# Supplementary material for: Skeletal Maturity and Age‐Related Changes in Immune Cells and Circulatory Factors Impair Large‐Scale Bone Regeneration
Source: Aging Cell. 2025 Jul 21;24(10):e70177. doi: 10.1111/acel.70177 (PMC12507423; doi:10.1111/acel.70177)
Supplement: Supplementary file 2 — Data S2. [file ACEL-24-e70177-s004.xlsx]

## Sheet: Sheet1
	p_val	avg_log2FC	pct.1	pct.2	p_val_adj
Xist	1.83176e-21	-0.881592	0.973	0.824	3.91301e-17
Zc3h7a	1.07125e-19	-0.847184	0.428	0.647	2.28841e-15
mt-Nd4	6.83725e-19	-0.271797	0.997	0.941	1.46057e-14
Runx1	8.33682e-19	-0.949836	0.845	0.824	1.78091e-14
Rsrp1	1.02146e-15	-0.802183	0.634	0.765	2.18204e-11
Vmp1	4.82299e-15	-0.888319	0.645	0.706	1.03029e-10
Top1	6.62226e-15	-0.445511	0.87	0.824	1.41465e-10
Malat1	1.70138e-14	-1.23167	0.996	0.941	3.6345e-10
Fus	1.72374e-14	-0.710464	0.82	0.824	3.68226e-10
Fubp1	1.07789e-13	-0.705675	0.51	0.706	2.30259e-09
Nktr	2.69909e-13	-0.582369	0.758	0.765	5.7658e-09
Mycbp2	9.00373e-13	-0.549054	0.61	0.647	1.92338e-08
Zcchc7	1.33175e-12	-0.621611	0.381	0.647	2.84488e-08
Prpf4b	1.46705e-12	-0.475577	0.601	0.765	3.13392e-08
AC149090.1	1.69662e-12	-0.629974	0.379	0.706	3.62432e-08
Snrnp70	1.85799e-12	-0.42042	0.704	0.765	3.96905e-08
Cd44	2.0333e-12	-0.88206	0.678	0.706	4.34353e-08
Luc7l2	8.3542e-12	-0.273956	0.862	0.824	1.78462e-07
Pnisr	8.48561e-12	-0.529102	0.527	0.647	1.8127e-07
Tmem167	9.35166e-12	-0.189874	0.913	0.824	1.9977e-07
Hif1a	2.083e-11	-0.383814	0.813	0.706	4.4497e-07
Hnrnph1	2.31416e-11	-0.331334	0.756	0.765	4.94351e-07
Srsf5	2.73462e-11	-0.434449	0.702	0.706	5.84169e-07
Kcnq1ot1	3.87185e-11	-1.07318	0.545	0.647	8.27105e-07
Morf4l1	4.36822e-11	0.0217128	0.971	0.824	9.3314e-07
Uhrf2	4.72065e-11	-0.720655	0.424	0.588	1.00843e-06
Nisch	4.78577e-11	-0.197155	0.84	0.765	1.02234e-06
Ogt	4.98857e-11	-0.553246	0.461	0.647	1.06566e-06
Hbb-bs	8.8994e-11	-3.11239	0.893	1	1.90109e-06
Slc39a14	9.48918e-11	-0.586287	0.611	0.588	2.02708e-06
Lrp1	1.00724e-10	-0.246162	0.92	0.765	2.15166e-06
Gfpt2	1.08396e-10	-0.713652	0.287	0.471	2.31556e-06
Taok1	1.30376e-10	-0.429257	0.537	0.529	2.78509e-06
Srrm2	1.84622e-10	-0.113645	0.92	0.765	3.9439e-06
Psd3	2.31499e-10	-0.478413	0.409	0.588	4.94529e-06
Hsph1	2.65968e-10	-0.472112	0.475	0.412	5.68161e-06
Ccnt2	2.72449e-10	-0.699665	0.246	0.647	5.82006e-06
mt-Cytb	2.96427e-10	0.326391	1	0.941	6.33228e-06
Enah	3.19512e-10	-0.414593	0.588	0.588	6.82541e-06
Rock2	3.28606e-10	-0.22143	0.761	0.765	7.01968e-06
Capza2	4.14849e-10	-0.246471	0.706	0.765	8.86201e-06
Hnrnpl	4.72616e-10	-0.416683	0.546	0.588	1.0096e-05
Hnrnpf	5.54078e-10	-0.216735	0.824	0.647	1.18362e-05
Csgalnact1	5.59126e-10	-0.81493	0.318	0.471	1.19441e-05
Ebf1	6.36935e-10	-1.53082	0.49	0.765	1.36062e-05
Adamts12	7.76908e-10	-0.633574	0.254	0.529	1.65963e-05
Camk2d	8.86913e-10	-0.462848	0.439	0.647	1.89462e-05
Lims1	9.00346e-10	-0.342875	0.525	0.529	1.92332e-05
Arglu1	9.57695e-10	-0.276371	0.636	0.706	2.04583e-05
Ccn1	1.11064e-09	-1.20657	0.555	0.529	2.37254e-05
Nptn	1.15326e-09	-0.34512	0.613	0.471	2.46359e-05
Hsd17b12	1.20415e-09	-0.385062	0.393	0.529	2.57231e-05
Dlst	1.23769e-09	-0.428065	0.434	0.706	2.64396e-05
Zfc3h1	1.4464e-09	-0.517786	0.276	0.588	3.08981e-05
Sat1	1.59617e-09	-0.777016	0.498	0.471	3.40973e-05
Mcl1	1.75912e-09	-0.19737	0.726	0.588	3.75784e-05
Rbm25	1.7935e-09	-0.194635	0.806	0.706	3.83127e-05
Nufip2	1.86048e-09	-0.364247	0.535	0.471	3.97436e-05
Tsc22d2	1.89753e-09	-0.518871	0.391	0.471	4.0535e-05
Dnajb4	2.01752e-09	-0.495648	0.355	0.353	4.30982e-05
Aff4	2.2849e-09	-0.250071	0.555	0.471	4.88101e-05
Hook3	3.37099e-09	-0.192306	0.733	0.706	7.20112e-05
Gm10076	3.38011e-09	3.14821	0.985	0.294	7.2206e-05
Unc50	3.50892e-09	-0.408146	0.375	0.471	7.49576e-05
Selenof	3.72355e-09	-0.0316437	0.96	0.765	7.95425e-05
Ssr1	3.80162e-09	-0.0345566	0.884	0.765	8.12102e-05
Cebpb	4.41807e-09	-1.16481	0.47	0.588	9.43787e-05
Dctn4	4.48756e-09	-0.394943	0.456	0.588	9.58632e-05
Mtdh	4.72151e-09	-0.0635508	0.794	0.647	0.000100861
Plod2	5.01152e-09	0.0796403	0.93	0.824	0.000107056
Sgk1	5.09806e-09	-1.09996	0.376	0.529	0.000108905
Scfd1	5.11603e-09	-0.356208	0.399	0.588	0.000109289
Psmc6	5.19635e-09	-0.291368	0.565	0.588	0.000111004
Srsf7	5.36769e-09	-0.521665	0.665	0.706	0.000114665
Pura	5.4347e-09	-0.207765	0.623	0.706	0.000116096
Lmna	5.51364e-09	0.082396	0.986	0.882	0.000117782
Hspa1a	5.82493e-09	-1.07239	0.397	0.471	0.000124432
Mdh2	5.97928e-09	-0.144526	0.785	0.647	0.000127729
Dclk1	6.78437e-09	-0.677654	0.589	0.765	0.000144928
Rian	6.82057e-09	-1.53906	0.527	0.706	0.000145701
Mtch2	6.84245e-09	-0.35315	0.414	0.647	0.000146168
Gm47283	7.2011e-09	-0.442757	0.484	0.529	0.00015383
Kif5b	7.31816e-09	-0.243075	0.72	0.882	0.00015633
Cd47	7.46473e-09	-0.166144	0.835	0.765	0.000159462
Loxl2	7.68978e-09	-0.459939	0.801	0.706	0.000164269
Hmgcs1	7.79176e-09	-0.516527	0.385	0.353	0.000166447
Akap13	8.37238e-09	-0.189198	0.703	0.588	0.000178851
Rbms1	8.5924e-09	-0.443439	0.651	0.706	0.000183551
Pak2	8.9957e-09	-0.292197	0.581	0.471	0.000192166
Trim35	9.40243e-09	-0.317948	0.441	0.529	0.000200855
Fkbp1a	9.75629e-09	0.0172788	0.912	0.824	0.000208414
Brd8	9.79677e-09	-0.381031	0.362	0.529	0.000209279
Osmr	1.04981e-08	-0.462024	0.331	0.353	0.00022426
Dcbld2	1.18146e-08	-0.600187	0.254	0.412	0.000252383
Csnk1a1	1.25128e-08	-0.204813	0.796	0.706	0.000267299
Dst	1.49827e-08	-0.0941695	0.854	0.765	0.00032006
Nbeal1	1.53667e-08	-0.342975	0.436	0.647	0.000328264
Hmgcr	1.5469e-08	-0.364108	0.392	0.412	0.000330449
Naa50	1.59375e-08	-0.262933	0.59	0.765	0.000340456
Son	1.59616e-08	0.0349944	0.872	0.824	0.000340972
Itch	1.79429e-08	-0.317226	0.393	0.588	0.000383296
Uap1	1.9699e-08	-0.332213	0.439	0.529	0.00042081
Itga5	2.12941e-08	-0.572938	0.514	0.529	0.000454884
Ttc19	2.17544e-08	-0.315181	0.419	0.588	0.000464718
Usp34	2.24398e-08	-0.186161	0.661	0.588	0.000479358
Mib1	2.79351e-08	-0.273969	0.506	0.647	0.000596749
Ecpas	3.00244e-08	-0.296559	0.399	0.471	0.000641382
Rbm39	3.13782e-08	0.162238	0.945	0.824	0.000670301
Nup98	3.38336e-08	-0.574728	0.272	0.412	0.000722753
Riok3	3.39825e-08	-0.371064	0.445	0.588	0.000725935
Ascc3	3.54128e-08	-0.350607	0.358	0.471	0.000756488
Rbm5	3.63689e-08	-0.27488	0.524	0.588	0.000776912
Fgfr1	3.67507e-08	-0.102528	0.871	0.824	0.000785068
Vcan	3.90238e-08	-0.757619	0.707	0.882	0.000833627
Stt3a	4.15998e-08	-0.0796164	0.834	0.765	0.000888655
Tshz2	4.16626e-08	-0.490428	0.505	0.706	0.000889998
Sf3b3	4.26004e-08	-0.246797	0.522	0.765	0.00091003
Lamc1	4.59464e-08	-0.513134	0.567	0.529	0.000981507
Ash1l	4.79397e-08	-0.187049	0.644	0.706	0.00102409
Dnaja1	4.91005e-08	0.0605108	0.875	0.765	0.00104888
Usp14	4.93257e-08	-0.368835	0.315	0.471	0.0010537
Wnk1	5.10905e-08	-0.149349	0.773	0.706	0.0010914
Ryk	5.11608e-08	-0.129879	0.705	0.765	0.0010929
Selenoi	5.18349e-08	-0.529452	0.282	0.294	0.0011073
Krit1	5.25367e-08	-0.319626	0.357	0.412	0.00112229
Tcf25	6.43082e-08	0.00265445	0.794	0.647	0.00137375
Hnrnpa2b1	6.64916e-08	0.199417	0.935	0.882	0.00142039
Tasor	6.81711e-08	-0.400038	0.315	0.529	0.00145627
Eif1a	7.27122e-08	-0.230695	0.527	0.471	0.00155328
Tnc	7.81123e-08	-0.472216	0.924	0.882	0.00166864
Tug1	8.00276e-08	-0.206834	0.466	0.529	0.00170955
Dusp11	8.22968e-08	-0.230378	0.551	0.471	0.00175802
Tm9sf3	8.39977e-08	0.169523	0.912	0.824	0.00179436
mt-Co2	8.69349e-08	0.598821	1	0.882	0.0018571
Zbtb7a	8.83177e-08	-0.30358	0.331	0.412	0.00188664
Phf10	8.88213e-08	-0.295117	0.371	0.412	0.0018974
Hba-a1	9.5025e-08	-3.43567	0.48	1	0.00202992
Nck1	1.02089e-07	-0.462095	0.262	0.529	0.00218082
Elk4	1.02843e-07	-0.340849	0.314	0.529	0.00219693
Txn1	1.05064e-07	-0.0194355	0.93	0.824	0.00224438
Srrm1	1.0767e-07	-0.230658	0.676	0.706	0.00230004
Tead1	1.07949e-07	-0.24506	0.502	0.529	0.002306
Anxa1	1.09145e-07	-0.491978	0.698	0.647	0.00233156
Cdc16	1.15723e-07	-0.184847	0.547	0.588	0.00247207
Eml1	1.17071e-07	-0.429389	0.315	0.353	0.00250087
P3h3	1.19376e-07	-0.141555	0.764	0.588	0.00255012
Crk	1.27316e-07	-0.212542	0.529	0.588	0.00271972
Hba-a2	1.3408e-07	-3.4049	0.431	1	0.00286422
Rsu1	1.41135e-07	-0.342898	0.494	0.647	0.00301492
Fap	1.4431e-07	-0.329958	0.652	0.471	0.00308275
Srsf3	1.47332e-07	-0.127443	0.806	0.765	0.0031473
Gls	1.50907e-07	-0.184452	0.579	0.588	0.00322368
Psme4	1.51339e-07	-0.268518	0.474	0.588	0.0032329
Eif4g3	1.54502e-07	-0.194709	0.529	0.529	0.00330048
Btbd7	1.56164e-07	-0.16768	0.501	0.529	0.00333598
Dnm3os	1.59466e-07	-0.712485	0.286	0.471	0.00340652
Taf1d	1.60579e-07	-0.328842	0.495	0.471	0.0034303
Ubn2	1.74247e-07	-0.226088	0.516	0.588	0.00372225
Anxa3	1.80427e-07	-0.86363	0.191	0.529	0.00385428
Sf3b1	1.8469e-07	0.00477451	0.808	0.529	0.00394535
Stk38	1.86367e-07	-0.349299	0.366	0.588	0.00398117
Lzts2	1.99026e-07	-0.332055	0.345	0.529	0.00425159
Itgb1	1.99822e-07	0.218721	0.969	0.824	0.0042686
Tmcc1	2.08479e-07	-0.548685	0.243	0.471	0.00445352
Ddx5	2.08855e-07	0.145556	0.97	0.882	0.00446155
Wapl	2.15126e-07	-0.23606	0.378	0.353	0.00459552
Brwd1	2.2191e-07	-0.232775	0.456	0.706	0.00474044
Wsb1	2.26165e-07	-0.407382	0.401	0.529	0.00483133
Smndc1	2.30309e-07	-0.282816	0.32	0.471	0.00491987
Dyrk2	2.33819e-07	-0.408897	0.285	0.529	0.00499484
2022-09-07	2.37718e-07	-0.0556132	0.874	0.588	0.00507813
Ivns1abp	2.38739e-07	-0.246235	0.464	0.412	0.00509993
mt-Co3	2.41682e-07	0.568162	1	0.941	0.00516282
Mgat4b	2.44747e-07	-0.362752	0.309	0.471	0.00522829
Rbms3	2.53438e-07	-0.52818	0.482	0.588	0.00541393
Neat1	2.60073e-07	-0.644583	0.797	0.824	0.00555569
Csde1	2.60809e-07	0.0965924	0.852	0.824	0.0055714
AY036118	2.6347e-07	0.136054	0.91	0.882	0.00562825
mt-Atp6	2.68628e-07	0.501311	1	0.882	0.00573844
Dicer1	2.74889e-07	-0.312682	0.312	0.529	0.00587219
Mir100hg	2.80719e-07	-0.591754	0.246	0.412	0.00599671
Adam12	2.8107e-07	-0.641906	0.509	0.647	0.00600422
Mbnl2	2.81199e-07	0.141545	0.894	0.706	0.00600698
Ifi204	2.88786e-07	-1.27362	0.17	0.588	0.00616905
Hspd1	2.94901e-07	-0.0447927	0.723	0.647	0.00629968
mt-Nd5	3.07885e-07	0.18411	0.93	0.588	0.00657703
Txndc5	3.12767e-07	0.0787949	0.918	0.765	0.00668134
Tulp4	3.12973e-07	-0.115732	0.62	0.588	0.00668574
Col5a3	3.146e-07	-1.30066	0.551	0.706	0.00672049
Ice1	3.22758e-07	-0.526116	0.22	0.412	0.00689475
Psmc5	3.27702e-07	-0.220104	0.55	0.647	0.00700038
Smg1	3.329e-07	-0.14092	0.499	0.529	0.00711141
Aebp1	3.33343e-07	0.222135	0.981	0.882	0.00712087
Snrnp48	3.36315e-07	-0.255966	0.406	0.353	0.00718437
Svep1	3.49693e-07	-1.00362	0.236	0.471	0.00747013
Phtf1	3.5174e-07	-0.395649	0.282	0.529	0.00751388
Arfgef1	3.58214e-07	-0.245467	0.427	0.529	0.00765216
Fbln2	3.5946e-07	-1.06921	0.655	0.706	0.00767879
Ptx3	3.61136e-07	-2.99433	0.152	0.353	0.00771459
Fxr2	3.63318e-07	-0.279258	0.354	0.353	0.0077612
Sec16a	3.72325e-07	-0.201049	0.37	0.471	0.0079536
mt-Nd2	3.93169e-07	0.396838	0.997	0.824	0.00839888
Rhoa	3.95938e-07	0.232203	0.96	0.765	0.00845804
Ankrd28	4.06724e-07	-0.468129	0.246	0.412	0.00868844
Csnk2a1	4.11878e-07	-0.0253094	0.718	0.529	0.00879853
Lztfl1	4.12466e-07	-0.259137	0.344	0.353	0.0088111
Ube3a	4.3996e-07	-0.0533588	0.71	0.588	0.00939842
Mrpl52	4.45175e-07	0.0315894	0.873	0.765	0.00950983
Dennd4a	4.54362e-07	-0.329557	0.364	0.353	0.00970607
Fip1l1	4.58283e-07	-0.250755	0.398	0.471	0.00978984
Cbx3	4.62883e-07	0.0318128	0.775	0.588	0.00988811
Ddx50	4.81638e-07	-0.137234	0.669	0.647	0.0102887
Tmem30a	4.93632e-07	-0.142036	0.633	0.588	0.010545
Pxdc1	5.23443e-07	-0.293114	0.474	0.471	0.0111818
Skil	5.2472e-07	-0.254898	0.585	0.588	0.0112091
Nsd1	5.37564e-07	-0.183767	0.572	0.529	0.0114834
Ldlrad4	5.76774e-07	-0.320401	0.317	0.353	0.012321
Rexo2	5.8143e-07	0.0248109	0.85	0.882	0.0124205
Ube2b	6.12596e-07	-0.0533712	0.819	0.588	0.0130863
Gm42418	6.18088e-07	2.30519	1	1	0.0132036
Yy1	6.35367e-07	-0.139365	0.566	0.529	0.0135727
Meg3	6.52409e-07	-1.3907	0.729	0.765	0.0139368
Taf15	6.63555e-07	-0.330589	0.305	0.412	0.0141749
Gpbp1	6.76779e-07	-0.168603	0.501	0.412	0.0144574
Ewsr1	7.34684e-07	-0.128149	0.601	0.529	0.0156943
R3hdm1	7.41725e-07	-0.229883	0.454	0.529	0.0158447
Txnl1	7.67251e-07	-0.132834	0.583	0.529	0.01639
Gas6	7.90081e-07	-1.02117	0.529	0.588	0.0168777
Rb1cc1	8.32882e-07	-0.168366	0.52	0.588	0.017792
Uba2	8.48897e-07	-0.229691	0.371	0.529	0.0181341
Arhgef40	8.6201e-07	-0.351501	0.272	0.529	0.0184143
Tmem9b	8.87167e-07	-0.309129	0.365	0.353	0.0189517
Bptf	8.94124e-07	-0.041718	0.683	0.588	0.0191003
Arcn1	9.26107e-07	-0.0406693	0.718	0.765	0.0197835
Ap1s1	9.36868e-07	-0.218148	0.484	0.471	0.0200134
Trnau1ap	9.40606e-07	-0.27488	0.296	0.412	0.0200932
Maged1	9.57272e-07	0.186418	0.946	0.824	0.0204492
Slc39a7	9.59532e-07	-0.133449	0.709	0.529	0.0204975
Zfp266	9.93003e-07	-0.300239	0.338	0.412	0.0212125
Tmed9	1.00139e-06	0.29203	0.966	0.824	0.0213917
Mir22hg	1.06852e-06	-0.641714	0.199	0.412	0.0228258
Tmed7	1.06898e-06	-0.0377299	0.622	0.529	0.0228356
Rtn4	1.12194e-06	0.0350337	0.848	0.588	0.0239669
Alkbh5	1.13734e-06	-0.179722	0.46	0.471	0.0242958
Ctsz	1.1395e-06	-0.017552	0.893	0.706	0.0243419
Larp4b	1.19749e-06	-0.202678	0.419	0.353	0.0255807
Pam	1.21024e-06	-0.00482112	0.801	0.706	0.0258532
Srsf2	1.22915e-06	-0.0535897	0.762	0.765	0.0262571
Etf1	1.26521e-06	-0.159718	0.47	0.471	0.0270275
Btg1	1.31045e-06	-0.405188	0.769	0.706	0.0279939
Nectin3	1.41778e-06	-0.247811	0.361	0.412	0.0302866
Mdfic	1.4229e-06	-0.394461	0.326	0.412	0.030396
Bin1	1.47638e-06	-0.367707	0.317	0.529	0.0315384
Tpm1	1.48815e-06	-0.0518412	0.877	0.941	0.0317898
Spag9	1.49037e-06	-0.00276582	0.745	0.588	0.0318372
Lpp	1.51548e-06	-0.0979765	0.751	0.765	0.0323737
Rcn1	1.66707e-06	0.11833	0.891	0.647	0.035612
Prdx1	1.71896e-06	0.132742	0.979	0.765	0.0367204
Ubap2l	1.72393e-06	-0.0363958	0.749	0.588	0.0368265
Vim	1.72459e-06	0.0331444	0.989	0.941	0.0368408
Nras	1.73641e-06	-0.220902	0.406	0.471	0.0370931
Bcat1	1.78087e-06	-0.334726	0.333	0.471	0.0380429
Sfpq	1.79383e-06	0.0866493	0.777	0.588	0.0383197
Erbin	1.80206e-06	-0.170838	0.434	0.471	0.0384956
Csnk1g1	1.84497e-06	-0.477552	0.227	0.353	0.0394122
Wsb2	1.94791e-06	-0.169527	0.423	0.471	0.0416112
Tia1	1.96622e-06	-0.27488	0.333	0.294	0.0420025
Gnl3	1.98335e-06	-0.126241	0.609	0.647	0.0423683
Rad23b	2.07805e-06	-0.0784823	0.603	0.588	0.0443914
Cdk12	2.09917e-06	-0.22546	0.368	0.471	0.0448426
Polr3d	2.11071e-06	-0.13837	0.427	0.412	0.0450889
Myof	2.14223e-06	-0.195152	0.549	0.588	0.0457623
Bmp1	2.21039e-06	0.0149408	0.909	0.706	0.0472183
Ywhah	2.23847e-06	-0.0637319	0.723	0.647	0.0478183
Tln1	2.23982e-06	0.0576137	0.792	0.765	0.0478471
Supt20	2.25019e-06	-0.32492	0.347	0.471	0.0480686
Pitpna	2.25363e-06	-0.0246529	0.639	0.529	0.048142
Sec31a	2.28115e-06	0.200156	0.885	0.765	0.04873
D5Ertd579e	2.28781e-06	-0.407417	0.238	0.294	0.0488723
Pdcd10	2.29362e-06	-0.136383	0.443	0.471	0.0489964
mt-Nd1	2.31305e-06	0.538903	0.998	0.765	0.0494113
