# Supplementary material for: Skeletal Maturity and Age‐Related Changes in Immune Cells and Circulatory Factors Impair Large‐Scale Bone Regeneration
Source: Aging Cell. 2025 Jul 21;24(10):e70177. doi: 10.1111/acel.70177 (PMC12507423; doi:10.1111/acel.70177)
Supplement: Supplementary file 3 — Data S3. [file ACEL-24-e70177-s001.xlsx]

## Sheet: DEG_Immature_0dpr_vs_2dpr
	ensembl_gene_id	baseMean	log2FoldChange	lfcSE	stat	pvalue	padj	entrezgene_id	external_gene_name	description
C3ar1	ENSMUSG00000040552	1314.56	-5.19792	0.203951	-25.4861	2.81093e-143	5.93753e-139	12267	C3ar1	complement component 3a receptor 1 [Source:MGI Symbol;Acc:MGI:1097680]
Ms4a6d	ENSMUSG00000024679	1115.47	-5.2508	0.213289	-24.6183	8.04473e-134	8.49644e-130	68774	Ms4a6d	membrane-spanning 4-domains, subfamily A, member 6D [Source:MGI Symbol;Acc:MGI:1916024]
Lgmn	ENSMUSG00000021190	4865.8	-3.75102	0.159016	-23.589	4.99571e-123	3.51748e-119	19141	Lgmn	legumain [Source:MGI Symbol;Acc:MGI:1330838]
Trem2	ENSMUSG00000023992	675.359	-6.36059	0.290251	-21.9141	1.90609e-106	1.00656e-102	83433	Trem2	triggering receptor expressed on myeloid cells 2 [Source:MGI Symbol;Acc:MGI:1913150]
Ctss	ENSMUSG00000038642	7065.14	-4.61874	0.219303	-21.061	1.81469e-98	7.66632e-95	13040	Ctss	cathepsin S [Source:MGI Symbol;Acc:MGI:107341]
Ccr5	ENSMUSG00000079227	838.453	-4.95751	0.240266	-20.6335	1.37407e-94	4.83741e-91	12774	Ccr5	chemokine (C-C motif) receptor 5 [Source:MGI Symbol;Acc:MGI:107182]
Slc11a1	ENSMUSG00000026177	899.456	-3.62524	0.185145	-19.5805	2.26688e-85	6.84048e-82	18173	Slc11a1	solute carrier family 11 (proton-coupled divalent metal ion transporters), member 1 [Source:MGI Symbol;Acc:MGI:1345275]
Ctsb	ENSMUSG00000021939	19988.2	-2.52029	0.129843	-19.4103	6.31684e-84	1.66788e-80	13030	Ctsb	cathepsin B [Source:MGI Symbol;Acc:MGI:88561]
P2ry6	ENSMUSG00000048779	307.846	-3.50042	0.181374	-19.2994	5.43074e-83	1.27459e-79	233571	P2ry6	pyrimidinergic receptor P2Y, G-protein coupled, 6 [Source:MGI Symbol;Acc:MGI:2673874]
Fcgr1	ENSMUSG00000015947	804.43	-5.50915	0.286319	-19.2413	1.66956e-82	3.52662e-79	14129	Fcgr1	Fc receptor, IgG, high affinity I [Source:MGI Symbol;Acc:MGI:95498]
Cndp2	ENSMUSG00000024644	914.703	-2.63573	0.138863	-18.9808	2.45708e-80	4.71827e-77	66054	Cndp2	CNDP dipeptidase 2 (metallopeptidase M20 family) [Source:MGI Symbol;Acc:MGI:1913304]
Cd68	ENSMUSG00000018774	1971.31	-3.86122	0.211186	-18.2835	1.11922e-74	1.97011e-71	12514	Cd68	CD68 antigen [Source:MGI Symbol;Acc:MGI:88342]
Ccl2	ENSMUSG00000035385	1050.58	-6.00011	0.33137	-18.107	2.80677e-73	4.56057e-70	20296	Ccl2	chemokine (C-C motif) ligand 2 [Source:MGI Symbol;Acc:MGI:98259]
Capg	ENSMUSG00000056737	2361.24	-2.80454	0.155017	-18.0917	3.70224e-73	5.58589e-70	12332	Capg	capping protein (actin filament), gelsolin-like [Source:MGI Symbol;Acc:MGI:1098259]
Lgals3	ENSMUSG00000050335	4564.6	-4.6652	0.264802	-17.6177	1.80243e-69	2.53818e-66	16854	Lgals3	lectin, galactose binding, soluble 3 [Source:MGI Symbol;Acc:MGI:96778]
Adam8	ENSMUSG00000025473	1652.24	-3.59882	0.205353	-17.525	9.22663e-69	1.21809e-65	11501	Adam8	a disintegrin and metallopeptidase domain 8 [Source:MGI Symbol;Acc:MGI:107825]
Tpd52	ENSMUSG00000027506	822.657	-2.23927	0.129363	-17.31	3.95715e-67	4.91687e-64	21985	Tpd52	tumor protein D52 [Source:MGI Symbol;Acc:MGI:107749]
Ctsz	ENSMUSG00000016256	3069.38	-2.30269	0.133964	-17.1888	3.2197e-66	3.77832e-63	64138	Ctsz	cathepsin Z [Source:MGI Symbol;Acc:MGI:1891190]
Sgpl1	ENSMUSG00000020097	1616.92	-1.89088	0.110252	-17.1506	6.22475e-66	6.92029e-63	20397	Sgpl1	sphingosine phosphate lyase 1 [Source:MGI Symbol;Acc:MGI:1261415]
Soat1	ENSMUSG00000026600	1279.72	-2.87371	0.170429	-16.8616	8.61692e-64	9.10076e-61	20652	Soat1	sterol O-acyltransferase 1 [Source:MGI Symbol;Acc:MGI:104665]
Tlr1	ENSMUSG00000044827	217.685	-4.19483	0.250787	-16.7266	8.3855e-63	8.43461e-60	21897	Tlr1	toll-like receptor 1 [Source:MGI Symbol;Acc:MGI:1341295]
Tgfbi	ENSMUSG00000035493	4539.88	-2.39742	0.145426	-16.4855	4.66347e-61	4.47757e-58	21810	Tgfbi	transforming growth factor, beta induced [Source:MGI Symbol;Acc:MGI:99959]
Clec4n	ENSMUSG00000023349	663.417	-5.88547	0.357381	-16.4683	6.19544e-61	5.68984e-58	56620	Clec4n	C-type lectin domain family 4, member n [Source:MGI Symbol;Acc:MGI:1861231]
Tubb6	ENSMUSG00000001473	1536.67	-2.79167	0.170418	-16.3813	2.59948e-60	2.28787e-57	67951	Tubb6	tubulin, beta 6 class V [Source:MGI Symbol;Acc:MGI:1915201]
Gla	ENSMUSG00000031266	366.216	-3.59167	0.21932	-16.3764	2.81781e-60	2.28926e-57	11605	Gla	galactosidase, alpha [Source:MGI Symbol;Acc:MGI:1347344]
C5ar1	ENSMUSG00000049130	709.653	-3.60093	0.219855	-16.3787	2.71563e-60	2.28926e-57	12273	C5ar1	complement component 5a receptor 1 [Source:MGI Symbol;Acc:MGI:88232]
Myof	ENSMUSG00000048612	2186	-2.5128	0.153541	-16.3656	3.36755e-60	2.63455e-57	226101	Myof	myoferlin [Source:MGI Symbol;Acc:MGI:1919192]
Ctsc	ENSMUSG00000030560	3341.42	-2.56719	0.157775	-16.2712	1.58078e-59	1.19253e-56	NA	Ctsc	cathepsin C [Source:MGI Symbol;Acc:MGI:109553]
Ifi30	ENSMUSG00000031838	1364.39	-2.98884	0.183927	-16.2502	2.22609e-59	1.62144e-56	NA	Ifi30	interferon gamma inducible protein 30 [Source:MGI Symbol;Acc:MGI:2137648]
Coro1c	ENSMUSG00000004530	1326.71	-1.65281	0.101846	-16.2285	3.17307e-59	2.23416e-56	23790	Coro1c	coronin, actin binding protein 1C [Source:MGI Symbol;Acc:MGI:1345964]
Ankrd1	ENSMUSG00000024803	547.808	-4.0241	0.24803	-16.2243	3.39634e-59	2.31422e-56	NA	Ankrd1	ankyrin repeat domain 1 (cardiac muscle) [Source:MGI Symbol;Acc:MGI:1097717]
Cd93	ENSMUSG00000027435	2648.56	-1.83533	0.113277	-16.2021	4.87165e-59	3.21575e-56	17064	Cd93	CD93 antigen [Source:MGI Symbol;Acc:MGI:106664]
Tlr13	ENSMUSG00000033777	853.828	-4.02152	0.248847	-16.1606	9.55666e-59	6.11713e-56	279572	Tlr13	toll-like receptor 13 [Source:MGI Symbol;Acc:MGI:3045213]
Snx1	ENSMUSG00000032382	1154.2	-1.676	0.103877	-16.1344	1.46203e-58	9.08307e-56	56440	Snx1	sorting nexin 1 [Source:MGI Symbol;Acc:MGI:1928395]
Ccl9	ENSMUSG00000019122	3375.89	-3.68281	0.228876	-16.0909	2.95696e-58	1.78457e-55	20308	Ccl9	chemokine (C-C motif) ligand 9 [Source:MGI Symbol;Acc:MGI:104533]
Lat2	ENSMUSG00000040751	434.531	-3.37749	0.211524	-15.9674	2.15736e-57	1.26583e-54	56743	Lat2	linker for activation of T cells family, member 2 [Source:MGI Symbol;Acc:MGI:1926479]
Ms4a7	ENSMUSG00000024672	783.526	-3.95251	0.247584	-15.9643	2.26512e-57	1.29314e-54	109225	Ms4a7	membrane-spanning 4-domains, subfamily A, member 7 [Source:MGI Symbol;Acc:MGI:1918846]
Ifnar1	ENSMUSG00000022967	1033	-1.51268	0.0948187	-15.9534	2.69687e-57	1.49911e-54	NA	Ifnar1	interferon (alpha and beta) receptor 1 [Source:MGI Symbol;Acc:MGI:107658]
Grn	ENSMUSG00000034708	4433.33	-2.46517	0.154808	-15.924	4.31708e-57	2.3382e-54	14824	Grn	granulin [Source:MGI Symbol;Acc:MGI:95832]
Ptafr	ENSMUSG00000056529	886.006	-3.2728	0.206915	-15.8171	2.37181e-56	1.25249e-53	19204	Ptafr	platelet-activating factor receptor [Source:MGI Symbol;Acc:MGI:106066]
Efhd2	ENSMUSG00000040659	919.804	-2.84865	0.180826	-15.7536	6.49104e-56	3.34415e-53	27984	Efhd2	EF hand domain containing 2 [Source:MGI Symbol;Acc:MGI:106504]
Cyfip1	ENSMUSG00000030447	2185.66	-1.74844	0.113451	-15.4114	1.37254e-53	6.90287e-51	20430	Cyfip1	cytoplasmic FMR1 interacting protein 1 [Source:MGI Symbol;Acc:MGI:1338801]
Rnf149	ENSMUSG00000048234	478.251	-2.43585	0.158277	-15.3897	1.91853e-53	9.42443e-51	67702	Rnf149	ring finger protein 149 [Source:MGI Symbol;Acc:MGI:2677438]
Cyth4	ENSMUSG00000018008	1392.77	-2.57526	0.168324	-15.2994	7.71558e-53	3.704e-50	72318	Cyth4	cytohesin 4 [Source:MGI Symbol;Acc:MGI:2441702]
Gpnmb	ENSMUSG00000029816	3165.15	-6.57273	0.431715	-15.2247	2.42408e-52	1.13786e-49	93695	Gpnmb	glycoprotein (transmembrane) nmb [Source:MGI Symbol;Acc:MGI:1934765]
Arl4c	ENSMUSG00000049866	489.268	-2.78775	0.183504	-15.1918	4.00848e-52	1.84068e-49	320982	Arl4c	ADP-ribosylation factor-like 4C [Source:MGI Symbol;Acc:MGI:2445172]
Ccl7	ENSMUSG00000035373	798.082	-5.73336	0.379276	-15.1166	1.25878e-51	5.65727e-49	20306	Ccl7	chemokine (C-C motif) ligand 7 [Source:MGI Symbol;Acc:MGI:99512]
Cstb	ENSMUSG00000005054	889.165	-3.27796	0.216965	-15.1082	1.42929e-51	6.28979e-49	13014	Cstb	cystatin B [Source:MGI Symbol;Acc:MGI:109514]
Prelid1	ENSMUSG00000021486	1235.09	-1.94374	0.129432	-15.0174	5.64728e-51	2.43444e-48	NA	Prelid1	PRELI domain containing 1 [Source:MGI Symbol;Acc:MGI:1913744]
Dcaf6	ENSMUSG00000026571	912.252	2.24696	0.150354	14.9445	1.69221e-50	7.14891e-48	74106	Dcaf6	DDB1 and CUL4 associated factor 6 [Source:MGI Symbol;Acc:MGI:1921356]
Metrnl	ENSMUSG00000039208	669.963	-2.35418	0.157924	-14.9071	2.96489e-50	1.22799e-47	NA	Metrnl	meteorin, glial cell differentiation regulator-like [Source:MGI Symbol;Acc:MGI:2384806]
Msr1	ENSMUSG00000025044	1162.71	-4.04764	0.272023	-14.8798	4.46065e-50	1.81197e-47	20288	Msr1	macrophage scavenger receptor 1 [Source:MGI Symbol;Acc:MGI:98257]
Tmem106a	ENSMUSG00000034947	417.195	-3.15707	0.212479	-14.8583	6.14966e-50	2.45093e-47	217203	Tmem106a	transmembrane protein 106A [Source:MGI Symbol;Acc:MGI:1922056]
Rnh1	ENSMUSG00000038650	1728.33	-2.16384	0.14602	-14.8188	1.10808e-49	4.33445e-47	107702	Rnh1	ribonuclease/angiogenin inhibitor 1 [Source:MGI Symbol;Acc:MGI:1195456]
Vim	ENSMUSG00000026728	18005.3	-2.25129	0.152242	-14.7875	1.76278e-49	6.77005e-47	NA	Vim	vimentin [Source:MGI Symbol;Acc:MGI:98932]
Nxpe5	ENSMUSG00000047592	257.804	-4.24156	0.288088	-14.7231	4.58081e-49	1.72787e-46	381680	Nxpe5	neurexophilin and PC-esterase domain family, member 5 [Source:MGI Symbol;Acc:MGI:3584036]
Lpxn	ENSMUSG00000024696	293.733	-3.62138	0.246915	-14.6665	1.05601e-48	3.91337e-46	107321	Lpxn	leupaxin [Source:MGI Symbol;Acc:MGI:2147677]
Sirpa	ENSMUSG00000037902	2915.99	-2.46049	0.167865	-14.6575	1.20623e-48	4.31852e-46	19261	Sirpa	signal-regulatory protein alpha [Source:MGI Symbol;Acc:MGI:108563]
Rab7b	ENSMUSG00000052688	747.689	-2.77291	0.189178	-14.6576	1.20403e-48	4.31852e-46	226421	Rab7b	RAB7B, member RAS oncogene family [Source:MGI Symbol;Acc:MGI:2442295]
St3gal6	ENSMUSG00000022747	583.654	2.42842	0.167666	14.4837	1.53606e-47	5.40769e-45	54613	St3gal6	ST3 beta-galactoside alpha-2,3-sialyltransferase 6 [Source:MGI Symbol;Acc:MGI:1888707]
Apobec1	ENSMUSG00000040613	889.089	-2.92612	0.202617	-14.4416	2.8307e-47	9.80212e-45	11810	Apobec1	apolipoprotein B mRNA editing enzyme, catalytic polypeptide 1 [Source:MGI Symbol;Acc:MGI:103298]
Myo5a	ENSMUSG00000034593	1775.63	-1.77763	0.123309	-14.416	4.10576e-47	1.3988e-44	17918	Myo5a	myosin VA [Source:MGI Symbol;Acc:MGI:105976]
Litaf	ENSMUSG00000022500	1426.2	-2.11593	0.147305	-14.3642	8.67617e-47	2.909e-44	56722	Litaf	LPS-induced TN factor [Source:MGI Symbol;Acc:MGI:1929512]
Akr1b8	ENSMUSG00000029762	348.961	-2.93128	0.204314	-14.3469	1.11351e-46	3.6751e-44	14187	Akr1b8	aldo-keto reductase family 1, member B8 [Source:MGI Symbol;Acc:MGI:107673]
Slc15a3	ENSMUSG00000024737	415.54	-3.97716	0.277444	-14.335	1.32274e-46	4.29849e-44	65221	Slc15a3	solute carrier family 15, member 3 [Source:MGI Symbol;Acc:MGI:1929691]
Gpr35	ENSMUSG00000026271	246.924	-3.7414	0.262345	-14.2614	3.8072e-46	1.21848e-43	64095	Gpr35	G protein-coupled receptor 35 [Source:MGI Symbol;Acc:MGI:1929509]
Il10rb	ENSMUSG00000022969	347.108	-2.03114	0.142697	-14.2339	5.6428e-46	1.779e-43	16155	Il10rb	interleukin 10 receptor, beta [Source:MGI Symbol;Acc:MGI:109380]
Mfsd1	ENSMUSG00000027775	1075.6	-1.76472	0.124102	-14.2199	6.89619e-46	2.14218e-43	66868	Mfsd1	major facilitator superfamily domain containing 1 [Source:MGI Symbol;Acc:MGI:1914118]
Rap2b	ENSMUSG00000036894	358.352	-2.51077	0.176845	-14.1976	9.48488e-46	2.90361e-43	NA	Rap2b	RAP2B, member of RAS oncogene family [Source:MGI Symbol;Acc:MGI:1921262]
Gusb	ENSMUSG00000025534	1187.11	-2.31342	0.163191	-14.1761	1.2882e-45	3.88723e-43	110006	Gusb	glucuronidase, beta [Source:MGI Symbol;Acc:MGI:95872]
Gm49339	ENSMUSG00000062593	1177.68	-3.5422	0.249964	-14.1708	1.38817e-45	4.1299e-43	NA	Gm49339	predicted gene, 49339 [Source:MGI Symbol;Acc:MGI:6121530]
Psap	ENSMUSG00000004207	25345.5	-2.01579	0.14235	-14.1608	1.60145e-45	4.69824e-43	19156	Psap	prosaposin [Source:MGI Symbol;Acc:MGI:97783]
Otulinl	ENSMUSG00000056069	344.425	-2.82653	0.199679	-14.1554	1.72918e-45	5.00349e-43	223433	Otulinl	OTU deubiquitinase with linear linkage specificity like [Source:MGI Symbol;Acc:MGI:2687281]
Ctsa	ENSMUSG00000017760	2736.34	-1.76633	0.124924	-14.1393	2.17581e-45	6.21075e-43	19025	Ctsa	cathepsin A [Source:MGI Symbol;Acc:MGI:97748]
Csf1r	ENSMUSG00000024621	3803.51	-1.83792	0.130276	-14.1079	3.39547e-45	9.56301e-43	12978	Csf1r	colony stimulating factor 1 receptor [Source:MGI Symbol;Acc:MGI:1339758]
Lrrc25	ENSMUSG00000049988	255.73	-3.22199	0.228884	-14.077	5.26142e-45	1.46233e-42	211228	Lrrc25	leucine rich repeat containing 25 [Source:MGI Symbol;Acc:MGI:2445284]
Slc35f6	ENSMUSG00000029175	500.454	-1.77923	0.126452	-14.0703	5.77965e-45	1.5855e-42	74919	Slc35f6	solute carrier family 35, member F6 [Source:MGI Symbol;Acc:MGI:1922169]
Lrrc59	ENSMUSG00000020869	1192.62	-1.56791	0.111496	-14.0625	6.45404e-45	1.7478e-42	98238	Lrrc59	leucine rich repeat containing 59 [Source:MGI Symbol;Acc:MGI:2138133]
Anxa2	ENSMUSG00000032231	7612.52	-2.08633	0.148526	-14.0469	8.0527e-45	2.15313e-42	12306	Anxa2	annexin A2 [Source:MGI Symbol;Acc:MGI:88246]
Aprt	ENSMUSG00000006589	692.203	-2.03189	0.145049	-14.0083	1.387e-44	3.6622e-42	11821	Aprt	adenine phosphoribosyl transferase [Source:MGI Symbol;Acc:MGI:88061]
Shisa5	ENSMUSG00000025647	1569.93	-1.75061	0.125284	-13.9732	2.27311e-44	5.92776e-42	66940	Shisa5	shisa family member 5 [Source:MGI Symbol;Acc:MGI:1915044]
Tmem173	ENSMUSG00000024349	386.797	-2.20359	0.157933	-13.9527	3.02885e-44	7.80224e-42	72512	Tmem173	transmembrane protein 173 [Source:MGI Symbol;Acc:MGI:1919762]
Akr1a1	ENSMUSG00000028692	3348.45	-1.41844	0.101862	-13.9251	4.45973e-44	1.13497e-41	58810	Akr1a1	aldo-keto reductase family 1, member A1 (aldehyde reductase) [Source:MGI Symbol;Acc:MGI:1929955]
Basp1	ENSMUSG00000045763	280.545	-3.24507	0.233076	-13.9228	4.60486e-44	1.15796e-41	70350	Basp1	brain abundant, membrane attached signal protein 1 [Source:MGI Symbol;Acc:MGI:1917600]
Sdcbp	ENSMUSG00000028249	4137.92	-2.05222	0.14819	-13.8486	1.29675e-43	3.2225e-41	53378	Sdcbp	syndecan binding protein [Source:MGI Symbol;Acc:MGI:1337026]
Ehd4	ENSMUSG00000027293	1218.72	-1.70326	0.123201	-13.825	1.80026e-43	4.42174e-41	98878	Ehd4	EH-domain containing 4 [Source:MGI Symbol;Acc:MGI:1919619]
Clic1	ENSMUSG00000007041	1736.8	-2.07295	0.150199	-13.8014	2.49918e-43	6.06783e-41	NA	Clic1	chloride intracellular channel 1 [Source:MGI Symbol;Acc:MGI:2148924]
Cd300c2	ENSMUSG00000044811	475.423	-4.34186	0.315268	-13.772	3.75844e-43	9.02153e-41	140497	Cd300c2	CD300C molecule 2 [Source:MGI Symbol;Acc:MGI:2153249]
Hmox1	ENSMUSG00000005413	2215.93	-4.07131	0.295747	-13.7662	4.07179e-43	9.66388e-41	15368	Hmox1	heme oxygenase 1 [Source:MGI Symbol;Acc:MGI:96163]
Iqgap1	ENSMUSG00000030536	6039.39	-1.78659	0.129802	-13.764	4.19708e-43	9.85055e-41	29875	Iqgap1	IQ motif containing GTPase activating protein 1 [Source:MGI Symbol;Acc:MGI:1352757]
C1qb	ENSMUSG00000036905	3403.19	-2.79885	0.204339	-13.6971	1.05677e-42	2.45299e-40	12260	C1qb	complement component 1, q subcomponent, beta polypeptide [Source:MGI Symbol;Acc:MGI:88224]
Evi2a	ENSMUSG00000078771	262.932	-2.60702	0.19041	-13.6916	1.13942e-42	2.61608e-40	14017	Evi2a	ecotropic viral integration site 2a [Source:MGI Symbol;Acc:MGI:95458]
Etl4	ENSMUSG00000036617	496.738	2.3523	0.171946	13.6804	1.32911e-42	3.0188e-40	208618	Etl4	enhancer trap locus 4 [Source:MGI Symbol;Acc:MGI:95454]
Ifi204	ENSMUSG00000073489	922.457	-3.09207	0.226271	-13.6653	1.6358e-42	3.67585e-40	15951	Ifi204	interferon activated gene 204 [Source:MGI Symbol;Acc:MGI:96429]
Plekho2	ENSMUSG00000050721	1173.49	-2.25127	0.164962	-13.6473	2.09587e-42	4.66012e-40	102595	Plekho2	pleckstrin homology domain containing, family O member 2 [Source:MGI Symbol;Acc:MGI:2143132]
Dpep2	ENSMUSG00000053687	309.919	-4.01152	0.295842	-13.5597	6.94583e-42	1.5283e-39	319446	Dpep2	dipeptidase 2 [Source:MGI Symbol;Acc:MGI:2442042]
Tlr2	ENSMUSG00000027995	502.989	-2.73623	0.20197	-13.5477	8.17212e-42	1.77958e-39	24088	Tlr2	toll-like receptor 2 [Source:MGI Symbol;Acc:MGI:1346060]
Il1rn	ENSMUSG00000026981	850.419	-5.55024	0.410599	-13.5174	1.2341e-41	2.66e-39	16181	Il1rn	interleukin 1 receptor antagonist [Source:MGI Symbol;Acc:MGI:96547]
Cacna1d	ENSMUSG00000015968	127.151	-3.88011	0.288237	-13.4615	2.63395e-41	5.61989e-39	12289	Cacna1d	calcium channel, voltage-dependent, L type, alpha 1D subunit [Source:MGI Symbol;Acc:MGI:88293]
Mmp19	ENSMUSG00000025355	1564.65	-3.27282	0.243236	-13.4553	2.86593e-41	6.05371e-39	58223	Mmp19	matrix metallopeptidase 19 [Source:MGI Symbol;Acc:MGI:1927899]
Il4ra	ENSMUSG00000030748	1927.33	-2.79916	0.208529	-13.4233	4.41394e-41	9.23125e-39	16190	Il4ra	interleukin 4 receptor, alpha [Source:MGI Symbol;Acc:MGI:105367]
Ripk3	ENSMUSG00000022221	206.948	-2.98366	0.222392	-13.4162	4.85896e-41	1.00623e-38	56532	Ripk3	receptor-interacting serine-threonine kinase 3 [Source:MGI Symbol;Acc:MGI:2154952]
Rab31	ENSMUSG00000056515	1444.24	-1.64001	0.122526	-13.385	7.40153e-41	1.51789e-38	106572	Rab31	RAB31, member RAS oncogene family [Source:MGI Symbol;Acc:MGI:1914603]
Mmp12	ENSMUSG00000049723	1379.85	-6.59238	0.493391	-13.3614	1.01672e-40	2.06502e-38	17381	Mmp12	matrix metallopeptidase 12 [Source:MGI Symbol;Acc:MGI:97005]
Nsf	ENSMUSG00000034187	641.332	-1.45375	0.109162	-13.3174	1.83355e-40	3.68858e-38	18195	Nsf	N-ethylmaleimide sensitive fusion protein [Source:MGI Symbol;Acc:MGI:104560]
Surf4	ENSMUSG00000014867	2639.59	-0.984808	0.0740004	-13.3081	2.07572e-40	4.13636e-38	20932	Surf4	surfeit gene 4 [Source:MGI Symbol;Acc:MGI:98445]
Actb	ENSMUSG00000029580	50574	-1.81646	0.136652	-13.2926	2.55467e-40	5.0432e-38	11461	Actb	actin, beta [Source:MGI Symbol;Acc:MGI:87904]
Irs1	ENSMUSG00000055980	1249.55	2.12482	0.160512	13.2378	5.30688e-40	1.03794e-37	16367	Irs1	insulin receptor substrate 1 [Source:MGI Symbol;Acc:MGI:99454]
Ccl6	ENSMUSG00000018927	4537.56	-3.83449	0.290739	-13.1888	1.01838e-39	1.97351e-37	20305	Ccl6	chemokine (C-C motif) ligand 6 [Source:MGI Symbol;Acc:MGI:98263]
Cxcl16	ENSMUSG00000018920	521.38	-2.74686	0.208608	-13.1675	1.34916e-39	2.59075e-37	NA	Cxcl16	chemokine (C-X-C motif) ligand 16 [Source:MGI Symbol;Acc:MGI:1932682]
Wfdc17	ENSMUSG00000069792	1086.1	-3.98793	0.303004	-13.1613	1.46484e-39	2.78755e-37	NA	Wfdc17	WAP four-disulfide core domain 17 [Source:MGI Symbol;Acc:MGI:3649773]
Abcg1	ENSMUSG00000024030	661.083	-2.78364	0.211715	-13.1481	1.745e-39	3.29105e-37	11307	Abcg1	ATP binding cassette subfamily G member 1 [Source:MGI Symbol;Acc:MGI:107704]
Slfn10-ps	ENSMUSG00000072621	99.7998	-3.7286	0.285233	-13.0721	4.75212e-39	8.8831e-37	237887	Slfn10-ps	schlafen 10, pseudogene [Source:MGI Symbol;Acc:MGI:3512288]
Pdpn	ENSMUSG00000028583	982.783	-2.76148	0.211904	-13.0318	8.07314e-39	1.49587e-36	14726	Pdpn	podoplanin [Source:MGI Symbol;Acc:MGI:103098]
Asah1	ENSMUSG00000031591	1464.49	-1.3609	0.104473	-13.0263	8.66874e-39	1.59226e-36	11886	Asah1	N-acylsphingosine amidohydrolase 1 [Source:MGI Symbol;Acc:MGI:1277124]
Nr3c2	ENSMUSG00000031618	149.728	2.60971	0.201087	12.978	1.6301e-38	2.96833e-36	110784	Nr3c2	nuclear receptor subfamily 3, group C, member 2 [Source:MGI Symbol;Acc:MGI:99459]
Pink1	ENSMUSG00000028756	2322.63	2.59563	0.200407	12.9518	2.29601e-38	4.14518e-36	68943	Pink1	PTEN induced putative kinase 1 [Source:MGI Symbol;Acc:MGI:1916193]
Fcgr3	ENSMUSG00000059498	1481.51	-2.62845	0.202997	-12.9482	2.40455e-38	4.30435e-36	14131	Fcgr3	Fc receptor, IgG, low affinity III [Source:MGI Symbol;Acc:MGI:95500]
Ctsh	ENSMUSG00000032359	1766.92	-2.11641	0.163978	-12.9067	4.12758e-38	7.32663e-36	13036	Ctsh	cathepsin H [Source:MGI Symbol;Acc:MGI:107285]
Mpeg1	ENSMUSG00000046805	4114.47	-3.44868	0.267323	-12.9008	4.45341e-38	7.83912e-36	17476	Mpeg1	macrophage expressed gene 1 [Source:MGI Symbol;Acc:MGI:1333743]
Lair1	ENSMUSG00000055541	446.88	-3.29678	0.255797	-12.8882	5.24224e-38	9.15139e-36	52855	Lair1	leukocyte-associated Ig-like receptor 1 [Source:MGI Symbol;Acc:MGI:105492]
Tmtc1	ENSMUSG00000030306	592.34	2.56768	0.199584	12.8652	7.06701e-38	1.22358e-35	387314	Tmtc1	transmembrane and tetratricopeptide repeat containing 1 [Source:MGI Symbol;Acc:MGI:3039590]
Nt5dc2	ENSMUSG00000071547	346.41	-3.12965	0.24346	-12.8549	8.07331e-38	1.38644e-35	70021	Nt5dc2	5'-nucleotidase domain containing 2 [Source:MGI Symbol;Acc:MGI:1917271]
Smtnl2	ENSMUSG00000045667	842.728	3.0622	0.238318	12.8492	8.68489e-38	1.47944e-35	276829	Smtnl2	smoothelin-like 2 [Source:MGI Symbol;Acc:MGI:2442764]
Pde4d	ENSMUSG00000021699	624.424	2.57852	0.200911	12.8341	1.0557e-37	1.78396e-35	238871	Pde4d	phosphodiesterase 4D, cAMP specific [Source:MGI Symbol;Acc:MGI:99555]
Sox6	ENSMUSG00000051910	849.408	2.62944	0.205399	12.8016	1.6059e-37	2.69218e-35	20679	Sox6	SRY (sex determining region Y)-box 6 [Source:MGI Symbol;Acc:MGI:98368]
Ftl1	ENSMUSG00000050708	13169.5	-2.40002	0.187926	-12.7711	2.37777e-37	3.95477e-35	14325	Ftl1	ferritin light polypeptide 1 [Source:MGI Symbol;Acc:MGI:95589]
Fam129b	ENSMUSG00000026796	1351.26	-2.44368	0.191533	-12.7585	2.79447e-37	4.57578e-35	227737	Fam129b	family with sequence similarity 129, member B [Source:MGI Symbol;Acc:MGI:2442910]
Cd53	ENSMUSG00000040747	1726.12	-2.85829	0.22402	-12.7591	2.77484e-37	4.57578e-35	NA	Cd53	CD53 antigen [Source:MGI Symbol;Acc:MGI:88341]
Eps8	ENSMUSG00000015766	722.433	-2.00314	0.157382	-12.7279	4.13859e-37	6.72458e-35	13860	Eps8	epidermal growth factor receptor pathway substrate 8 [Source:MGI Symbol;Acc:MGI:104684]
Adam17	ENSMUSG00000052593	1312.25	-1.31213	0.103217	-12.7123	5.04955e-37	8.1421e-35	11491	Adam17	a disintegrin and metallopeptidase domain 17 [Source:MGI Symbol;Acc:MGI:1096335]
Anxa4	ENSMUSG00000029994	1218.97	-1.92319	0.151468	-12.697	6.14316e-37	9.83046e-35	11746	Anxa4	annexin A4 [Source:MGI Symbol;Acc:MGI:88030]
Tnfrsf11a	ENSMUSG00000026321	329.31	-2.64184	0.208129	-12.6933	6.44181e-37	1.02309e-34	21934	Tnfrsf11a	tumor necrosis factor receptor superfamily, member 11a, NFKB activator [Source:MGI Symbol;Acc:MGI:1314891]
Ms4a6b	ENSMUSG00000024677	826.423	-3.16155	0.249807	-12.656	1.03689e-36	1.63449e-34	69774	Ms4a6b	membrane-spanning 4-domains, subfamily A, member 6B [Source:MGI Symbol;Acc:MGI:1917024]
Pla2g7	ENSMUSG00000023913	981.579	-2.56877	0.202994	-12.6544	1.05783e-36	1.65515e-34	27226	Pla2g7	phospholipase A2, group VII (platelet-activating factor acetylhydrolase, plasma) [Source:MGI Symbol;Acc:MGI:1351327]
Ctsl	ENSMUSG00000021477	6282.74	-2.21121	0.174753	-12.6533	1.07231e-36	1.66547e-34	13039	Ctsl	cathepsin L [Source:MGI Symbol;Acc:MGI:88564]
Sec61a1	ENSMUSG00000030082	2255.98	-1.42816	0.112878	-12.6522	1.08797e-36	1.67745e-34	53421	Sec61a1	Sec61 alpha 1 subunit (S. cerevisiae) [Source:MGI Symbol;Acc:MGI:1858417]
Myd88	ENSMUSG00000032508	466.634	-1.98589	0.15697	-12.6514	1.09874e-36	1.68179e-34	17874	Myd88	myeloid differentiation primary response gene 88 [Source:MGI Symbol;Acc:MGI:108005]
Ms4a6c	ENSMUSG00000079419	846.955	-3.47351	0.274574	-12.6505	1.1111e-36	1.68847e-34	73656	Ms4a6c	membrane-spanning 4-domains, subfamily A, member 6C [Source:MGI Symbol;Acc:MGI:2385644]
Cd300lb	ENSMUSG00000063193	431.221	-3.05373	0.241724	-12.6331	1.38649e-36	2.09192e-34	217304	Cd300lb	CD300 molecule like family member B [Source:MGI Symbol;Acc:MGI:2685099]
Arl4a	ENSMUSG00000047446	373.159	2.17368	0.172911	12.5711	3.04407e-36	4.56028e-34	11861	Arl4a	ADP-ribosylation factor-like 4A [Source:MGI Symbol;Acc:MGI:99437]
Coq10a	ENSMUSG00000039914	690.619	2.5338	0.201835	12.5538	3.78897e-36	5.63623e-34	210582	Coq10a	coenzyme Q10A [Source:MGI Symbol;Acc:MGI:2684847]
C2cd2	ENSMUSG00000045975	701.337	2.18721	0.174432	12.539	4.5677e-36	6.7471e-34	207781	C2cd2	C2 calcium-dependent domain containing 2 [Source:MGI Symbol;Acc:MGI:1891883]
Emp3	ENSMUSG00000040212	1102.43	-2.08644	0.166533	-12.5287	5.20249e-36	7.6314e-34	13732	Emp3	epithelial membrane protein 3 [Source:MGI Symbol;Acc:MGI:1098729]
Trpv2	ENSMUSG00000018507	403.982	-2.16999	0.173365	-12.5169	6.03515e-36	8.79176e-34	22368	Trpv2	transient receptor potential cation channel, subfamily V, member 2 [Source:MGI Symbol;Acc:MGI:1341836]
Abcc9	ENSMUSG00000030249	1444.54	2.26548	0.181003	12.5163	6.08107e-36	8.79798e-34	20928	Abcc9	ATP-binding cassette, sub-family C (CFTR/MRP), member 9 [Source:MGI Symbol;Acc:MGI:1352630]
Msn	ENSMUSG00000031207	3776.09	-1.55976	0.125505	-12.4279	1.84516e-35	2.65138e-33	17698	Msn	moesin [Source:MGI Symbol;Acc:MGI:97167]
Abhd12	ENSMUSG00000032046	750.202	-1.51327	0.12182	-12.4222	1.97942e-35	2.82509e-33	76192	Abhd12	abhydrolase domain containing 12 [Source:MGI Symbol;Acc:MGI:1923442]
Plau	ENSMUSG00000021822	945.714	-3.08212	0.248177	-12.4191	2.05953e-35	2.9197e-33	18792	Plau	plasminogen activator, urokinase [Source:MGI Symbol;Acc:MGI:97611]
Arpc1b	ENSMUSG00000029622	3974.66	-1.99541	0.161141	-12.383	3.2298e-35	4.54821e-33	NA	Arpc1b	actin related protein 2/3 complex, subunit 1B [Source:MGI Symbol;Acc:MGI:1343142]
Cep85	ENSMUSG00000037443	431.231	1.52187	0.122981	12.3749	3.57419e-35	4.99984e-33	70012	Cep85	centrosomal protein 85 [Source:MGI Symbol;Acc:MGI:1917262]
Actg1	ENSMUSG00000062825	4997.53	-1.42049	0.114803	-12.3733	3.64532e-35	5.06579e-33	11465	Actg1	actin, gamma, cytoplasmic 1 [Source:MGI Symbol;Acc:MGI:87906]
Slc41a3	ENSMUSG00000030089	367.782	2.37534	0.192295	12.3526	4.71636e-35	6.51134e-33	71699	Slc41a3	solute carrier family 41, member 3 [Source:MGI Symbol;Acc:MGI:1918949]
Ddit4l	ENSMUSG00000046818	546.426	3.2944	0.266773	12.3491	4.92849e-35	6.76003e-33	73284	Ddit4l	DNA-damage-inducible transcript 4-like [Source:MGI Symbol;Acc:MGI:1920534]
Fbxo40	ENSMUSG00000047746	1439.41	3.07643	0.249516	12.3296	6.2755e-35	8.5521e-33	207215	Fbxo40	F-box protein 40 [Source:MGI Symbol;Acc:MGI:2443753]
Osbpl6	ENSMUSG00000042359	147.433	2.63933	0.214238	12.3196	7.10204e-35	9.61644e-33	99031	Osbpl6	oxysterol binding protein-like 6 [Source:MGI Symbol;Acc:MGI:2139014]
Gpcpd1	ENSMUSG00000027346	1464.49	2.18598	0.177693	12.302	8.83526e-35	1.18871e-32	74182	Gpcpd1	glycerophosphocholine phosphodiesterase 1 [Source:MGI Symbol;Acc:MGI:104898]
Thrb	ENSMUSG00000021779	156.792	2.4786	0.201495	12.301	8.94284e-35	1.19557e-32	21834	Thrb	thyroid hormone receptor beta [Source:MGI Symbol;Acc:MGI:98743]
Ccl12	ENSMUSG00000035352	163.527	-6.21081	0.505931	-12.276	1.21894e-34	1.61935e-32	20293	Ccl12	chemokine (C-C motif) ligand 12 [Source:MGI Symbol;Acc:MGI:108224]
Cd44	ENSMUSG00000005087	3587.58	-2.33771	0.190501	-12.2714	1.28993e-34	1.70295e-32	12505	Cd44	CD44 antigen [Source:MGI Symbol;Acc:MGI:88338]
Cd200r1	ENSMUSG00000022667	186.084	-2.47559	0.202038	-12.2531	1.61688e-34	2.12133e-32	57781	Cd200r1	CD200 receptor 1 [Source:MGI Symbol;Acc:MGI:1889024]
Ppt1	ENSMUSG00000028657	749.44	-1.34964	0.110417	-12.2231	2.34029e-34	3.05148e-32	19063	Ppt1	palmitoyl-protein thioesterase 1 [Source:MGI Symbol;Acc:MGI:1298204]
Abcb4	ENSMUSG00000042476	759.326	2.74212	0.224461	12.2165	2.53814e-34	3.28915e-32	18670	Abcb4	ATP-binding cassette, sub-family B (MDR/TAP), member 4 [Source:MGI Symbol;Acc:MGI:97569]
Sirpb1c	ENSMUSG00000074677	131.12	-4.9764	0.407457	-12.2133	2.63902e-34	3.39902e-32	100038947	Sirpb1c	signal-regulatory protein beta 1C [Source:MGI Symbol;Acc:MGI:3807521]
Ccr1	ENSMUSG00000025804	910.933	-3.03841	0.24893	-12.2059	2.89089e-34	3.70087e-32	12768	Ccr1	chemokine (C-C motif) receptor 1 [Source:MGI Symbol;Acc:MGI:104618]
Phka1	ENSMUSG00000034055	1488.46	2.84745	0.233749	12.1817	3.89087e-34	4.95101e-32	18679	Phka1	phosphorylase kinase alpha 1 [Source:MGI Symbol;Acc:MGI:97576]
Ly86	ENSMUSG00000021423	465.168	-2.86327	0.235154	-12.1761	4.16519e-34	5.26834e-32	NA	Ly86	lymphocyte antigen 86 [Source:MGI Symbol;Acc:MGI:1321404]
Mccc2	ENSMUSG00000021646	219.054	1.92763	0.158464	12.1644	4.80691e-34	6.04383e-32	78038	Mccc2	methylcrotonoyl-Coenzyme A carboxylase 2 (beta) [Source:MGI Symbol;Acc:MGI:1925288]
Cd300ld	ENSMUSG00000034641	515.458	-2.95836	0.243219	-12.1633	4.87247e-34	6.09001e-32	217305	Cd300ld	CD300 molecule like family member d [Source:MGI Symbol;Acc:MGI:2442358]
Cd63	ENSMUSG00000025351	2248.69	-1.52163	0.125141	-12.1593	5.12176e-34	6.36394e-32	12512	Cd63	CD63 antigen [Source:MGI Symbol;Acc:MGI:99529]
Gpr176	ENSMUSG00000040133	108.867	-5.28909	0.435597	-12.1422	6.31375e-34	7.79915e-32	381413	Gpr176	G protein-coupled receptor 176 [Source:MGI Symbol;Acc:MGI:2685858]
Fabp5	ENSMUSG00000027533	1323.87	-3.10516	0.255809	-12.1386	6.59589e-34	8.10028e-32	16592	Fabp5	fatty acid binding protein 5, epidermal [Source:MGI Symbol;Acc:MGI:101790]
Gba	ENSMUSG00000028048	690.286	-1.51635	0.124958	-12.1349	6.90051e-34	8.42541e-32	14466	Gba	glucosidase, beta, acid [Source:MGI Symbol;Acc:MGI:95665]
Marcksl1	ENSMUSG00000047945	380.665	-2.35988	0.194937	-12.1059	9.82814e-34	1.1931e-31	17357	Marcksl1	MARCKS-like 1 [Source:MGI Symbol;Acc:MGI:97143]
Optn	ENSMUSG00000026672	467.526	1.93703	0.160024	12.1046	9.98161e-34	1.20481e-31	71648	Optn	optineurin [Source:MGI Symbol;Acc:MGI:1918898]
Coq9	ENSMUSG00000031782	1051.06	2.11562	0.174975	12.091	1.17819e-33	1.41403e-31	67914	Coq9	coenzyme Q9 [Source:MGI Symbol;Acc:MGI:1915164]
Tmod1	ENSMUSG00000028328	910.504	2.69611	0.224276	12.0214	2.7432e-33	3.27371e-31	21916	Tmod1	tropomodulin 1 [Source:MGI Symbol;Acc:MGI:98775]
Ppib	ENSMUSG00000032383	2441.97	-1.22994	0.102332	-12.0191	2.82103e-33	3.34767e-31	19035	Ppib	peptidylprolyl isomerase B [Source:MGI Symbol;Acc:MGI:97750]
Ccr2	ENSMUSG00000049103	1964.65	-3.17083	0.263883	-12.016	2.92736e-33	3.45445e-31	12772	Ccr2	chemokine (C-C motif) receptor 2 [Source:MGI Symbol;Acc:MGI:106185]
Lrp12	ENSMUSG00000022305	307.356	-1.91169	0.159158	-12.0112	3.10134e-33	3.63943e-31	239393	Lrp12	low density lipoprotein-related protein 12 [Source:MGI Symbol;Acc:MGI:2443132]
Plekho1	ENSMUSG00000015745	634.13	-1.96763	0.163828	-12.0104	3.13355e-33	3.6569e-31	67220	Plekho1	pleckstrin homology domain containing, family O member 1 [Source:MGI Symbol;Acc:MGI:1914470]
Pdpr	ENSMUSG00000033624	634.575	1.68379	0.140203	12.0096	3.16261e-33	3.67054e-31	319518	Pdpr	pyruvate dehydrogenase phosphatase regulatory subunit [Source:MGI Symbol;Acc:MGI:2442188]
Snx5	ENSMUSG00000027423	2145.14	-1.62578	0.135379	-12.0091	3.18303e-33	3.67405e-31	69178	Snx5	sorting nexin 5 [Source:MGI Symbol;Acc:MGI:1916428]
Phkg1	ENSMUSG00000025537	1002.37	3.01362	0.251135	12	3.55408e-33	4.07717e-31	18682	Phkg1	phosphorylase kinase gamma 1 [Source:MGI Symbol;Acc:MGI:97579]
Tnfrsf1b	ENSMUSG00000028599	1167.26	-2.46246	0.205212	-11.9996	3.57088e-33	4.07717e-31	NA	Tnfrsf1b	tumor necrosis factor receptor superfamily, member 1b [Source:MGI Symbol;Acc:MGI:1314883]
Actr2	ENSMUSG00000020152	2701.71	-1.45257	0.121091	-11.9958	3.73999e-33	4.2473e-31	66713	Actr2	ARP2 actin-related protein 2 [Source:MGI Symbol;Acc:MGI:1913963]
Gstm1	ENSMUSG00000058135	813.389	1.72446	0.143954	11.9793	4.56361e-33	5.15493e-31	14862	Gstm1	glutathione S-transferase, mu 1 [Source:MGI Symbol;Acc:MGI:95860]
Bcat1	ENSMUSG00000030268	324.881	-3.14578	0.262823	-11.9692	5.15056e-33	5.78699e-31	12035	Bcat1	branched chain aminotransferase 1, cytosolic [Source:MGI Symbol;Acc:MGI:104861]
Fuca2	ENSMUSG00000019810	392.732	-1.85515	0.155408	-11.9372	7.56845e-33	8.45865e-31	66848	Fuca2	fucosidase, alpha-L- 2, plasma [Source:MGI Symbol;Acc:MGI:1914098]
Slc2a4	ENSMUSG00000018566	1589.4	2.95072	0.24734	11.9298	8.27501e-33	9.19964e-31	20528	Slc2a4	solute carrier family 2 (facilitated glucose transporter), member 4 [Source:MGI Symbol;Acc:MGI:95758]
Ralb	ENSMUSG00000004451	633.668	-1.34626	0.11295	-11.9191	9.4119e-33	1.04088e-30	64143	Ralb	v-ral simian leukemia viral oncogene B [Source:MGI Symbol;Acc:MGI:1927244]
Mfn1	ENSMUSG00000027668	762.983	1.77137	0.148662	11.9154	9.83344e-33	1.08183e-30	67414	Mfn1	mitofusin 1 [Source:MGI Symbol;Acc:MGI:1914664]
Slfn9	ENSMUSG00000069793	248.001	-3.02058	0.254198	-11.8828	1.45458e-32	1.59198e-30	237886	Slfn9	schlafen 9 [Source:MGI Symbol;Acc:MGI:2445121]
Aldh6a1	ENSMUSG00000021238	844.601	2.68376	0.226016	11.8742	1.61156e-32	1.75469e-30	104776	Aldh6a1	aldehyde dehydrogenase family 6, subfamily A1 [Source:MGI Symbol;Acc:MGI:1915077]
Vat1	ENSMUSG00000034993	1171.81	-2.13632	0.179951	-11.8716	1.66191e-32	1.80024e-30	26949	Vat1	vesicle amine transport 1 [Source:MGI Symbol;Acc:MGI:1349450]
Mstn	ENSMUSG00000026100	179.033	3.50896	0.295961	11.8561	1.99987e-32	2.15526e-30	17700	Mstn	myostatin [Source:MGI Symbol;Acc:MGI:95691]
Lgalsl	ENSMUSG00000042363	631.919	1.98482	0.167572	11.8446	2.29581e-32	2.46165e-30	216551	Lgalsl	lectin, galactoside binding-like [Source:MGI Symbol;Acc:MGI:1916114]
Ivd	ENSMUSG00000027332	748.038	1.91881	0.162111	11.8364	2.53232e-32	2.70153e-30	56357	Ivd	isovaleryl coenzyme A dehydrogenase [Source:MGI Symbol;Acc:MGI:1929242]
Nctc1	ENSMUSG00000087090	401.558	3.33291	0.282175	11.8115	3.40569e-32	3.615e-30	NA	Nctc1	non-coding transcript 1 [Source:MGI Symbol;Acc:MGI:1306816]
Cped1	ENSMUSG00000062980	856.072	1.60388	0.135821	11.8088	3.51444e-32	3.71177e-30	214642	Cped1	cadherin-like and PC-esterase domain containing 1 [Source:MGI Symbol;Acc:MGI:2444814]
Ank1	ENSMUSG00000031543	1551.14	2.45464	0.207968	11.803	3.76684e-32	3.95855e-30	11733	Ank1	ankyrin 1, erythroid [Source:MGI Symbol;Acc:MGI:88024]
Ndufb9	ENSMUSG00000022354	2107.71	1.78546	0.151283	11.8021	3.80648e-32	3.98041e-30	66218	Ndufb9	NADH:ubiquinone oxidoreductase subunit B9 [Source:MGI Symbol;Acc:MGI:1913468]
Cox7a1	ENSMUSG00000074218	1174.96	2.93436	0.248768	11.7956	4.11379e-32	4.28057e-30	12865	Cox7a1	cytochrome c oxidase subunit 7A1 [Source:MGI Symbol;Acc:MGI:1316714]
Pla2g12a	ENSMUSG00000027999	262.591	1.89997	0.161225	11.7846	4.68791e-32	4.85405e-30	66350	Pla2g12a	phospholipase A2, group XIIA [Source:MGI Symbol;Acc:MGI:1913600]
Slc38a3	ENSMUSG00000010064	340.168	4.03545	0.343139	11.7604	6.24473e-32	6.43451e-30	76257	Slc38a3	solute carrier family 38, member 3 [Source:MGI Symbol;Acc:MGI:1923507]
Irf5	ENSMUSG00000029771	592.927	-2.41923	0.205825	-11.7538	6.74796e-32	6.91928e-30	27056	Irf5	interferon regulatory factor 5 [Source:MGI Symbol;Acc:MGI:1350924]
Galnt6	ENSMUSG00000037280	318.992	-2.59277	0.22066	-11.75	7.0588e-32	7.20304e-30	207839	Galnt6	polypeptide N-acetylgalactosaminyltransferase 6 [Source:MGI Symbol;Acc:MGI:1891640]
Esyt1	ENSMUSG00000025366	1797.5	-1.28248	0.109307	-11.7329	8.64653e-32	8.7808e-30	23943	Esyt1	extended synaptotagmin-like protein 1 [Source:MGI Symbol;Acc:MGI:1344426]
Arpc5	ENSMUSG00000008475	1662.01	-1.57874	0.134688	-11.7214	9.90142e-32	1.00071e-29	67771	Arpc5	actin related protein 2/3 complex, subunit 5 [Source:MGI Symbol;Acc:MGI:1915021]
Uap1l1	ENSMUSG00000026956	443.943	-2.16233	0.184485	-11.7209	9.95971e-32	1.0018e-29	NA	Uap1l1	UDP-N-acteylglucosamine pyrophosphorylase 1-like 1 [Source:MGI Symbol;Acc:MGI:2443318]
Pld4	ENSMUSG00000052160	864.55	-2.32713	0.198618	-11.7166	1.04801e-31	1.04915e-29	104759	Pld4	phospholipase D family, member 4 [Source:MGI Symbol;Acc:MGI:2144765]
Dok2	ENSMUSG00000022102	365.867	-2.24997	0.192088	-11.7133	1.08986e-31	1.08591e-29	13449	Dok2	docking protein 2 [Source:MGI Symbol;Acc:MGI:1332623]
Cfl1	ENSMUSG00000056201	4679.2	-1.96151	0.167972	-11.6776	1.65953e-31	1.64573e-29	NA	Cfl1	cofilin 1, non-muscle [Source:MGI Symbol;Acc:MGI:101757]
Abi1	ENSMUSG00000058835	1014.53	-1.08489	0.0929182	-11.6757	1.6959e-31	1.67395e-29	11308	Abi1	abl-interactor 1 [Source:MGI Symbol;Acc:MGI:104913]
Klhl8	ENSMUSG00000029312	192.799	2.1457	0.183856	11.6705	1.80282e-31	1.77121e-29	246293	Klhl8	kelch-like 8 [Source:MGI Symbol;Acc:MGI:2179430]
Eif4a1	ENSMUSG00000059796	4409.23	-1.5662	0.134269	-11.6647	1.93129e-31	1.88864e-29	13681	Eif4a1	eukaryotic translation initiation factor 4A1 [Source:MGI Symbol;Acc:MGI:95303]
Renbp	ENSMUSG00000031387	281.716	-2.36081	0.202817	-11.6401	2.57672e-31	2.50821e-29	19703	Renbp	renin binding protein [Source:MGI Symbol;Acc:MGI:105940]
Il13ra1	ENSMUSG00000017057	724.578	-2.13065	0.183125	-11.6349	2.73759e-31	2.65258e-29	16164	Il13ra1	interleukin 13 receptor, alpha 1 [Source:MGI Symbol;Acc:MGI:105052]
Acadsb	ENSMUSG00000030861	877.349	1.59021	0.136892	11.6165	3.39637e-31	3.27587e-29	NA	Acadsb	acyl-Coenzyme A dehydrogenase, short/branched chain [Source:MGI Symbol;Acc:MGI:1914135]
Ifi211	ENSMUSG00000026536	333.541	-2.67564	0.230507	-11.6076	3.76962e-31	3.61935e-29	381308	Ifi211	interferon activated gene 211 [Source:MGI Symbol;Acc:MGI:3041120]
Lhfpl2	ENSMUSG00000045312	992.769	-2.08711	0.179895	-11.6019	4.03236e-31	3.8541e-29	218454	Lhfpl2	lipoma HMGIC fusion partner-like 2 [Source:MGI Symbol;Acc:MGI:2145236]
Tlr7	ENSMUSG00000044583	362.137	-2.57282	0.222181	-11.5798	5.21509e-31	4.96209e-29	170743	Tlr7	toll-like receptor 7 [Source:MGI Symbol;Acc:MGI:2176882]
Tcea3	ENSMUSG00000001604	563.081	2.95698	0.25537	11.5792	5.25505e-31	4.97769e-29	21401	Tcea3	transcription elongation factor A (SII), 3 [Source:MGI Symbol;Acc:MGI:1196908]
Gid4	ENSMUSG00000018415	544.634	1.85663	0.16039	11.5757	5.47109e-31	5.15918e-29	66771	Gid4	GID complex subunit 4, VID24 homolog [Source:MGI Symbol;Acc:MGI:1914021]
Tob1	ENSMUSG00000037573	430.361	2.62997	0.227452	11.5628	6.36364e-31	5.97418e-29	22057	Tob1	transducer of ErbB-2.1 [Source:MGI Symbol;Acc:MGI:1349721]
Fcer1g	ENSMUSG00000058715	997.378	-2.92597	0.253188	-11.5565	6.84236e-31	6.39518e-29	14127	Fcer1g	Fc receptor, IgE, high affinity I, gamma polypeptide [Source:MGI Symbol;Acc:MGI:95496]
Abca8a	ENSMUSG00000041828	1565.6	2.08046	0.180047	11.5551	6.9537e-31	6.47061e-29	217258	Abca8a	ATP-binding cassette, sub-family A (ABC1), member 8a [Source:MGI Symbol;Acc:MGI:2386846]
Mdfic	ENSMUSG00000041390	512.278	-1.49878	0.129714	-11.5545	7.00812e-31	6.49265e-29	16543	Mdfic	MyoD family inhibitor domain containing [Source:MGI Symbol;Acc:MGI:104611]
Amotl1	ENSMUSG00000013076	2833.82	1.84	0.159252	11.554	7.04399e-31	6.49739e-29	75723	Amotl1	angiomotin-like 1 [Source:MGI Symbol;Acc:MGI:1922973]
Arpc2	ENSMUSG00000006304	1914.65	-1.32434	0.11469	-11.5472	7.62822e-31	7.00569e-29	76709	Arpc2	actin related protein 2/3 complex, subunit 2 [Source:MGI Symbol;Acc:MGI:1923959]
Pygm	ENSMUSG00000032648	11832.4	3.32214	0.288071	11.5323	9.065e-31	8.28918e-29	19309	Pygm	muscle glycogen phosphorylase [Source:MGI Symbol;Acc:MGI:97830]
Clcn5	ENSMUSG00000004317	487.087	-2.02252	0.175518	-11.5232	1.00816e-30	9.17903e-29	12728	Clcn5	chloride channel, voltage-sensitive 5 [Source:MGI Symbol;Acc:MGI:99486]
Nipsnap2	ENSMUSG00000029432	1622.18	2.19253	0.1903	11.5215	1.0285e-30	9.32402e-29	14467	Nipsnap2	nipsnap homolog 2 [Source:MGI Symbol;Acc:MGI:1278343]
Ccl8	ENSMUSG00000009185	1126.14	-5.35313	0.464679	-11.5201	1.04518e-30	9.43478e-29	20307	Ccl8	chemokine (C-C motif) ligand 8 [Source:MGI Symbol;Acc:MGI:101878]
Adcy7	ENSMUSG00000031659	1429.22	-1.48018	0.128535	-11.5158	1.09861e-30	9.87491e-29	11513	Adcy7	adenylate cyclase 7 [Source:MGI Symbol;Acc:MGI:102891]
Krba1	ENSMUSG00000042810	291.866	2.50425	0.217587	11.5092	1.18538e-30	1.06097e-28	77827	Krba1	KRAB-A domain containing 1 [Source:MGI Symbol;Acc:MGI:1925077]
P2rx4	ENSMUSG00000029470	600.973	-2.03684	0.177184	-11.4956	1.38778e-30	1.23688e-28	18438	P2rx4	purinergic receptor P2X, ligand-gated ion channel 4 [Source:MGI Symbol;Acc:MGI:1338859]
Lgals1	ENSMUSG00000068220	9358.25	-2.11474	0.184261	-11.4769	1.7243e-30	1.53035e-28	16852	Lgals1	lectin, galactose binding, soluble 1 [Source:MGI Symbol;Acc:MGI:96777]
Agl	ENSMUSG00000033400	2798.72	2.40052	0.20922	11.4736	1.7895e-30	1.58157e-28	77559	Agl	amylo-1,6-glucosidase, 4-alpha-glucanotransferase [Source:MGI Symbol;Acc:MGI:1924809]
Cd300a	ENSMUSG00000034652	597.299	-2.70653	0.236338	-11.4519	2.29976e-30	2.02408e-28	217303	Cd300a	CD300A molecule [Source:MGI Symbol;Acc:MGI:2443411]
Lipa	ENSMUSG00000024781	1695.99	-2.3055	0.201364	-11.4494	2.36732e-30	2.07489e-28	16889	Lipa	lysosomal acid lipase A [Source:MGI Symbol;Acc:MGI:96789]
Atp1a1	ENSMUSG00000033161	3280.31	-1.40081	0.122358	-11.4485	2.3928e-30	2.08856e-28	11928	Atp1a1	ATPase, Na+/K+ transporting, alpha 1 polypeptide [Source:MGI Symbol;Acc:MGI:88105]
Cdc42se1	ENSMUSG00000046722	932.143	-1.06292	0.0928633	-11.4461	2.46104e-30	2.13134e-28	57912	Cdc42se1	CDC42 small effector 1 [Source:MGI Symbol;Acc:MGI:1889510]
Plaat3	ENSMUSG00000060675	1123.31	2.31061	0.201871	11.446	2.46199e-30	2.13134e-28	225845	Plaat3	phospholipase A and acyltransferase 3 [Source:MGI Symbol;Acc:MGI:2179715]
Ar	ENSMUSG00000046532	310.742	1.91564	0.167517	11.4355	2.77839e-30	2.39543e-28	11835	Ar	androgen receptor [Source:MGI Symbol;Acc:MGI:88064]
Plcd4	ENSMUSG00000026173	167.676	3.60445	0.315477	11.4254	3.12222e-30	2.68092e-28	18802	Plcd4	phospholipase C, delta 4 [Source:MGI Symbol;Acc:MGI:107469]
Txlnb	ENSMUSG00000039891	1698.87	2.90785	0.254605	11.421	3.28377e-30	2.80822e-28	378431	Txlnb	taxilin beta [Source:MGI Symbol;Acc:MGI:2671945]
Rap2a	ENSMUSG00000051615	435.551	-1.23283	0.107969	-11.4184	3.38586e-30	2.88385e-28	76108	Rap2a	RAS related protein 2a [Source:MGI Symbol;Acc:MGI:97855]
Pfkm	ENSMUSG00000033065	7857.89	2.913	0.255154	11.4166	3.45292e-30	2.92916e-28	18642	Pfkm	phosphofructokinase, muscle [Source:MGI Symbol;Acc:MGI:97548]
Ppp1r12b	ENSMUSG00000073557	1392.33	1.84384	0.161736	11.4003	4.16678e-30	3.52059e-28	329251	Ppp1r12b	protein phosphatase 1, regulatory subunit 12B [Source:MGI Symbol;Acc:MGI:1916417]
Clec4a3	ENSMUSG00000043832	318.701	-3.2142	0.282112	-11.3934	4.51278e-30	3.79775e-28	73149	Clec4a3	C-type lectin domain family 4, member a3 [Source:MGI Symbol;Acc:MGI:1920399]
Lpin1	ENSMUSG00000020593	1273.17	2.56141	0.225093	11.3794	5.29889e-30	4.42405e-28	14245	Lpin1	lipin 1 [Source:MGI Symbol;Acc:MGI:1891340]
Atp6v1a	ENSMUSG00000052459	1947.37	-1.58123	0.138956	-11.3794	5.2985e-30	4.42405e-28	11964	Atp6v1a	ATPase, H+ transporting, lysosomal V1 subunit A [Source:MGI Symbol;Acc:MGI:1201780]
Stradb	ENSMUSG00000026027	418.125	1.84142	0.161923	11.3722	5.75039e-30	4.78211e-28	227154	Stradb	STE20-related kinase adaptor beta [Source:MGI Symbol;Acc:MGI:2144047]
Ppm1b	ENSMUSG00000061130	867.695	1.50594	0.13245	11.3699	5.90483e-30	4.87959e-28	19043	Ppm1b	protein phosphatase 1B, magnesium dependent, beta isoform [Source:MGI Symbol;Acc:MGI:101841]
Peg13	ENSMUSG00000106847	294.564	1.54562	0.135941	11.3698	5.91381e-30	4.87959e-28	353342	Peg13	paternally expressed 13 [Source:MGI Symbol;Acc:MGI:2663476]
Crybg1	ENSMUSG00000019866	328.058	-2.07919	0.183032	-11.3597	6.63929e-30	5.45687e-28	11630	Crybg1	crystallin beta-gamma domain containing 1 [Source:MGI Symbol;Acc:MGI:109544]
Cib2	ENSMUSG00000037493	330.031	2.69335	0.237284	11.3507	7.35406e-30	6.02093e-28	56506	Cib2	calcium and integrin binding family member 2 [Source:MGI Symbol;Acc:MGI:1929293]
Vdac1	ENSMUSG00000020402	3618.56	1.91248	0.168617	11.3421	8.11785e-30	6.59513e-28	22333	Vdac1	voltage-dependent anion channel 1 [Source:MGI Symbol;Acc:MGI:106919]
Ikbke	ENSMUSG00000042349	375.437	-2.37399	0.209303	-11.3423	8.09646e-30	6.59513e-28	56489	Ikbke	inhibitor of kappaB kinase epsilon [Source:MGI Symbol;Acc:MGI:1929612]
Pgam1	ENSMUSG00000011752	566.499	-2.11495	0.186533	-11.3382	8.48828e-30	6.86965e-28	18648	Pgam1	phosphoglycerate mutase 1 [Source:MGI Symbol;Acc:MGI:97552]
P4hb	ENSMUSG00000025130	6876.02	-1.01567	0.0895896	-11.337	8.60783e-30	6.93982e-28	18453	P4hb	prolyl 4-hydroxylase, beta polypeptide [Source:MGI Symbol;Acc:MGI:97464]
Gpt2	ENSMUSG00000031700	603.352	2.042	0.1803	11.3255	9.80649e-30	7.87614e-28	NA	Gpt2	glutamic pyruvate transaminase (alanine aminotransferase) 2 [Source:MGI Symbol;Acc:MGI:1915391]
Pxmp2	ENSMUSG00000029499	130.895	2.89713	0.256269	11.3051	1.2386e-29	9.91023e-28	19301	Pxmp2	peroxisomal membrane protein 2 [Source:MGI Symbol;Acc:MGI:107487]
Cdc42se2	ENSMUSG00000052298	754.178	-1.09518	0.096885	-11.304	1.25434e-29	9.99825e-28	72729	Cdc42se2	CDC42 small effector 2 [Source:MGI Symbol;Acc:MGI:1919979]
Ckmt2	ENSMUSG00000021622	3972.6	3.00608	0.265973	11.3022	1.27943e-29	1.016e-27	76722	Ckmt2	creatine kinase, mitochondrial 2 [Source:MGI Symbol;Acc:MGI:1923972]
Hexb	ENSMUSG00000021665	1340.87	-1.87119	0.16562	-11.2981	1.34149e-29	1.06128e-27	15212	Hexb	hexosaminidase B [Source:MGI Symbol;Acc:MGI:96074]
Abca8b	ENSMUSG00000020620	513.194	2.28399	0.202647	11.2708	1.82911e-29	1.44165e-27	27404	Abca8b	ATP-binding cassette, sub-family A (ABC1), member 8b [Source:MGI Symbol;Acc:MGI:1351668]
Itih5	ENSMUSG00000025780	1093.57	1.8702	0.165946	11.2699	1.84689e-29	1.45025e-27	209378	Itih5	inter-alpha (globulin) inhibitor H5 [Source:MGI Symbol;Acc:MGI:1925751]
Atp2a1	ENSMUSG00000030730	41380.6	3.11725	0.276672	11.267	1.91055e-29	1.49469e-27	11937	Atp2a1	ATPase, Ca++ transporting, cardiac muscle, fast twitch 1 [Source:MGI Symbol;Acc:MGI:105058]
Anxa5	ENSMUSG00000027712	3886.55	-1.37462	0.122092	-11.2589	2.09258e-29	1.63105e-27	11747	Anxa5	annexin A5 [Source:MGI Symbol;Acc:MGI:106008]
Adgre1	ENSMUSG00000004730	2379.38	-2.61479	0.232601	-11.2415	2.54918e-29	1.97965e-27	13733	Adgre1	adhesion G protein-coupled receptor E1 [Source:MGI Symbol;Acc:MGI:106912]
Cd84	ENSMUSG00000038147	1221.47	-2.56258	0.22797	-11.2409	2.56735e-29	1.98645e-27	12523	Cd84	CD84 antigen [Source:MGI Symbol;Acc:MGI:1336885]
Gna13	ENSMUSG00000020611	1542.76	-1.09102	0.0971115	-11.2347	2.75434e-29	2.12335e-27	14674	Gna13	guanine nucleotide binding protein, alpha 13 [Source:MGI Symbol;Acc:MGI:95768]
Tex2	ENSMUSG00000040548	850.871	1.116	0.0993829	11.2293	2.92664e-29	2.24798e-27	21763	Tex2	testis expressed gene 2 [Source:MGI Symbol;Acc:MGI:102465]
Tpm1	ENSMUSG00000032366	25463.1	2.8643	0.255102	11.2281	2.96911e-29	2.27234e-27	22003	Tpm1	tropomyosin 1, alpha [Source:MGI Symbol;Acc:MGI:98809]
Mydgf	ENSMUSG00000019579	505.417	-1.29507	0.115486	-11.2141	3.47887e-29	2.65286e-27	NA	Mydgf	myeloid derived growth factor [Source:MGI Symbol;Acc:MGI:2156020]
Tmem51	ENSMUSG00000040616	104.696	-2.48852	0.222067	-11.2062	3.80345e-29	2.88994e-27	214359	Tmem51	transmembrane protein 51 [Source:MGI Symbol;Acc:MGI:2384874]
Itga5	ENSMUSG00000000555	1076.1	-2.35983	0.210602	-11.2052	3.84642e-29	2.91212e-27	16402	Itga5	integrin alpha 5 (fibronectin receptor alpha) [Source:MGI Symbol;Acc:MGI:96604]
Itgax	ENSMUSG00000030789	548.387	-3.4071	0.304495	-11.1893	4.59821e-29	3.46886e-27	16411	Itgax	integrin alpha X [Source:MGI Symbol;Acc:MGI:96609]
ENSMUSG00000089672	ENSMUSG00000089672	846.917	-3.31287	0.296931	-11.157	6.61582e-29	4.97317e-27	NA	ENSMUSG00000089672	NA
Pycard	ENSMUSG00000030793	401.969	-2.44991	0.219713	-11.1505	7.11775e-29	5.3315e-27	66824	Pycard	PYD and CARD domain containing [Source:MGI Symbol;Acc:MGI:1931465]
Larp1b	ENSMUSG00000025762	282.006	1.67902	0.150607	11.1484	7.29294e-29	5.44342e-27	214048	Larp1b	La ribonucleoprotein domain family, member 1B [Source:MGI Symbol;Acc:MGI:1914604]
Zbp1	ENSMUSG00000027514	234.818	-3.70965	0.333042	-11.1387	8.13079e-29	6.04742e-27	58203	Zbp1	Z-DNA binding protein 1 [Source:MGI Symbol;Acc:MGI:1927449]
Ak1	ENSMUSG00000026817	3376.54	2.59189	0.232814	11.1329	8.6791e-29	6.43258e-27	11636	Ak1	adenylate kinase 1 [Source:MGI Symbol;Acc:MGI:87977]
Ugcg	ENSMUSG00000028381	752.619	-1.58455	0.142386	-11.1285	9.11189e-29	6.72974e-27	22234	Ugcg	UDP-glucose ceramide glucosyltransferase [Source:MGI Symbol;Acc:MGI:1332243]
Tnfaip8l2	ENSMUSG00000013707	297.18	-2.51973	0.226562	-11.1216	9.85262e-29	7.25146e-27	69769	Tnfaip8l2	tumor necrosis factor, alpha-induced protein 8-like 2 [Source:MGI Symbol;Acc:MGI:1917019]
Igfbp5	ENSMUSG00000026185	3900.53	1.83997	0.165519	11.1164	1.04412e-28	7.658e-27	16011	Igfbp5	insulin-like growth factor binding protein 5 [Source:MGI Symbol;Acc:MGI:96440]
Aif1	ENSMUSG00000024397	361.068	-3.83804	0.345869	-11.0968	1.30027e-28	9.50368e-27	11629	Aif1	allograft inflammatory factor 1 [Source:MGI Symbol;Acc:MGI:1343098]
Casq1	ENSMUSG00000007122	5642.32	3.08436	0.27827	11.0841	1.49899e-28	1.09183e-26	12372	Casq1	calsequestrin 1 [Source:MGI Symbol;Acc:MGI:1309468]
Stac3	ENSMUSG00000040287	506.821	2.72359	0.24573	11.0836	1.50606e-28	1.09321e-26	237611	Stac3	SH3 and cysteine rich domain 3 [Source:MGI Symbol;Acc:MGI:3606571]
Stab1	ENSMUSG00000042286	3817.88	-2.18644	0.197358	-11.0786	1.59419e-28	1.15322e-26	192187	Stab1	stabilin 1 [Source:MGI Symbol;Acc:MGI:2178742]
Hexa	ENSMUSG00000025232	2725.85	-1.22069	0.110198	-11.0772	1.61785e-28	1.16634e-26	15211	Hexa	hexosaminidase A [Source:MGI Symbol;Acc:MGI:96073]
Ppm1l	ENSMUSG00000027784	523.761	2.70083	0.243904	11.0733	1.6903e-28	1.21443e-26	NA	Ppm1l	protein phosphatase 1 (formerly 2C)-like [Source:MGI Symbol;Acc:MGI:2139740]
Pirb	ENSMUSG00000058818	1214	-2.73153	0.247291	-11.0458	2.29672e-28	1.64453e-26	18733	Pirb	paired Ig-like receptor B [Source:MGI Symbol;Acc:MGI:894311]
Asb2	ENSMUSG00000021200	1508.23	3.57589	0.324258	11.0279	2.80339e-28	2.00054e-26	65256	Asb2	ankyrin repeat and SOCS box-containing 2 [Source:MGI Symbol;Acc:MGI:1929743]
Lasp1	ENSMUSG00000038366	1447.02	-1.29154	0.117217	-11.0184	3.11546e-28	2.21575e-26	16796	Lasp1	LIM and SH3 protein 1 [Source:MGI Symbol;Acc:MGI:109656]
Rab32	ENSMUSG00000019832	368.93	-1.87289	0.170291	-10.9982	3.89877e-28	2.76355e-26	67844	Rab32	RAB32, member RAS oncogene family [Source:MGI Symbol;Acc:MGI:1915094]
Ccl3	ENSMUSG00000000982	169.24	-5.89851	0.536858	-10.9871	4.40872e-28	3.10532e-26	20302	Ccl3	chemokine (C-C motif) ligand 3 [Source:MGI Symbol;Acc:MGI:98260]
Prkca	ENSMUSG00000050965	491.653	1.70915	0.15556	10.9871	4.41035e-28	3.10532e-26	18750	Prkca	protein kinase C, alpha [Source:MGI Symbol;Acc:MGI:97595]
Arl11	ENSMUSG00000043157	136.471	-2.73554	0.249001	-10.9861	4.46013e-28	3.12994e-26	219144	Arl11	ADP-ribosylation factor-like 11 [Source:MGI Symbol;Acc:MGI:2444054]
Cacng6	ENSMUSG00000078815	267.832	2.73854	0.249342	10.9831	4.61023e-28	3.22456e-26	54378	Cacng6	calcium channel, voltage-dependent, gamma subunit 6 [Source:MGI Symbol;Acc:MGI:1859168]
Prkab2	ENSMUSG00000038205	511.967	2.18615	0.199066	10.982	4.66269e-28	3.25049e-26	108097	Prkab2	protein kinase, AMP-activated, beta 2 non-catalytic subunit [Source:MGI Symbol;Acc:MGI:1336185]
Clec4d	ENSMUSG00000030144	743.892	-3.54841	0.323553	-10.967	5.5065e-28	3.82611e-26	17474	Clec4d	C-type lectin domain family 4, member d [Source:MGI Symbol;Acc:MGI:1298389]
Foxn3	ENSMUSG00000033713	562.505	1.2843	0.117221	10.9562	6.2069e-28	4.29863e-26	71375	Foxn3	forkhead box N3 [Source:MGI Symbol;Acc:MGI:1918625]
Havcr2	ENSMUSG00000020399	171.565	-4.12276	0.376319	-10.9555	6.25348e-28	4.31674e-26	171285	Havcr2	hepatitis A virus cellular receptor 2 [Source:MGI Symbol;Acc:MGI:2159682]
Fxyd5	ENSMUSG00000009687	1446.64	-2.28006	0.208564	-10.9322	8.08517e-28	5.56297e-26	18301	Fxyd5	FXYD domain-containing ion transport regulator 5 [Source:MGI Symbol;Acc:MGI:1201785]
Cyba	ENSMUSG00000006519	1819.31	-2.63377	0.240992	-10.9288	8.39177e-28	5.75517e-26	13057	Cyba	cytochrome b-245, alpha polypeptide [Source:MGI Symbol;Acc:MGI:1316658]
Fcgr2b	ENSMUSG00000026656	1134.07	-2.73693	0.250481	-10.9267	8.59095e-28	5.8727e-26	14130	Fcgr2b	Fc receptor, IgG, low affinity IIb [Source:MGI Symbol;Acc:MGI:95499]
Slc25a12	ENSMUSG00000027010	1641.18	1.93636	0.177298	10.9215	9.10282e-28	6.20254e-26	78830	Slc25a12	solute carrier family 25 (mitochondrial carrier, Aralar), member 12 [Source:MGI Symbol;Acc:MGI:1926080]
Esd	ENSMUSG00000021996	1526.7	-1.63864	0.150053	-10.9204	9.20869e-28	6.25451e-26	13885	Esd	esterase D/formylglutathione hydrolase [Source:MGI Symbol;Acc:MGI:95421]
Tbcb	ENSMUSG00000006095	375.873	-1.24424	0.113955	-10.9187	9.38644e-28	6.3548e-26	66411	Tbcb	tubulin folding cofactor B [Source:MGI Symbol;Acc:MGI:1913661]
Vldlr	ENSMUSG00000024924	860.794	2.36841	0.216931	10.9178	9.47935e-28	6.3972e-26	22359	Vldlr	very low density lipoprotein receptor [Source:MGI Symbol;Acc:MGI:98935]
Clec4a1	ENSMUSG00000049037	262.972	-3.44861	0.316419	-10.8989	1.16698e-27	7.85033e-26	269799	Clec4a1	C-type lectin domain family 4, member a1 [Source:MGI Symbol;Acc:MGI:3036291]
Sept9	ENSMUSG00000059248	1419.5	-1.62103	0.148747	-10.8979	1.17952e-27	7.90952e-26	53860	Sept9	septin 9 [Source:MGI Symbol;Acc:MGI:1858222]
Pf4	ENSMUSG00000029373	1805.57	-2.47508	0.227149	-10.8963	1.20059e-27	8.02532e-26	56744	Pf4	platelet factor 4 [Source:MGI Symbol;Acc:MGI:1888711]
Slc7a8	ENSMUSG00000022180	314.635	-2.26656	0.208107	-10.8913	1.26788e-27	8.44842e-26	50934	Slc7a8	solute carrier family 7 (cationic amino acid transporter, y+ system), member 8 [Source:MGI Symbol;Acc:MGI:1355323]
Tpcn2	ENSMUSG00000048677	308.435	-2.11932	0.194615	-10.8898	1.28897e-27	8.56191e-26	233979	Tpcn2	two pore segment channel 2 [Source:MGI Symbol;Acc:MGI:2385297]
Pde4dip	ENSMUSG00000038170	8371.98	2.44095	0.224216	10.8866	1.33554e-27	8.84343e-26	83679	Pde4dip	phosphodiesterase 4D interacting protein (myomegalin) [Source:MGI Symbol;Acc:MGI:1891434]
Arhgdia	ENSMUSG00000025132	2376.51	-1.53296	0.140916	-10.8785	1.45933e-27	9.63298e-26	192662	Arhgdia	Rho GDP dissociation inhibitor (GDI) alpha [Source:MGI Symbol;Acc:MGI:2178103]
B4galt5	ENSMUSG00000017929	677.012	-2.25792	0.207765	-10.8676	1.64397e-27	1.08179e-25	56336	B4galt5	UDP-Gal:betaGlcNAc beta 1,4-galactosyltransferase, polypeptide 5 [Source:MGI Symbol;Acc:MGI:1927169]
Rmnd5a	ENSMUSG00000002222	1247.65	1.30252	0.119905	10.863	1.73003e-27	1.13489e-25	68477	Rmnd5a	required for meiotic nuclear division 5 homolog A [Source:MGI Symbol;Acc:MGI:1915727]
Hif1a	ENSMUSG00000021109	2097.1	-1.93761	0.178421	-10.8598	1.79206e-27	1.17194e-25	15251	Hif1a	hypoxia inducible factor 1, alpha subunit [Source:MGI Symbol;Acc:MGI:106918]
Cacna2d1	ENSMUSG00000040118	1492.85	2.50658	0.230976	10.8521	1.94828e-27	1.27017e-25	12293	Cacna2d1	calcium channel, voltage-dependent, alpha2/delta subunit 1 [Source:MGI Symbol;Acc:MGI:88295]
Txn1	ENSMUSG00000028367	1889.29	-1.37561	0.126777	-10.8506	1.98044e-27	1.28717e-25	22166	Txn1	thioredoxin 1 [Source:MGI Symbol;Acc:MGI:98874]
Mcub	ENSMUSG00000027994	199.05	-2.45068	0.225883	-10.8494	2.00848e-27	1.30138e-25	66815	Mcub	mitochondrial calcium uniporter dominant negative beta subunit [Source:MGI Symbol;Acc:MGI:1914065]
Pgam2	ENSMUSG00000020475	3935.05	2.82249	0.260445	10.8372	2.29366e-27	1.48162e-25	56012	Pgam2	phosphoglycerate mutase 2 [Source:MGI Symbol;Acc:MGI:1933118]
C1qa	ENSMUSG00000036887	3008.52	-2.37356	0.21919	-10.8288	2.51502e-27	1.61966e-25	12259	C1qa	complement component 1, q subcomponent, alpha polypeptide [Source:MGI Symbol;Acc:MGI:88223]
Kbtbd12	ENSMUSG00000033182	142.159	2.76487	0.255368	10.827	2.56419e-27	1.6463e-25	74589	Kbtbd12	kelch repeat and BTB (POZ) domain containing 12 [Source:MGI Symbol;Acc:MGI:1918481]
Pvalb	ENSMUSG00000005716	12715.8	3.80223	0.351206	10.8262	2.58599e-27	1.65527e-25	19293	Pvalb	parvalbumin [Source:MGI Symbol;Acc:MGI:97821]
Jpt1	ENSMUSG00000020737	911.195	-1.32612	0.122709	-10.8071	3.1874e-27	2.03406e-25	15374	Jpt1	Jupiter microtubule associated homolog 1 [Source:MGI Symbol;Acc:MGI:1096361]
Klhl24	ENSMUSG00000062901	1920.57	1.85276	0.171463	10.8056	3.23828e-27	2.06031e-25	75785	Klhl24	kelch-like 24 [Source:MGI Symbol;Acc:MGI:1923035]
Scn4b	ENSMUSG00000046480	1238.69	3.07307	0.28455	10.7997	3.45152e-27	2.18938e-25	399548	Scn4b	sodium channel, type IV, beta [Source:MGI Symbol;Acc:MGI:2687406]
Rnf19b	ENSMUSG00000028793	706.228	-1.31173	0.12148	-10.7979	3.52238e-27	2.22764e-25	75234	Rnf19b	ring finger protein 19B [Source:MGI Symbol;Acc:MGI:1922484]
Rbpj	ENSMUSG00000039191	1107.8	-1.33355	0.123575	-10.7914	3.77837e-27	2.38241e-25	19664	Rbpj	recombination signal binding protein for immunoglobulin kappa J region [Source:MGI Symbol;Acc:MGI:96522]
Wdr1	ENSMUSG00000005103	3479.91	-1.29261	0.119806	-10.7893	3.86906e-27	2.43232e-25	22388	Wdr1	WD repeat domain 1 [Source:MGI Symbol;Acc:MGI:1337100]
Me3	ENSMUSG00000030621	172.798	2.78739	0.258602	10.7787	4.34001e-27	2.7203e-25	109264	Me3	malic enzyme 3, NADP(+)-dependent, mitochondrial [Source:MGI Symbol;Acc:MGI:1916679]
Mylk2	ENSMUSG00000027470	2053.2	3.00041	0.278378	10.7782	4.36384e-27	2.72714e-25	228785	Mylk2	myosin, light polypeptide kinase 2, skeletal muscle [Source:MGI Symbol;Acc:MGI:2139434]
Timp1	ENSMUSG00000001131	1172.73	-3.04959	0.283128	-10.7711	4.71395e-27	2.93725e-25	21857	Timp1	tissue inhibitor of metalloproteinase 1 [Source:MGI Symbol;Acc:MGI:98752]
Capn3	ENSMUSG00000079110	484.091	2.67896	0.248957	10.7607	5.27425e-27	3.27671e-25	12335	Capn3	calpain 3 [Source:MGI Symbol;Acc:MGI:107437]
Fam160a1	ENSMUSG00000051000	294.041	2.01562	0.187397	10.7559	5.56147e-27	3.44501e-25	229488	Fam160a1	family with sequence similarity 160, member A1 [Source:MGI Symbol;Acc:MGI:2444746]
Cisd1	ENSMUSG00000037710	373.954	1.87964	0.174827	10.7514	5.83722e-27	3.60525e-25	NA	Cisd1	CDGSH iron sulfur domain 1 [Source:MGI Symbol;Acc:MGI:1261855]
Ldb3	ENSMUSG00000021798	3928.74	2.52312	0.234861	10.743	6.39006e-27	3.93519e-25	24131	Ldb3	LIM domain binding 3 [Source:MGI Symbol;Acc:MGI:1344412]
Lacc1	ENSMUSG00000044350	160.955	-2.13055	0.198379	-10.7398	6.62134e-27	4.06577e-25	210808	Lacc1	laccase domain containing 1 [Source:MGI Symbol;Acc:MGI:2445077]
Lxn	ENSMUSG00000047557	148.628	-1.64957	0.153635	-10.7369	6.82704e-27	4.17993e-25	17035	Lxn	latexin [Source:MGI Symbol;Acc:MGI:107633]
Rab8b	ENSMUSG00000036943	1352.74	-1.77564	0.165446	-10.7325	7.16335e-27	4.37316e-25	235442	Rab8b	RAB8B, member RAS oncogene family [Source:MGI Symbol;Acc:MGI:2442982]
Mrln	ENSMUSG00000019933	142.122	3.84196	0.358067	10.7297	7.38002e-27	4.49246e-25	69563	Mrln	myoregulin [Source:MGI Symbol;Acc:MGI:1916813]
Acod1	ENSMUSG00000022126	441.876	-6.89716	0.643281	-10.7218	8.03806e-27	4.87897e-25	16365	Acod1	aconitate decarboxylase 1 [Source:MGI Symbol;Acc:MGI:103206]
Snx2	ENSMUSG00000034484	1329.55	-1.59133	0.148428	-10.7212	8.09362e-27	4.89861e-25	67804	Snx2	sorting nexin 2 [Source:MGI Symbol;Acc:MGI:1915054]
Phkb	ENSMUSG00000036879	1247.7	2.22856	0.208018	10.7133	8.81689e-27	5.32112e-25	102093	Phkb	phosphorylase kinase beta [Source:MGI Symbol;Acc:MGI:97578]
Loxl3	ENSMUSG00000000693	900.308	-2.2379	0.208909	-10.7123	8.9111e-27	5.36266e-25	16950	Loxl3	lysyl oxidase-like 3 [Source:MGI Symbol;Acc:MGI:1337004]
Gnai2	ENSMUSG00000032562	2592.42	-1.21146	0.113132	-10.7083	9.30409e-27	5.58325e-25	14678	Gnai2	guanine nucleotide binding protein (G protein), alpha inhibiting 2 [Source:MGI Symbol;Acc:MGI:95772]
Cd200r4	ENSMUSG00000062082	67.7632	-4.12535	0.385325	-10.7062	9.52118e-27	5.69733e-25	239849	Cd200r4	CD200 receptor 4 [Source:MGI Symbol;Acc:MGI:3036289]
Amy1	ENSMUSG00000074264	420.769	3.30997	0.309307	10.7012	1.00441e-26	5.99326e-25	11722	Amy1	amylase 1, salivary [Source:MGI Symbol;Acc:MGI:88019]
Eef1a2	ENSMUSG00000016349	2732.73	2.65529	0.248166	10.6997	1.02138e-26	6.07733e-25	NA	Eef1a2	eukaryotic translation elongation factor 1 alpha 2 [Source:MGI Symbol;Acc:MGI:1096317]
Rab5c	ENSMUSG00000019173	1500.56	-1.26675	0.118455	-10.6939	1.0866e-26	6.44729e-25	19345	Rab5c	RAB5C, member RAS oncogene family [Source:MGI Symbol;Acc:MGI:105306]
Nrros	ENSMUSG00000052384	943.932	-2.0856	0.195154	-10.6869	1.17171e-26	6.93279e-25	224109	Nrros	negative regulator of reactive oxygen species [Source:MGI Symbol;Acc:MGI:2445095]
Nnt	ENSMUSG00000025453	1301.12	1.67619	0.156856	10.6862	1.18097e-26	6.96804e-25	18115	Nnt	nicotinamide nucleotide transhydrogenase [Source:MGI Symbol;Acc:MGI:109279]
Cdip1	ENSMUSG00000004071	458.287	1.50325	0.14081	10.6758	1.32118e-26	7.77363e-25	66626	Cdip1	cell death inducing Trp53 target 1 [Source:MGI Symbol;Acc:MGI:1913876]
Tes	ENSMUSG00000029552	364.497	-2.26097	0.211841	-10.673	1.36208e-26	7.99201e-25	21753	Tes	testis derived transcript [Source:MGI Symbol;Acc:MGI:105081]
Mx1	ENSMUSG00000000386	236.882	-4.0994	0.384342	-10.666	1.46775e-26	8.58814e-25	NA	Mx1	MX dynamin-like GTPase 1 [Source:MGI Symbol;Acc:MGI:97243]
Ghr	ENSMUSG00000055737	1217.77	2.03013	0.190485	10.6576	1.6061e-26	9.37171e-25	14600	Ghr	growth hormone receptor [Source:MGI Symbol;Acc:MGI:95708]
Clta	ENSMUSG00000028478	1264.17	-1.34513	0.126226	-10.6565	1.62541e-26	9.45825e-25	12757	Clta	clathrin, light polypeptide (Lca) [Source:MGI Symbol;Acc:MGI:894297]
Zbtb16	ENSMUSG00000066687	480.179	3.18094	0.298683	10.6499	1.74575e-26	1.01306e-24	235320	Zbtb16	zinc finger and BTB domain containing 16 [Source:MGI Symbol;Acc:MGI:103222]
Cacna1s	ENSMUSG00000026407	3609.61	2.85462	0.2681	10.6476	1.78885e-26	1.03523e-24	12292	Cacna1s	calcium channel, voltage-dependent, L type, alpha 1S subunit [Source:MGI Symbol;Acc:MGI:88294]
Plaat1	ENSMUSG00000022525	111.595	3.32488	0.312354	10.6446	1.84823e-26	1.06667e-24	27281	Plaat1	phospholipase A and acyltransferase 1 [Source:MGI Symbol;Acc:MGI:1351473]
Pgm1	ENSMUSG00000025791	2614.7	2.17899	0.204822	10.6384	1.97431e-26	1.13633e-24	72157	Pgm1	phosphoglucomutase 1 [Source:MGI Symbol;Acc:MGI:97565]
Epm2a	ENSMUSG00000055493	308.758	2.64923	0.24904	10.6378	1.98801e-26	1.14111e-24	13853	Epm2a	epilepsy, progressive myoclonic epilepsy, type 2 gene alpha [Source:MGI Symbol;Acc:MGI:1341085]
Dock9	ENSMUSG00000025558	863.769	1.57642	0.148286	10.6309	2.14047e-26	1.22529e-24	105445	Dock9	dedicator of cytokinesis 9 [Source:MGI Symbol;Acc:MGI:106321]
Oas1a	ENSMUSG00000052776	363.187	-3.32361	0.312682	-10.6293	2.17654e-26	1.24257e-24	246730	Oas1a	2'-5' oligoadenylate synthetase 1A [Source:MGI Symbol;Acc:MGI:2180860]
Ifi207	ENSMUSG00000073490	613.197	-2.20665	0.207996	-10.6091	2.70251e-26	1.53868e-24	226691	Ifi207	interferon activated gene 207 [Source:MGI Symbol;Acc:MGI:2138302]
Ppp1r3c	ENSMUSG00000067279	1246.86	3.78998	0.357246	10.6089	2.71007e-26	1.53884e-24	53412	Ppp1r3c	protein phosphatase 1, regulatory subunit 3C [Source:MGI Symbol;Acc:MGI:1858229]
Tnnc2	ENSMUSG00000017300	21990.5	2.96203	0.279254	10.6069	2.76696e-26	1.56693e-24	21925	Tnnc2	troponin C2, fast [Source:MGI Symbol;Acc:MGI:98780]
D5Ertd579e	ENSMUSG00000029190	882.258	1.26659	0.11951	10.5982	3.03923e-26	1.71652e-24	320661	D5Ertd579e	DNA segment, Chr 5, ERATO Doi 579, expressed [Source:MGI Symbol;Acc:MGI:1261849]
Tbc1d9	ENSMUSG00000031709	265.206	-2.35195	0.221944	-10.5971	3.07517e-26	1.73218e-24	71310	Tbc1d9	TBC1 domain family, member 9 [Source:MGI Symbol;Acc:MGI:1918560]
Dse	ENSMUSG00000039497	980.73	-1.50128	0.141712	-10.5939	3.18186e-26	1.78751e-24	212898	Dse	dermatan sulfate epimerase [Source:MGI Symbol;Acc:MGI:2443455]
Glis3	ENSMUSG00000052942	187.817	-2.08502	0.196852	-10.5918	3.2522e-26	1.82218e-24	226075	Glis3	GLIS family zinc finger 3 [Source:MGI Symbol;Acc:MGI:2444289]
Susd3	ENSMUSG00000021384	128.724	-2.79581	0.263971	-10.5914	3.26775e-26	1.82605e-24	66329	Susd3	sushi domain containing 3 [Source:MGI Symbol;Acc:MGI:1913579]
Ldhb	ENSMUSG00000030246	1245.66	2.8646	0.270531	10.5888	3.35891e-26	1.87204e-24	16832	Ldhb	lactate dehydrogenase B [Source:MGI Symbol;Acc:MGI:96763]
Cotl1	ENSMUSG00000031827	1779.14	-2.68796	0.254085	-10.579	3.72992e-26	2.07335e-24	72042	Cotl1	coactosin-like 1 (Dictyostelium) [Source:MGI Symbol;Acc:MGI:1919292]
Cmya5	ENSMUSG00000047419	9287.55	2.99533	0.283276	10.5739	3.93709e-26	2.18276e-24	76469	Cmya5	cardiomyopathy associated 5 [Source:MGI Symbol;Acc:MGI:1923719]
Ndrg2	ENSMUSG00000004558	5235.42	2.58514	0.244562	10.5705	4.08293e-26	2.25769e-24	29811	Ndrg2	N-myc downstream regulated gene 2 [Source:MGI Symbol;Acc:MGI:1352498]
Slc41a2	ENSMUSG00000034591	329.365	-1.65701	0.156822	-10.5661	4.27762e-26	2.35917e-24	338365	Slc41a2	solute carrier family 41, member 2 [Source:MGI Symbol;Acc:MGI:2442940]
Trib2	ENSMUSG00000020601	305.234	1.55294	0.147026	10.5623	4.45567e-26	2.45097e-24	217410	Trib2	tribbles pseudokinase 2 [Source:MGI Symbol;Acc:MGI:2145021]
Fcrls	ENSMUSG00000015852	602.147	-2.40702	0.228066	-10.554	4.86537e-26	2.66938e-24	80891	Fcrls	Fc receptor-like S, scavenger receptor [Source:MGI Symbol;Acc:MGI:1933397]
Ppm1k	ENSMUSG00000037826	280.249	1.74428	0.165276	10.5538	4.8793e-26	2.67009e-24	243382	Ppm1k	protein phosphatase 1K (PP2C domain containing) [Source:MGI Symbol;Acc:MGI:2442111]
Tlr8	ENSMUSG00000040522	348.323	-2.50856	0.237767	-10.5505	5.05271e-26	2.75073e-24	170744	Tlr8	toll-like receptor 8 [Source:MGI Symbol;Acc:MGI:2176887]
Gnpda1	ENSMUSG00000052102	374.103	-1.8346	0.173885	-10.5507	5.04306e-26	2.75073e-24	26384	Gnpda1	glucosamine-6-phosphate deaminase 1 [Source:MGI Symbol;Acc:MGI:1347054]
Arf6	ENSMUSG00000044147	1370.08	-1.28188	0.121521	-10.5486	5.15449e-26	2.79893e-24	NA	Arf6	ADP-ribosylation factor 6 [Source:MGI Symbol;Acc:MGI:99435]
Klhl31	ENSMUSG00000044938	2214.04	3.1158	0.295399	10.5478	5.20033e-26	2.81658e-24	244923	Klhl31	kelch-like 31 [Source:MGI Symbol;Acc:MGI:3045305]
Nras	ENSMUSG00000027852	1040.47	-1.00698	0.0955568	-10.538	5.76956e-26	3.11689e-24	18176	Nras	neuroblastoma ras oncogene [Source:MGI Symbol;Acc:MGI:97376]
Cap1	ENSMUSG00000028656	3071.45	-1.51718	0.144062	-10.5315	6.18435e-26	3.32577e-24	12331	Cap1	CAP, adenylate cyclase-associated protein 1 (yeast) [Source:MGI Symbol;Acc:MGI:88262]
Fcgr4	ENSMUSG00000059089	346.903	-4.3276	0.410922	-10.5314	6.18769e-26	3.32577e-24	246256	Fcgr4	Fc receptor, IgG, low affinity IV [Source:MGI Symbol;Acc:MGI:2179523]
Sdha	ENSMUSG00000021577	3982.22	1.49948	0.14239	10.5308	6.23136e-26	3.33228e-24	66945	Sdha	succinate dehydrogenase complex, subunit A, flavoprotein (Fp) [Source:MGI Symbol;Acc:MGI:1914195]
Cnst	ENSMUSG00000038949	440.338	1.20873	0.114779	10.531	6.21957e-26	3.33228e-24	226744	Cnst	consortin, connexin sorting protein [Source:MGI Symbol;Acc:MGI:2445141]
Pitpna	ENSMUSG00000017781	1316.67	-1.06302	0.100997	-10.5252	6.61232e-26	3.52707e-24	18738	Pitpna	phosphatidylinositol transfer protein, alpha [Source:MGI Symbol;Acc:MGI:99887]
Myot	ENSMUSG00000024471	3259.08	2.86267	0.272062	10.5221	6.82978e-26	3.63389e-24	58916	Myot	myotilin [Source:MGI Symbol;Acc:MGI:1889800]
Tmem182	ENSMUSG00000079588	1254.47	2.3777	0.226164	10.5132	7.51073e-26	3.98616e-24	381339	Tmem182	transmembrane protein 182 [Source:MGI Symbol;Acc:MGI:1923725]
Myom1	ENSMUSG00000024049	5085.02	2.78257	0.264791	10.5086	7.88903e-26	4.17644e-24	17929	Myom1	myomesin 1 [Source:MGI Symbol;Acc:MGI:1341430]
Cers5	ENSMUSG00000023021	400.791	-1.16459	0.110852	-10.5058	8.12306e-26	4.28959e-24	71949	Cers5	ceramide synthase 5 [Source:MGI Symbol;Acc:MGI:1919199]
Bst1	ENSMUSG00000029082	399.053	-3.24129	0.308658	-10.5012	8.52546e-26	4.49086e-24	12182	Bst1	bone marrow stromal cell antigen 1 [Source:MGI Symbol;Acc:MGI:105370]
Fscn1	ENSMUSG00000029581	571.6	-2.22688	0.212066	-10.5009	8.55775e-26	4.49665e-24	14086	Fscn1	fascin actin-bundling protein 1 [Source:MGI Symbol;Acc:MGI:1352745]
Tnnt3	ENSMUSG00000061723	35675.6	2.90685	0.276838	10.5002	8.62386e-26	4.52014e-24	21957	Tnnt3	troponin T3, skeletal, fast [Source:MGI Symbol;Acc:MGI:109550]
Evl	ENSMUSG00000021262	397.567	-2.28269	0.217415	-10.4993	8.70573e-26	4.55176e-24	14026	Evl	Ena-vasodilator stimulated phosphoprotein [Source:MGI Symbol;Acc:MGI:1194884]
Tmem64	ENSMUSG00000043252	663.688	1.863	0.177585	10.4908	9.5241e-26	4.96735e-24	100201	Tmem64	transmembrane protein 64 [Source:MGI Symbol;Acc:MGI:2140359]
Eno3	ENSMUSG00000060600	13496.9	2.80924	0.268034	10.4809	1.05704e-25	5.49947e-24	13808	Eno3	enolase 3, beta muscle [Source:MGI Symbol;Acc:MGI:95395]
Cmtm3	ENSMUSG00000031875	521.817	-1.32381	0.126409	-10.4724	1.15654e-25	6.00233e-24	68119	Cmtm3	CKLF-like MARVEL transmembrane domain containing 3 [Source:MGI Symbol;Acc:MGI:2447162]
Fnip2	ENSMUSG00000061175	942.631	-1.98162	0.189288	-10.4688	1.20143e-25	6.22004e-24	329679	Fnip2	folliculin interacting protein 2 [Source:MGI Symbol;Acc:MGI:2683054]
Hrc	ENSMUSG00000038239	1910.23	2.89534	0.276672	10.4649	1.25274e-25	6.46984e-24	15464	Hrc	histidine rich calcium binding protein [Source:MGI Symbol;Acc:MGI:96226]
Mlf1	ENSMUSG00000048416	673.293	3.01588	0.288317	10.4603	1.31468e-25	6.77318e-24	17349	Mlf1	myeloid leukemia factor 1 [Source:MGI Symbol;Acc:MGI:1341819]
Slc25a4	ENSMUSG00000031633	10307.9	2.35952	0.225726	10.453	1.41954e-25	7.2956e-24	11739	Slc25a4	solute carrier family 25 (mitochondrial carrier, adenine nucleotide translocator), member 4 [Source:MGI Symbol;Acc:MGI:1353495]
Adap2	ENSMUSG00000020709	320.437	-2.24121	0.214449	-10.451	1.4494e-25	7.43099e-24	216991	Adap2	ArfGAP with dual PH domains 2 [Source:MGI Symbol;Acc:MGI:2663075]
Stim1	ENSMUSG00000030987	935.232	1.55135	0.148447	10.4506	1.45634e-25	7.44849e-24	20866	Stim1	stromal interaction molecule 1 [Source:MGI Symbol;Acc:MGI:107476]
Ms4a4c	ENSMUSG00000024675	459.319	-4.31609	0.413477	-10.4385	1.65327e-25	8.43529e-24	64380	Ms4a4c	membrane-spanning 4-domains, subfamily A, member 4C [Source:MGI Symbol;Acc:MGI:1927656]
Prkaa2	ENSMUSG00000028518	827.995	2.9069	0.278666	10.4315	1.78098e-25	9.06497e-24	108079	Prkaa2	protein kinase, AMP-activated, alpha 2 catalytic subunit [Source:MGI Symbol;Acc:MGI:1336173]
Fxyd1	ENSMUSG00000036570	896.805	2.41669	0.231851	10.4234	1.93796e-25	9.84026e-24	56188	Fxyd1	FXYD domain-containing ion transport regulator 1 [Source:MGI Symbol;Acc:MGI:1889273]
Clpx	ENSMUSG00000015357	507.576	1.26469	0.121369	10.4202	2.00476e-25	1.0155e-23	270166	Clpx	caseinolytic mitochondrial matrix peptidase chaperone subunit [Source:MGI Symbol;Acc:MGI:1346017]
Setd7	ENSMUSG00000037111	1090.1	1.30614	0.125387	10.4169	2.07675e-25	1.04946e-23	73251	Setd7	SET domain containing (lysine methyltransferase) 7 [Source:MGI Symbol;Acc:MGI:1920501]
Prr33	ENSMUSG00000043795	315.35	3.12111	0.29975	10.4124	2.17729e-25	1.09764e-23	NA	Prr33	proline rich 33 [Source:MGI Symbol;Acc:MGI:3642289]
Lcp1	ENSMUSG00000021998	5265.56	-2.31635	0.222486	-10.4112	2.20362e-25	1.10724e-23	18826	Lcp1	lymphocyte cytosolic protein 1 [Source:MGI Symbol;Acc:MGI:104808]
Sh3bgrl3	ENSMUSG00000028843	1464.79	-1.9616	0.188415	-10.4111	2.20682e-25	1.10724e-23	73723	Sh3bgrl3	SH3 domain binding glutamic acid-rich protein-like 3 [Source:MGI Symbol;Acc:MGI:1920973]
M6pr	ENSMUSG00000007458	1826.82	-1.32612	0.127401	-10.409	2.25461e-25	1.12664e-23	17113	M6pr	mannose-6-phosphate receptor, cation dependent [Source:MGI Symbol;Acc:MGI:96904]
Tcaim	ENSMUSG00000046603	171.271	2.07218	0.199076	10.409	2.25615e-25	1.12664e-23	382117	Tcaim	T cell activation inhibitor, mitochondrial [Source:MGI Symbol;Acc:MGI:1196217]
Ube2b	ENSMUSG00000020390	1463.1	1.94728	0.187121	10.4065	2.31563e-25	1.15361e-23	22210	Ube2b	ubiquitin-conjugating enzyme E2B [Source:MGI Symbol;Acc:MGI:102944]
Tmem38a	ENSMUSG00000031791	3104.08	2.83099	0.272053	10.406	2.32736e-25	1.15673e-23	74166	Tmem38a	transmembrane protein 38A [Source:MGI Symbol;Acc:MGI:1921416]
Ckap4	ENSMUSG00000046841	1331.55	-1.92349	0.18485	-10.4057	2.33606e-25	1.15832e-23	216197	Ckap4	cytoskeleton-associated protein 4 [Source:MGI Symbol;Acc:MGI:2444926]
Myoz1	ENSMUSG00000068697	3279.72	3.03346	0.291579	10.4036	2.38821e-25	1.18141e-23	59011	Myoz1	myozenin 1 [Source:MGI Symbol;Acc:MGI:1929471]
Ostf1	ENSMUSG00000024725	1183.16	-1.44076	0.13852	-10.4011	2.45078e-25	1.20953e-23	20409	Ostf1	osteoclast stimulating factor 1 [Source:MGI Symbol;Acc:MGI:700012]
Ric8b	ENSMUSG00000035620	303.752	1.36653	0.131457	10.3953	2.60504e-25	1.27981e-23	237422	Ric8b	RIC8 guanine nucleotide exchange factor B [Source:MGI Symbol;Acc:MGI:2682307]
Iqsec3	ENSMUSG00000040797	59.2642	-3.56401	0.342849	-10.3953	2.6053e-25	1.27981e-23	243621	Iqsec3	IQ motif and Sec7 domain 3 [Source:MGI Symbol;Acc:MGI:2677208]
Lynx1	ENSMUSG00000022594	819.556	2.10309	0.20232	10.3949	2.61638e-25	1.28227e-23	23936	Lynx1	Ly6/neurotoxin 1 [Source:MGI Symbol;Acc:MGI:1345180]
Oip5os1	ENSMUSG00000085438	3379.95	1.78148	0.171962	10.3597	3.78069e-25	1.8486e-23	66602	Oip5os1	Opa interacting protein 5, opposite strand 1 [Source:MGI Symbol;Acc:MGI:1913852]
Cpeb3	ENSMUSG00000039652	171.665	2.02597	0.195934	10.3401	4.64188e-25	2.26445e-23	208922	Cpeb3	cytoplasmic polyadenylation element binding protein 3 [Source:MGI Symbol;Acc:MGI:2443075]
Synm	ENSMUSG00000030554	1971.6	2.63085	0.254469	10.3386	4.716e-25	2.2953e-23	233335	Synm	synemin, intermediate filament protein [Source:MGI Symbol;Acc:MGI:2661187]
Pkib	ENSMUSG00000019876	90.4811	-3.38411	0.327409	-10.336	4.84105e-25	2.35075e-23	18768	Pkib	protein kinase inhibitor beta, cAMP dependent, testis specific [Source:MGI Symbol;Acc:MGI:101937]
Jpt2	ENSMUSG00000024165	496.455	-1.7217	0.166601	-10.3343	4.9309e-25	2.38888e-23	52009	Jpt2	Jupiter microtubule associated homolog 2 [Source:MGI Symbol;Acc:MGI:1196260]
Stard10	ENSMUSG00000030688	246.356	2.13687	0.206992	10.3234	5.52129e-25	2.66879e-23	56018	Stard10	START domain containing 10 [Source:MGI Symbol;Acc:MGI:1860093]
Ikzf2	ENSMUSG00000025997	147.433	1.85111	0.179838	10.2932	7.56327e-25	3.64746e-23	22779	Ikzf2	IKAROS family zinc finger 2 [Source:MGI Symbol;Acc:MGI:1342541]
Fhod3	ENSMUSG00000034295	241.92	2.54422	0.247225	10.2911	7.72762e-25	3.71824e-23	225288	Fhod3	formin homology 2 domain containing 3 [Source:MGI Symbol;Acc:MGI:1925847]
Clptm1l	ENSMUSG00000021610	1026.13	-0.821354	0.0799382	-10.2749	9.14682e-25	4.37784e-23	218335	Clptm1l	CLPTM1-like [Source:MGI Symbol;Acc:MGI:2442892]
Slfn2	ENSMUSG00000072620	1259.36	-2.39503	0.233098	-10.2748	9.15416e-25	4.37784e-23	20556	Slfn2	schlafen 2 [Source:MGI Symbol;Acc:MGI:1313258]
Perm1	ENSMUSG00000078486	671.179	3.34269	0.325332	10.2747	9.16066e-25	4.37784e-23	74183	Perm1	PPARGC1 and ESRR induced regulator, muscle 1 [Source:MGI Symbol;Acc:MGI:1921433]
Mb	ENSMUSG00000018893	10249.5	2.87254	0.279593	10.274	9.22905e-25	4.40057e-23	17189	Mb	myoglobin [Source:MGI Symbol;Acc:MGI:96922]
Jph1	ENSMUSG00000042686	699.3	2.91657	0.284435	10.2539	1.13662e-24	5.4074e-23	57339	Jph1	junctophilin 1 [Source:MGI Symbol;Acc:MGI:1891495]
Atl2	ENSMUSG00000059811	653.025	1.84236	0.179741	10.2501	1.18257e-24	5.61333e-23	56298	Atl2	atlastin GTPase 2 [Source:MGI Symbol;Acc:MGI:1929492]
Tmem165	ENSMUSG00000029234	572.598	-1.2962	0.126475	-10.2487	1.19942e-24	5.68057e-23	21982	Tmem165	transmembrane protein 165 [Source:MGI Symbol;Acc:MGI:894407]
Lrrc14b	ENSMUSG00000021579	398.481	3.1154	0.304529	10.2302	1.45165e-24	6.85976e-23	432779	Lrrc14b	leucine rich repeat containing 14B [Source:MGI Symbol;Acc:MGI:2145269]
Myl1	ENSMUSG00000061816	16636.6	2.70997	0.265324	10.2138	1.7194e-24	8.10691e-23	17901	Myl1	myosin, light polypeptide 1 [Source:MGI Symbol;Acc:MGI:97269]
Cx3cr1	ENSMUSG00000052336	302.038	-2.8504	0.27909	-10.2132	1.73085e-24	8.14268e-23	13051	Cx3cr1	chemokine (C-X3-C motif) receptor 1 [Source:MGI Symbol;Acc:MGI:1333815]
Lrba	ENSMUSG00000028080	654.129	1.15905	0.113501	10.2118	1.75583e-24	8.24188e-23	80877	Lrba	LPS-responsive beige-like anchor [Source:MGI Symbol;Acc:MGI:1933162]
Gns	ENSMUSG00000034707	2136.79	-1.26404	0.123786	-10.2115	1.76083e-24	8.24701e-23	75612	Gns	glucosamine (N-acetyl)-6-sulfatase [Source:MGI Symbol;Acc:MGI:1922862]
Tnni2	ENSMUSG00000031097	19790.1	2.8273	0.276913	10.2101	1.78753e-24	8.35356e-23	21953	Tnni2	troponin I, skeletal, fast 2 [Source:MGI Symbol;Acc:MGI:105070]
Hs3st5	ENSMUSG00000044499	53.6083	3.51871	0.344895	10.2023	1.9369e-24	9.03158e-23	319415	Hs3st5	heparan sulfate (glucosamine) 3-O-sulfotransferase 5 [Source:MGI Symbol;Acc:MGI:2441996]
Ranbp1	ENSMUSG00000005732	487.528	-1.57479	0.154461	-10.1954	2.07875e-24	9.65043e-23	NA	Ranbp1	RAN binding protein 1 [Source:MGI Symbol;Acc:MGI:96269]
Synpo2	ENSMUSG00000050315	1465.65	2.46903	0.24217	10.1955	2.07736e-24	9.65043e-23	118449	Synpo2	synaptopodin 2 [Source:MGI Symbol;Acc:MGI:2153070]
Aco2	ENSMUSG00000022477	5861.02	1.8734	0.183805	10.1923	2.14657e-24	9.94342e-23	11429	Aco2	aconitase 2, mitochondrial [Source:MGI Symbol;Acc:MGI:87880]
Maob	ENSMUSG00000040147	142.248	2.40326	0.236429	10.1648	2.84656e-24	1.31571e-22	109731	Maob	monoamine oxidase B [Source:MGI Symbol;Acc:MGI:96916]
Kcnj2	ENSMUSG00000041695	801.571	2.28338	0.224827	10.1561	3.11189e-24	1.43521e-22	16518	Kcnj2	potassium inwardly-rectifying channel, subfamily J, member 2 [Source:MGI Symbol;Acc:MGI:104744]
Erp29	ENSMUSG00000029616	1057.64	-1.41601	0.139451	-10.1542	3.17451e-24	1.4609e-22	NA	Erp29	endoplasmic reticulum protein 29 [Source:MGI Symbol;Acc:MGI:1914647]
Fitm2	ENSMUSG00000048486	666.397	2.04479	0.201437	10.151	3.27894e-24	1.50567e-22	NA	Fitm2	fat storage-inducing transmembrane protein 2 [Source:MGI Symbol;Acc:MGI:2444508]
Nckap1l	ENSMUSG00000022488	2039.92	-2.22808	0.219529	-10.1494	3.33514e-24	1.52816e-22	105855	Nckap1l	NCK associated protein 1 like [Source:MGI Symbol;Acc:MGI:1926063]
Pdk2	ENSMUSG00000038967	724.738	2.7254	0.268551	10.1485	3.36376e-24	1.53794e-22	18604	Pdk2	pyruvate dehydrogenase kinase, isoenzyme 2 [Source:MGI Symbol;Acc:MGI:1343087]
Galk2	ENSMUSG00000027207	262.3	-1.66113	0.163761	-10.1436	3.53693e-24	1.61362e-22	69976	Galk2	galactokinase 2 [Source:MGI Symbol;Acc:MGI:1917226]
Elovl1	ENSMUSG00000006390	486.71	-1.3249	0.130737	-10.134	3.90224e-24	1.77644e-22	54325	Elovl1	elongation of very long chain fatty acids (FEN1/Elo2, SUR4/Elo3, yeast)-like 1 [Source:MGI Symbol;Acc:MGI:1858959]
Npc2	ENSMUSG00000021242	3180.28	-1.49138	0.147204	-10.1314	4.0104e-24	1.82175e-22	67963	Npc2	NPC intracellular cholesterol transporter 2 [Source:MGI Symbol;Acc:MGI:1915213]
Ampd1	ENSMUSG00000070385	1787.07	3.2557	0.321603	10.1234	4.35232e-24	1.97283e-22	229665	Ampd1	adenosine monophosphate deaminase 1 [Source:MGI Symbol;Acc:MGI:88015]
Rora	ENSMUSG00000032238	819.215	2.03781	0.201335	10.1215	4.43666e-24	2.00676e-22	19883	Rora	RAR-related orphan receptor alpha [Source:MGI Symbol;Acc:MGI:104661]
Pitpnc1	ENSMUSG00000040430	558.28	1.52042	0.15024	10.1199	4.50673e-24	2.0341e-22	71795	Pitpnc1	phosphatidylinositol transfer protein, cytoplasmic 1 [Source:MGI Symbol;Acc:MGI:1919045]
2310040G24Rik	ENSMUSG00000101655	203.255	2.99893	0.296383	10.1184	4.57715e-24	2.06147e-22	NA	2310040G24Rik	RIKEN cDNA 2310040G24 gene [Source:MGI Symbol;Acc:MGI:1916897]
Asb14	ENSMUSG00000021898	285.296	3.41767	0.338027	10.1106	4.95604e-24	2.22737e-22	142687	Asb14	ankyrin repeat and SOCS box-containing 14 [Source:MGI Symbol;Acc:MGI:2655107]
Rragd	ENSMUSG00000028278	894.027	2.64105	0.261269	10.1085	5.06316e-24	2.27068e-22	52187	Rragd	Ras-related GTP binding D [Source:MGI Symbol;Acc:MGI:1098604]
Dab2	ENSMUSG00000022150	1440	-1.94957	0.192888	-10.1072	5.13051e-24	2.29601e-22	13132	Dab2	disabled 2, mitogen-responsive phosphoprotein [Source:MGI Symbol;Acc:MGI:109175]
Idh3b	ENSMUSG00000027406	1904.02	1.61097	0.159394	10.1068	5.15189e-24	2.30071e-22	170718	Idh3b	isocitrate dehydrogenase 3 (NAD+) beta [Source:MGI Symbol;Acc:MGI:2158650]
Tmod4	ENSMUSG00000005628	1344.51	2.81006	0.278697	10.0828	6.57974e-24	2.93215e-22	50874	Tmod4	tropomodulin 4 [Source:MGI Symbol;Acc:MGI:1355285]
Tom1l2	ENSMUSG00000000538	555.844	1.49334	0.148111	10.0825	6.59937e-24	2.9347e-22	216810	Tom1l2	target of myb1-like 2 (chicken) [Source:MGI Symbol;Acc:MGI:2443306]
Agbl1	ENSMUSG00000025754	143.717	2.98942	0.296511	10.082	6.6375e-24	2.94471e-22	244071	Agbl1	ATP/GTP binding protein-like 1 [Source:MGI Symbol;Acc:MGI:3646469]
Siglec1	ENSMUSG00000027322	990.215	-3.29592	0.326918	-10.0818	6.64975e-24	2.94471e-22	20612	Siglec1	sialic acid binding Ig-like lectin 1, sialoadhesin [Source:MGI Symbol;Acc:MGI:99668]
Scn4a	ENSMUSG00000001027	1271.46	2.76573	0.274516	10.0749	7.13124e-24	3.15132e-22	110880	Scn4a	sodium channel, voltage-gated, type IV, alpha [Source:MGI Symbol;Acc:MGI:98250]
Sptlc2	ENSMUSG00000021036	856.528	-1.16653	0.115828	-10.0713	7.40299e-24	3.26458e-22	20773	Sptlc2	serine palmitoyltransferase, long chain base subunit 2 [Source:MGI Symbol;Acc:MGI:108074]
Mpc2	ENSMUSG00000026568	739.368	1.84497	0.183206	10.0704	7.46492e-24	3.28503e-22	NA	Mpc2	mitochondrial pyruvate carrier 2 [Source:MGI Symbol;Acc:MGI:1917706]
Ppp6r2	ENSMUSG00000036561	504.558	1.37024	0.136284	10.0543	8.79415e-24	3.86193e-22	71474	Ppp6r2	protein phosphatase 6, regulatory subunit 2 [Source:MGI Symbol;Acc:MGI:1918724]
Nceh1	ENSMUSG00000027698	763.836	-1.49903	0.149178	-10.0485	9.32296e-24	4.08566e-22	320024	Nceh1	neutral cholesterol ester hydrolase 1 [Source:MGI Symbol;Acc:MGI:2443191]
6430571L13Rik	ENSMUSG00000037977	116.862	3.45141	0.343577	10.0455	9.61368e-24	4.20434e-22	235599	6430571L13Rik	RIKEN cDNA 6430571L13 gene [Source:MGI Symbol;Acc:MGI:2445137]
Plp2	ENSMUSG00000031146	746.36	-1.52668	0.152059	-10.0401	1.01613e-23	4.43466e-22	18824	Plp2	proteolipid protein 2 [Source:MGI Symbol;Acc:MGI:1298382]
Myh4	ENSMUSG00000057003	70200.7	3.21544	0.320423	10.035	1.06986e-23	4.65953e-22	17884	Myh4	myosin, heavy polypeptide 4, skeletal muscle [Source:MGI Symbol;Acc:MGI:1339713]
Car3	ENSMUSG00000027559	22848.3	3.04962	0.303971	10.0326	1.09595e-23	4.76334e-22	12350	Car3	carbonic anhydrase 3 [Source:MGI Symbol;Acc:MGI:88270]
Efemp2	ENSMUSG00000024909	594.372	-1.55847	0.15542	-10.0274	1.15464e-23	5.00811e-22	58859	Efemp2	epidermal growth factor-containing fibulin-like extracellular matrix protein 2 [Source:MGI Symbol;Acc:MGI:1891209]
Cd14	ENSMUSG00000051439	796.163	-3.09699	0.308924	-10.0251	1.18291e-23	5.12021e-22	12475	Cd14	CD14 antigen [Source:MGI Symbol;Acc:MGI:88318]
Prcp	ENSMUSG00000061119	784.624	-1.23977	0.123682	-10.0239	1.19735e-23	5.1721e-22	72461	Prcp	prolylcarboxypeptidase (angiotensinase C) [Source:MGI Symbol;Acc:MGI:1919711]
Usp13	ENSMUSG00000056900	1319.82	2.50485	0.249994	10.0197	1.2493e-23	5.3855e-22	72607	Usp13	ubiquitin specific peptidase 13 (isopeptidase T-3) [Source:MGI Symbol;Acc:MGI:1919857]
Fblim1	ENSMUSG00000006219	208.421	-2.34021	0.233635	-10.0165	1.28933e-23	5.54674e-22	74202	Fblim1	filamin binding LIM protein 1 [Source:MGI Symbol;Acc:MGI:1921452]
Klhl7	ENSMUSG00000028986	382.423	1.4685	0.146653	10.0134	1.33122e-23	5.71531e-22	52323	Klhl7	kelch-like 7 [Source:MGI Symbol;Acc:MGI:1196453]
Lrrc30	ENSMUSG00000073375	287.099	3.91863	0.391511	10.009	1.39153e-23	5.96213e-22	240131	Lrrc30	leucine rich repeat containing 30 [Source:MGI Symbol;Acc:MGI:2685172]
Osbpl8	ENSMUSG00000020189	1786.13	-1.44739	0.144714	-10.0017	1.49819e-23	6.40611e-22	237542	Osbpl8	oxysterol binding protein-like 8 [Source:MGI Symbol;Acc:MGI:2443807]
Myo6	ENSMUSG00000033577	342.245	1.62999	0.162978	10.0013	1.50436e-23	6.41952e-22	17920	Myo6	myosin VI [Source:MGI Symbol;Acc:MGI:104785]
Ppp2r3a	ENSMUSG00000043154	1329.32	2.36598	0.236586	10.0005	1.51593e-23	6.45586e-22	235542	Ppp2r3a	protein phosphatase 2, regulatory subunit B'', alpha [Source:MGI Symbol;Acc:MGI:2442104]
Ppp1r3a	ENSMUSG00000042717	1867.67	3.15768	0.31578	9.99959	1.53031e-23	6.50396e-22	140491	Ppp1r3a	protein phosphatase 1, regulatory subunit 3A [Source:MGI Symbol;Acc:MGI:2153588]
Tpm2	ENSMUSG00000028464	18085.8	2.49011	0.249252	9.99035	1.6798e-23	7.12497e-22	22004	Tpm2	tropomyosin 2, beta [Source:MGI Symbol;Acc:MGI:98810]
Ly9	ENSMUSG00000004707	372.535	-2.80537	0.280878	-9.98787	1.72252e-23	7.29153e-22	17085	Ly9	lymphocyte antigen 9 [Source:MGI Symbol;Acc:MGI:96885]
Mypn	ENSMUSG00000020067	875.96	2.43411	0.243721	9.98728	1.73269e-23	7.31992e-22	68802	Mypn	myopalladin [Source:MGI Symbol;Acc:MGI:1916052]
Vcan	ENSMUSG00000021614	3088.59	-2.54337	0.254704	-9.98558	1.76263e-23	7.43152e-22	13003	Vcan	versican [Source:MGI Symbol;Acc:MGI:102889]
4930430E12Rik	ENSMUSG00000085295	80.9061	-7.47948	0.749477	-9.97961	1.87207e-23	7.87723e-22	NA	4930430E12Rik	RIKEN cDNA 4930430E12 gene [Source:MGI Symbol;Acc:MGI:1918889]
Pld3	ENSMUSG00000003363	1100.68	-2.02881	0.203511	-9.96906	2.08198e-23	8.74309e-22	18807	Pld3	phospholipase D family, member 3 [Source:MGI Symbol;Acc:MGI:1333782]
Rai2	ENSMUSG00000043518	85.2385	1.98864	0.19949	9.96862	2.09113e-23	8.76407e-22	24004	Rai2	retinoic acid induced 2 [Source:MGI Symbol;Acc:MGI:1344378]
Rps6ka2	ENSMUSG00000023809	627.359	2.10273	0.211493	9.94233	2.7239e-23	1.13934e-21	20112	Rps6ka2	ribosomal protein S6 kinase, polypeptide 2 [Source:MGI Symbol;Acc:MGI:1342290]
Dnase2a	ENSMUSG00000003812	415.953	-1.98175	0.19951	-9.93308	2.98864e-23	1.24761e-21	NA	Dnase2a	deoxyribonuclease II alpha [Source:MGI Symbol;Acc:MGI:1329019]
Slc37a2	ENSMUSG00000032122	1273.44	-2.69989	0.271847	-9.93167	3.03143e-23	1.26298e-21	NA	Slc37a2	solute carrier family 37 (glycerol-3-phosphate transporter), member 2 [Source:MGI Symbol;Acc:MGI:1929693]
Npl	ENSMUSG00000042684	169.836	-2.31675	0.23336	-9.92778	3.1521e-23	1.31066e-21	NA	Npl	N-acetylneuraminate pyruvate lyase [Source:MGI Symbol;Acc:MGI:1921341]
Asb15	ENSMUSG00000029685	190.416	3.41084	0.343631	9.92586	3.21313e-23	1.33342e-21	78910	Asb15	ankyrin repeat and SOCS box-containing 15 [Source:MGI Symbol;Acc:MGI:1926160]
Tapt1	ENSMUSG00000046985	621.996	1.13223	0.114139	9.91973	3.41663e-23	1.41509e-21	231225	Tapt1	transmembrane anterior posterior transformation 1 [Source:MGI Symbol;Acc:MGI:2683537]
Fyb	ENSMUSG00000022148	566.143	-2.21906	0.223825	-9.91426	3.60919e-23	1.49192e-21	23880	Fyb	FYN binding protein [Source:MGI Symbol;Acc:MGI:1346327]
C1qc	ENSMUSG00000036896	2157.38	-2.21452	0.223427	-9.91161	3.70609e-23	1.52898e-21	12262	C1qc	complement component 1, q subcomponent, C chain [Source:MGI Symbol;Acc:MGI:88225]
Dhx58	ENSMUSG00000017830	270.927	-2.80053	0.28267	-9.90741	3.86521e-23	1.59152e-21	80861	Dhx58	DEXH (Asp-Glu-X-His) box polypeptide 58 [Source:MGI Symbol;Acc:MGI:1931560]
Epdr1	ENSMUSG00000002808	580.743	1.84194	0.186095	9.89786	4.25261e-23	1.74762e-21	105298	Epdr1	ependymin related protein 1 (zebrafish) [Source:MGI Symbol;Acc:MGI:2145369]
Aox1	ENSMUSG00000063558	331.179	2.14409	0.216715	9.89361	4.43726e-23	1.81997e-21	11761	Aox1	aldehyde oxidase 1 [Source:MGI Symbol;Acc:MGI:88035]
Alpk2	ENSMUSG00000032845	494.978	2.79858	0.282964	9.89022	4.59012e-23	1.87901e-21	225638	Alpk2	alpha-kinase 2 [Source:MGI Symbol;Acc:MGI:2449492]
F13a1	ENSMUSG00000039109	3228.54	-2.19813	0.222337	-9.8865	4.76413e-23	1.94647e-21	74145	F13a1	coagulation factor XIII, A1 subunit [Source:MGI Symbol;Acc:MGI:1921395]
Hipk3	ENSMUSG00000027177	2314.68	1.28132	0.12961	9.88592	4.79161e-23	1.95392e-21	15259	Hipk3	homeodomain interacting protein kinase 3 [Source:MGI Symbol;Acc:MGI:1314882]
Ccl4	ENSMUSG00000018930	108.714	-5.3096	0.537255	-9.88283	4.94187e-23	2.01131e-21	20303	Ccl4	chemokine (C-C motif) ligand 4 [Source:MGI Symbol;Acc:MGI:98261]
Slc25a24	ENSMUSG00000040322	539.32	-1.374	0.139223	-9.86912	5.66569e-23	2.30147e-21	229731	Slc25a24	solute carrier family 25 (mitochondrial carrier, phosphate carrier), member 24 [Source:MGI Symbol;Acc:MGI:1917160]
Tubb2a	ENSMUSG00000058672	932.015	-1.70733	0.173059	-9.86557	5.86979e-23	2.3798e-21	22151	Tubb2a	tubulin, beta 2A class IIA [Source:MGI Symbol;Acc:MGI:107861]
Itgb2	ENSMUSG00000000290	2834.95	-2.30785	0.233947	-9.86482	5.91379e-23	2.39206e-21	16414	Itgb2	integrin beta 2 [Source:MGI Symbol;Acc:MGI:96611]
Galns	ENSMUSG00000015027	308.817	-1.8569	0.188241	-9.86448	5.93401e-23	2.39206e-21	50917	Galns	galactosamine (N-acetyl)-6-sulfate sulfatase [Source:MGI Symbol;Acc:MGI:1355303]
Csgalnact1	ENSMUSG00000036356	307.3	-1.82232	0.184735	-9.8645	5.93303e-23	2.39206e-21	234356	Csgalnact1	chondroitin sulfate N-acetylgalactosaminyltransferase 1 [Source:MGI Symbol;Acc:MGI:2442354]
Acss2	ENSMUSG00000027605	573.352	2.8919	0.293229	9.86227	6.06644e-23	2.44079e-21	60525	Acss2	acyl-CoA synthetase short-chain family member 2 [Source:MGI Symbol;Acc:MGI:1890410]
Ecpas	ENSMUSG00000050812	2061.46	1.18307	0.119979	9.8607	6.16168e-23	2.47439e-21	230249	Ecpas	Ecm29 proteasome adaptor and scaffold [Source:MGI Symbol;Acc:MGI:2140220]
Gm2a	ENSMUSG00000000594	1560.12	-1.28528	0.130371	-9.85864	6.28929e-23	2.52085e-21	14667	Gm2a	GM2 ganglioside activator protein [Source:MGI Symbol;Acc:MGI:95762]
Ppp1r14c	ENSMUSG00000040653	167.76	2.93843	0.298226	9.85302	6.65114e-23	2.66083e-21	76142	Ppp1r14c	protein phosphatase 1, regulatory inhibitor subunit 14C [Source:MGI Symbol;Acc:MGI:1923392]
Coq8a	ENSMUSG00000026489	2860.51	2.5758	0.261546	9.84836	6.96681e-23	2.78185e-21	67426	Coq8a	coenzyme Q8A [Source:MGI Symbol;Acc:MGI:1914676]
Dnajc27	ENSMUSG00000020657	293.106	1.94949	0.19811	9.84042	7.53966e-23	3.00491e-21	217378	Dnajc27	DnaJ heat shock protein family (Hsp40) member C27 [Source:MGI Symbol;Acc:MGI:2443036]
Arhgap20	ENSMUSG00000053199	180.389	2.68245	0.27268	9.83735	7.77332e-23	3.0922e-21	244867	Arhgap20	Rho GTPase activating protein 20 [Source:MGI Symbol;Acc:MGI:2445175]
Cxcl5	ENSMUSG00000029371	187.694	-6.91003	0.702472	-9.83674	7.82071e-23	3.1052e-21	20311	Cxcl5	chemokine (C-X-C motif) ligand 5 [Source:MGI Symbol;Acc:MGI:1096868]
Fsd2	ENSMUSG00000038663	795.995	3.02824	0.308021	9.83128	8.25634e-23	3.27202e-21	NA	Fsd2	fibronectin type III and SPRY domain containing 2 [Source:MGI Symbol;Acc:MGI:2444310]
Car13	ENSMUSG00000027555	174.991	-1.74638	0.177679	-9.82884	8.45896e-23	3.34604e-21	71934	Car13	carbonic anhydrase 13 [Source:MGI Symbol;Acc:MGI:1931322]
Acyp2	ENSMUSG00000060923	367.695	2.66754	0.271513	9.8247	8.81318e-23	3.47964e-21	NA	Acyp2	acylphosphatase 2, muscle type [Source:MGI Symbol;Acc:MGI:1922822]
Dhrs7c	ENSMUSG00000033044	456.486	3.03964	0.309601	9.81792	9.42657e-23	3.71488e-21	68460	Dhrs7c	dehydrogenase/reductase (SDR family) member 7C [Source:MGI Symbol;Acc:MGI:1915710]
Psat1	ENSMUSG00000024640	368.338	-1.75829	0.179124	-9.81602	9.60573e-23	3.77843e-21	107272	Psat1	phosphoserine aminotransferase 1 [Source:MGI Symbol;Acc:MGI:2183441]
Fkbp11	ENSMUSG00000003355	137.535	-2.54345	0.259156	-9.81436	9.76547e-23	3.83413e-21	66120	Fkbp11	FK506 binding protein 11 [Source:MGI Symbol;Acc:MGI:1913370]
Alox5ap	ENSMUSG00000060063	1177.14	-2.3087	0.235291	-9.81209	9.98824e-23	3.91432e-21	NA	Alox5ap	arachidonate 5-lipoxygenase activating protein [Source:MGI Symbol;Acc:MGI:107505]
Rtn2	ENSMUSG00000030401	1477.65	2.92267	0.297895	9.81107	1.00897e-22	3.94676e-21	20167	Rtn2	reticulon 2 (Z-band associated protein) [Source:MGI Symbol;Acc:MGI:107612]
1700025G04Rik	ENSMUSG00000032666	611.205	1.35924	0.138737	9.79723	1.15716e-22	4.51807e-21	69399	1700025G04Rik	RIKEN cDNA 1700025G04 gene [Source:MGI Symbol;Acc:MGI:1916649]
Isca1	ENSMUSG00000044792	895.752	1.70763	0.174333	9.79519	1.18078e-22	4.60177e-21	69046	Isca1	iron-sulfur cluster assembly 1 [Source:MGI Symbol;Acc:MGI:1916296]
Epsti1	ENSMUSG00000022014	280.353	-2.43401	0.248519	-9.79408	1.19381e-22	4.64398e-21	108670	Epsti1	epithelial stromal interaction 1 (breast) [Source:MGI Symbol;Acc:MGI:1915168]
Ogdh	ENSMUSG00000020456	4136.7	1.56205	0.159572	9.789	1.25526e-22	4.87406e-21	18293	Ogdh	oxoglutarate (alpha-ketoglutarate) dehydrogenase (lipoamide) [Source:MGI Symbol;Acc:MGI:1098267]
Slfn8	ENSMUSG00000035208	400.886	-2.72297	0.278206	-9.78758	1.27304e-22	4.93401e-21	276950	Slfn8	schlafen 8 [Source:MGI Symbol;Acc:MGI:2672859]
Mfn2	ENSMUSG00000029020	1846.64	1.67526	0.171166	9.78731	1.27642e-22	4.93807e-21	170731	Mfn2	mitofusin 2 [Source:MGI Symbol;Acc:MGI:2442230]
Apoo	ENSMUSG00000079508	310.917	2.15078	0.21991	9.78027	1.3685e-22	5.2846e-21	68316	Apoo	apolipoprotein O [Source:MGI Symbol;Acc:MGI:1915566]
Ppp3ca	ENSMUSG00000028161	1269.75	1.12945	0.115562	9.77352	1.46275e-22	5.63826e-21	19055	Ppp3ca	protein phosphatase 3, catalytic subunit, alpha isoform [Source:MGI Symbol;Acc:MGI:107164]
Tmem86a	ENSMUSG00000010307	191.917	-2.40508	0.246261	-9.7664	1.56923e-22	6.03768e-21	67893	Tmem86a	transmembrane protein 86A [Source:MGI Symbol;Acc:MGI:1915143]
Folr2	ENSMUSG00000032725	575.136	-2.71508	0.278336	-9.75472	1.76091e-22	6.76286e-21	14276	Folr2	folate receptor 2 (fetal) [Source:MGI Symbol;Acc:MGI:95569]
Steap1	ENSMUSG00000015652	40.6263	-4.74726	0.486704	-9.75389	1.77532e-22	6.80584e-21	70358	Steap1	six transmembrane epithelial antigen of the prostate 1 [Source:MGI Symbol;Acc:MGI:1917608]
Rnf123	ENSMUSG00000041528	752.148	1.48051	0.151869	9.74863	1.86967e-22	7.15454e-21	84585	Rnf123	ring finger protein 123 [Source:MGI Symbol;Acc:MGI:2148796]
Eif1a	ENSMUSG00000057561	684.571	-1.46617	0.150774	-9.7243	2.3753e-22	9.07297e-21	13664	Eif1a	eukaryotic translation initiation factor 1A [Source:MGI Symbol;Acc:MGI:95298]
Tpm4	ENSMUSG00000031799	4280.74	-1.43258	0.14739	-9.71969	2.48543e-22	9.47649e-21	326618	Tpm4	tropomyosin 4 [Source:MGI Symbol;Acc:MGI:2449202]
Actr3	ENSMUSG00000026341	3105.04	-1.50926	0.155305	-9.71798	2.52749e-22	9.61948e-21	74117	Actr3	ARP3 actin-related protein 3 [Source:MGI Symbol;Acc:MGI:1921367]
Kcnk6	ENSMUSG00000046410	255.49	-1.63119	0.167864	-9.71737	2.54258e-22	9.65952e-21	52150	Kcnk6	potassium inwardly-rectifying channel, subfamily K, member 6 [Source:MGI Symbol;Acc:MGI:1891291]
Atp2b1	ENSMUSG00000019943	2130.41	-1.11972	0.115286	-9.71253	2.66637e-22	1.01116e-20	67972	Atp2b1	ATPase, Ca++ transporting, plasma membrane 1 [Source:MGI Symbol;Acc:MGI:104653]
Cd48	ENSMUSG00000015355	433.68	-2.27933	0.234941	-9.7017	2.96511e-22	1.12244e-20	12506	Cd48	CD48 antigen [Source:MGI Symbol;Acc:MGI:88339]
Sar1b	ENSMUSG00000020386	1208.61	2.02315	0.20859	9.69919	3.03904e-22	1.14836e-20	66397	Sar1b	secretion associated Ras related GTPase 1B [Source:MGI Symbol;Acc:MGI:1913647]
Eepd1	ENSMUSG00000036611	511.851	1.86583	0.19258	9.68859	3.37145e-22	1.2717e-20	67484	Eepd1	endonuclease/exonuclease/phosphatase family domain containing 1 [Source:MGI Symbol;Acc:MGI:1914734]
Aqp1	ENSMUSG00000004655	3874.69	1.33838	0.138201	9.68427	3.517e-22	1.32423e-20	11826	Aqp1	aquaporin 1 [Source:MGI Symbol;Acc:MGI:103201]
Clic5	ENSMUSG00000023959	830.379	2.31745	0.239521	9.67535	3.83788e-22	1.44248e-20	224796	Clic5	chloride intracellular channel 5 [Source:MGI Symbol;Acc:MGI:1917912]
Acp2	ENSMUSG00000002103	749.255	-1.29672	0.134155	-9.66586	4.21049e-22	1.57972e-20	11432	Acp2	acid phosphatase 2, lysosomal [Source:MGI Symbol;Acc:MGI:87882]
Pik3r5	ENSMUSG00000020901	485.743	-2.28745	0.236806	-9.65957	4.47719e-22	1.6768e-20	320207	Pik3r5	phosphoinositide-3-kinase regulatory subunit 5 [Source:MGI Symbol;Acc:MGI:2443588]
Alpk3	ENSMUSG00000038763	1344.51	2.40791	0.249517	9.65027	4.90283e-22	1.83296e-20	116904	Alpk3	alpha-kinase 3 [Source:MGI Symbol;Acc:MGI:2151224]
Myh1	ENSMUSG00000056328	39204.7	2.85665	0.296419	9.6372	5.56866e-22	2.07821e-20	17879	Myh1	myosin, heavy polypeptide 1, skeletal muscle, adult [Source:MGI Symbol;Acc:MGI:1339711]
Myom2	ENSMUSG00000031461	4565.79	2.43987	0.253525	9.62377	6.34618e-22	2.3642e-20	17930	Myom2	myomesin 2 [Source:MGI Symbol;Acc:MGI:1328358]
Ap1b1	ENSMUSG00000009090	1146.18	-1.05004	0.109204	-9.61534	6.88812e-22	2.56158e-20	11764	Ap1b1	adaptor protein complex AP-1, beta 1 subunit [Source:MGI Symbol;Acc:MGI:1096368]
Asrgl1	ENSMUSG00000024654	252.116	1.61317	0.167774	9.61512	6.90265e-22	2.56247e-20	NA	Asrgl1	asparaginase like 1 [Source:MGI Symbol;Acc:MGI:1913764]
Milr1	ENSMUSG00000040528	174.859	-2.84413	0.295967	-9.60961	7.28211e-22	2.6986e-20	380732	Milr1	mast cell immunoglobulin like receptor 1 [Source:MGI Symbol;Acc:MGI:2685731]
Dnajb5	ENSMUSG00000036052	412.798	2.37959	0.247654	9.60853	7.35912e-22	2.72236e-20	56323	Dnajb5	DnaJ heat shock protein family (Hsp40) member B5 [Source:MGI Symbol;Acc:MGI:1930018]
Rps6ka4	ENSMUSG00000024952	357.474	-1.42957	0.148793	-9.60779	7.412e-22	2.73713e-20	56613	Rps6ka4	ribosomal protein S6 kinase, polypeptide 4 [Source:MGI Symbol;Acc:MGI:1930076]
Cd180	ENSMUSG00000021624	206.735	-2.93952	0.306009	-9.60601	7.54171e-22	2.78017e-20	NA	Cd180	CD180 antigen [Source:MGI Symbol;Acc:MGI:1194924]
Rpn2	ENSMUSG00000027642	2497.32	-0.872166	0.0908051	-9.60481	7.62994e-22	2.80779e-20	20014	Rpn2	ribophorin II [Source:MGI Symbol;Acc:MGI:98085]
Ppp4c	ENSMUSG00000030697	646.927	-1.07592	0.112125	-9.59566	8.33829e-22	3.06313e-20	56420	Ppp4c	protein phosphatase 4, catalytic subunit [Source:MGI Symbol;Acc:MGI:1891763]
Nans	ENSMUSG00000028334	429.626	-1.4429	0.150414	-9.59287	8.56645e-22	3.14148e-20	NA	Nans	N-acetylneuraminic acid synthase (sialic acid synthase) [Source:MGI Symbol;Acc:MGI:2149820]
Hibadh	ENSMUSG00000029776	608.992	1.21768	0.126976	9.58986	8.82073e-22	3.22912e-20	58875	Hibadh	3-hydroxyisobutyrate dehydrogenase [Source:MGI Symbol;Acc:MGI:1889802]
Hjv	ENSMUSG00000038403	1132.99	2.6917	0.280709	9.58894	8.89986e-22	3.25245e-20	69585	Hjv	hemojuvelin BMP co-receptor [Source:MGI Symbol;Acc:MGI:1916835]
Ctsd	ENSMUSG00000007891	8198.35	-1.94897	0.203535	-9.57559	1.01277e-21	3.69478e-20	13033	Ctsd	cathepsin D [Source:MGI Symbol;Acc:MGI:88562]
Klhdc1	ENSMUSG00000051890	157.068	2.75012	0.287317	9.57172	1.05143e-21	3.82919e-20	271005	Klhdc1	kelch domain containing 1 [Source:MGI Symbol;Acc:MGI:2672853]
Cltc	ENSMUSG00000047126	7090.31	-0.976731	0.102087	-9.56768	1.09332e-21	3.9749e-20	67300	Cltc	clathrin, heavy polypeptide (Hc) [Source:MGI Symbol;Acc:MGI:2388633]
Nek6	ENSMUSG00000026749	355.027	-1.79686	0.187905	-9.56258	1.14858e-21	4.16863e-20	59126	Nek6	NIMA (never in mitosis gene a)-related expressed kinase 6 [Source:MGI Symbol;Acc:MGI:1891638]
Sgcg	ENSMUSG00000035296	655.083	2.45422	0.256743	9.55906	1.18833e-21	4.3055e-20	24053	Sgcg	sarcoglycan, gamma (dystrophin-associated glycoprotein) [Source:MGI Symbol;Acc:MGI:1346524]
Myo9b	ENSMUSG00000004677	1537.94	-1.2633	0.132168	-9.55827	1.19743e-21	4.33106e-20	17925	Myo9b	myosin IXb [Source:MGI Symbol;Acc:MGI:106624]
Acadm	ENSMUSG00000062908	1554.62	1.89473	0.198287	9.55549	1.22995e-21	4.44105e-20	11364	Acadm	acyl-Coenzyme A dehydrogenase, medium chain [Source:MGI Symbol;Acc:MGI:87867]
Mdh1	ENSMUSG00000020321	3651.36	1.82568	0.191081	9.55446	1.24234e-21	4.47814e-20	17449	Mdh1	malate dehydrogenase 1, NAD (soluble) [Source:MGI Symbol;Acc:MGI:97051]
Cd86	ENSMUSG00000022901	181.885	-2.03303	0.212878	-9.55022	1.29425e-21	4.65731e-20	12524	Cd86	CD86 antigen [Source:MGI Symbol;Acc:MGI:101773]
Mcfd2	ENSMUSG00000024150	903.564	-1.05595	0.110615	-9.54618	1.34573e-21	4.83434e-20	193813	Mcfd2	multiple coagulation factor deficiency 2 [Source:MGI Symbol;Acc:MGI:2183439]
Ifitm3	ENSMUSG00000025492	2514.06	-2.06462	0.216311	-9.54467	1.36545e-21	4.89683e-20	66141	Ifitm3	interferon induced transmembrane protein 3 [Source:MGI Symbol;Acc:MGI:1913391]
Rcan2	ENSMUSG00000039601	273.619	2.00742	0.210341	9.54364	1.37907e-21	4.9373e-20	53901	Rcan2	regulator of calcineurin 2 [Source:MGI Symbol;Acc:MGI:1858219]
Dpp3	ENSMUSG00000063904	576.087	-0.981601	0.10292	-9.53751	1.46304e-21	5.22909e-20	75221	Dpp3	dipeptidylpeptidase 3 [Source:MGI Symbol;Acc:MGI:1922471]
Tnf	ENSMUSG00000024401	99.488	-4.02277	0.421857	-9.53586	1.48644e-21	5.30373e-20	21926	Tnf	tumor necrosis factor [Source:MGI Symbol;Acc:MGI:104798]
Sult1a1	ENSMUSG00000030711	271.653	2.50314	0.262562	9.53349	1.52079e-21	5.41714e-20	20887	Sult1a1	sulfotransferase family 1A, phenol-preferring, member 1 [Source:MGI Symbol;Acc:MGI:102896]
Tmem56	ENSMUSG00000028132	249.119	2.84132	0.298061	9.53267	1.53289e-21	5.45105e-20	99887	Tmem56	transmembrane protein 56 [Source:MGI Symbol;Acc:MGI:1923195]
Tlr4	ENSMUSG00000039005	755.045	-1.64029	0.172108	-9.53059	1.56388e-21	5.55189e-20	NA	Tlr4	toll-like receptor 4 [Source:MGI Symbol;Acc:MGI:96824]
Smyd1	ENSMUSG00000055027	1464.5	2.17866	0.228653	9.52823	1.59985e-21	5.67008e-20	12180	Smyd1	SET and MYND domain containing 1 [Source:MGI Symbol;Acc:MGI:104790]
Osbpl1a	ENSMUSG00000044252	463.676	1.41083	0.148084	9.52723	1.61542e-21	5.71566e-20	64291	Osbpl1a	oxysterol binding protein-like 1A [Source:MGI Symbol;Acc:MGI:1927551]
Cysltr1	ENSMUSG00000052821	188.603	-2.30059	0.241492	-9.52656	1.62575e-21	5.7426e-20	NA	Cysltr1	cysteinyl leukotriene receptor 1 [Source:MGI Symbol;Acc:MGI:1926218]
Tyrobp	ENSMUSG00000030579	2890.91	-2.57899	0.270736	-9.52582	1.63748e-21	5.76688e-20	22177	Tyrobp	TYRO protein tyrosine kinase binding protein [Source:MGI Symbol;Acc:MGI:1277211]
Stt3a	ENSMUSG00000032116	1856.47	-1.15573	0.121327	-9.52578	1.63809e-21	5.76688e-20	16430	Stt3a	STT3, subunit of the oligosaccharyltransferase complex, homolog A (S. cerevisiae) [Source:MGI Symbol;Acc:MGI:105124]
Edem1	ENSMUSG00000030104	1333.21	-1.26578	0.132917	-9.52306	1.68145e-21	5.90971e-20	192193	Edem1	ER degradation enhancer, mannosidase alpha-like 1 [Source:MGI Symbol;Acc:MGI:2180139]
Slc7a11	ENSMUSG00000027737	397.451	-3.80071	0.399418	-9.51562	1.8063e-21	6.33796e-20	26570	Slc7a11	solute carrier family 7 (cationic amino acid transporter, y+ system), member 11 [Source:MGI Symbol;Acc:MGI:1347355]
Mybpc1	ENSMUSG00000020061	7903.78	2.41834	0.254231	9.51234	1.86415e-21	6.53009e-20	109272	Mybpc1	myosin binding protein C, slow-type [Source:MGI Symbol;Acc:MGI:1336213]
Gpt	ENSMUSG00000022546	204.325	2.1725	0.228494	9.50788	1.94585e-21	6.80498e-20	76282	Gpt	glutamic pyruvic transaminase, soluble [Source:MGI Symbol;Acc:MGI:95802]
Cbr2	ENSMUSG00000025150	676.166	-2.47637	0.260473	-9.50721	1.95846e-21	6.83779e-20	12409	Cbr2	carbonyl reductase 2 [Source:MGI Symbol;Acc:MGI:107200]
Mlip	ENSMUSG00000032355	321.228	2.02826	0.213567	9.49706	2.15901e-21	7.52555e-20	69642	Mlip	muscular LMNA-interacting protein [Source:MGI Symbol;Acc:MGI:1916892]
Laptm4b	ENSMUSG00000022257	307.424	1.21456	0.12794	9.49321	2.24022e-21	7.79574e-20	114128	Laptm4b	lysosomal-associated protein transmembrane 4B [Source:MGI Symbol;Acc:MGI:1890494]
Sucla2	ENSMUSG00000022110	1710.82	1.88668	0.198808	9.48995	2.31143e-21	8.03032e-20	20916	Sucla2	succinate-Coenzyme A ligase, ADP-forming, beta subunit [Source:MGI Symbol;Acc:MGI:1306775]
Spp1	ENSMUSG00000029304	19924	-3.80977	0.401641	-9.48551	2.41211e-21	8.36635e-20	20750	Spp1	secreted phosphoprotein 1 [Source:MGI Symbol;Acc:MGI:98389]
Phtf2	ENSMUSG00000039987	932.085	2.21133	0.233146	9.48476	2.42942e-21	8.41257e-20	68770	Phtf2	putative homeodomain transcription factor 2 [Source:MGI Symbol;Acc:MGI:1916020]
Aldh3b1	ENSMUSG00000024885	354.235	-2.24716	0.236932	-9.48442	2.43729e-21	8.42602e-20	67689	Aldh3b1	aldehyde dehydrogenase 3 family, member B1 [Source:MGI Symbol;Acc:MGI:1914939]
Cers2	ENSMUSG00000015714	1012.5	-0.792812	0.0835977	-9.48365	2.45531e-21	8.47444e-20	76893	Cers2	ceramide synthase 2 [Source:MGI Symbol;Acc:MGI:1924143]
Naaa	ENSMUSG00000029413	560.655	-1.48614	0.156824	-9.47651	2.62926e-21	9.06001e-20	67111	Naaa	N-acylethanolamine acid amidase [Source:MGI Symbol;Acc:MGI:1914361]
Got1	ENSMUSG00000025190	1549.89	1.97367	0.208296	9.4753	2.65986e-21	9.15054e-20	14718	Got1	glutamic-oxaloacetic transaminase 1, soluble [Source:MGI Symbol;Acc:MGI:95791]
Arpc4	ENSMUSG00000079426	1123.11	-1.51178	0.159611	-9.47162	2.75548e-21	9.46405e-20	68089	Arpc4	actin related protein 2/3 complex, subunit 4 [Source:MGI Symbol;Acc:MGI:1915339]
Ubxn2a	ENSMUSG00000020634	562.941	1.81702	0.191889	9.46908	2.82324e-21	9.68106e-20	217379	Ubxn2a	UBX domain protein 2A [Source:MGI Symbol;Acc:MGI:2442310]
Slc8a3	ENSMUSG00000079055	311.689	2.24631	0.23727	9.46731	2.87141e-21	9.83027e-20	110893	Slc8a3	solute carrier family 8 (sodium/calcium exchanger), member 3 [Source:MGI Symbol;Acc:MGI:107976]
Fam220a	ENSMUSG00000083012	589.487	1.58427	0.167509	9.45779	3.14518e-21	1.07501e-19	NA	Fam220a	family with sequence similarity 220, member A [Source:MGI Symbol;Acc:MGI:1914488]
Ttn	ENSMUSG00000051747	202982	2.91205	0.308078	9.45231	3.3142e-21	1.13095e-19	22138	Ttn	titin [Source:MGI Symbol;Acc:MGI:98864]
Ppp1r18	ENSMUSG00000034595	585.084	-1.51045	0.159928	-9.44454	3.56979e-21	1.2162e-19	76448	Ppp1r18	protein phosphatase 1, regulatory subunit 18 [Source:MGI Symbol;Acc:MGI:1923698]
8030462N17Rik	ENSMUSG00000047466	317.229	1.04556	0.110738	9.44175	3.66602e-21	1.24698e-19	212163	8030462N17Rik	RIKEN cDNA 8030462N17 gene [Source:MGI Symbol;Acc:MGI:2444951]
Atp5g1	ENSMUSG00000006057	3024.71	1.67546	0.17755	9.43656	3.85229e-21	1.30823e-19	11951	Atp5g1	ATP synthase, H+ transporting, mitochondrial F0 complex, subunit C1 (subunit 9) [Source:MGI Symbol;Acc:MGI:107653]
Trim7	ENSMUSG00000040350	221.175	2.37333	0.251549	9.43487	3.91476e-21	1.32731e-19	94089	Trim7	tripartite motif-containing 7 [Source:MGI Symbol;Acc:MGI:2137353]
Mgst3	ENSMUSG00000026688	1252.09	1.83353	0.194408	9.43137	4.04774e-21	1.3702e-19	66447	Mgst3	microsomal glutathione S-transferase 3 [Source:MGI Symbol;Acc:MGI:1913697]
Rnpep	ENSMUSG00000041926	606.843	-1.49253	0.15829	-9.42905	4.13801e-21	1.39851e-19	215615	Rnpep	arginyl aminopeptidase (aminopeptidase B) [Source:MGI Symbol;Acc:MGI:2384902]
Ndufb4	ENSMUSG00000022820	534.181	1.57525	0.167111	9.42634	4.24661e-21	1.43292e-19	68194	Ndufb4	NADH:ubiquinone oxidoreductase subunit B4 [Source:MGI Symbol;Acc:MGI:1915444]
Ndufb4-1	ENSMUSG00000022820	534.181	1.57525	0.167111	9.42634	4.24661e-21	1.43292e-19	100042503	Ndufb4	NADH:ubiquinone oxidoreductase subunit B4 [Source:MGI Symbol;Acc:MGI:1915444]
Rbfox1	ENSMUSG00000008658	444.286	2.69965	0.286433	9.42506	4.29852e-21	1.44813e-19	268859	Rbfox1	RNA binding protein, fox-1 homolog (C. elegans) 1 [Source:MGI Symbol;Acc:MGI:1926224]
Clec4e	ENSMUSG00000030142	478.961	-3.9379	0.41804	-9.41991	4.51489e-21	1.5186e-19	56619	Clec4e	C-type lectin domain family 4, member e [Source:MGI Symbol;Acc:MGI:1861232]
Cd40	ENSMUSG00000017652	87.5552	-2.18872	0.232379	-9.41874	4.56538e-21	1.53314e-19	21939	Cd40	CD40 antigen [Source:MGI Symbol;Acc:MGI:88336]
Prdx4	ENSMUSG00000025289	412.375	-1.2982	0.137882	-9.41524	4.72017e-21	1.58261e-19	53381	Prdx4	peroxiredoxin 4 [Source:MGI Symbol;Acc:MGI:1859815]
Slc49a4	ENSMUSG00000022848	448.387	1.03645	0.110148	9.40957	4.98162e-21	1.66762e-19	224132	Slc49a4	solute carrier family 49 member 4 [Source:MGI Symbol;Acc:MGI:2387188]
Atp1a2	ENSMUSG00000007097	6535.22	2.43318	0.258671	9.40646	5.13149e-21	1.71507e-19	98660	Atp1a2	ATPase, Na+/K+ transporting, alpha 2 polypeptide [Source:MGI Symbol;Acc:MGI:88106]
Aldoa	ENSMUSG00000030695	43168.4	2.09571	0.222825	9.40518	5.1943e-21	1.73147e-19	11674	Aldoa	aldolase A, fructose-bisphosphate [Source:MGI Symbol;Acc:MGI:87994]
Firre	ENSMUSG00000085396	244.518	1.65714	0.176196	9.40512	5.19695e-21	1.73147e-19	103012	Firre	functional intergenic repeating RNA element [Source:MGI Symbol;Acc:MGI:2147989]
Arhgap22	ENSMUSG00000063506	137.585	-2.83276	0.301204	-9.40477	5.21439e-21	1.73454e-19	239027	Arhgap22	Rho GTPase activating protein 22 [Source:MGI Symbol;Acc:MGI:2443418]
Pkia	ENSMUSG00000027499	2137.54	2.7414	0.29172	9.39736	5.59501e-21	1.85823e-19	18767	Pkia	protein kinase inhibitor, alpha [Source:MGI Symbol;Acc:MGI:104747]
Spg21	ENSMUSG00000032388	525.113	-1.27081	0.135246	-9.39629	5.65194e-21	1.87419e-19	27965	Spg21	SPG21, maspardin [Source:MGI Symbol;Acc:MGI:106403]
Uqcrfs1	ENSMUSG00000038462	1266.25	1.61254	0.171743	9.38927	6.04203e-21	2.00041e-19	66694	Uqcrfs1	ubiquinol-cytochrome c reductase, Rieske iron-sulfur polypeptide 1 [Source:MGI Symbol;Acc:MGI:1913944]
Rbm20	ENSMUSG00000043639	244.044	2.49622	0.265898	9.38789	6.12135e-21	2.02349e-19	73713	Rbm20	RNA binding motif protein 20 [Source:MGI Symbol;Acc:MGI:1920963]
Lrrc38	ENSMUSG00000028584	52.29	4.23268	0.450968	9.38578	6.2451e-21	2.06118e-19	242735	Lrrc38	leucine rich repeat containing 38 [Source:MGI Symbol;Acc:MGI:2442845]
Ndufv1	ENSMUSG00000037916	1778.92	1.57165	0.167453	9.38561	6.25561e-21	2.06142e-19	17995	Ndufv1	NADH:ubiquinone oxidoreductase core subunit V1 [Source:MGI Symbol;Acc:MGI:107851]
Aldh4a1	ENSMUSG00000028737	186.002	1.97901	0.210898	9.38376	6.36595e-21	2.09452e-19	212647	Aldh4a1	aldehyde dehydrogenase 4 family, member A1 [Source:MGI Symbol;Acc:MGI:2443883]
Acp6	ENSMUSG00000028093	150.567	1.29933	0.138503	9.38127	6.51836e-21	2.14133e-19	66659	Acp6	acid phosphatase 6, lysophosphatidic [Source:MGI Symbol;Acc:MGI:1931010]
Neb	ENSMUSG00000026950	35028.2	2.73057	0.291118	9.37961	6.62193e-21	2.17197e-19	17996	Neb	nebulin [Source:MGI Symbol;Acc:MGI:97292]
Gyg	ENSMUSG00000019528	1131.33	1.64277	0.175231	9.37485	6.92714e-21	2.26856e-19	27357	Gyg	glycogenin [Source:MGI Symbol;Acc:MGI:1351614]
Pptc7	ENSMUSG00000038582	645.182	1.52948	0.163168	9.37366	7.00605e-21	2.29085e-19	320717	Pptc7	PTC7 protein phosphatase homolog [Source:MGI Symbol;Acc:MGI:2444593]
Sord	ENSMUSG00000027227	706.507	1.61201	0.171979	9.37324	7.03369e-21	2.29633e-19	20322	Sord	sorbitol dehydrogenase [Source:MGI Symbol;Acc:MGI:98266]
Idh3g	ENSMUSG00000002010	1570.09	1.43005	0.152572	9.37299	7.05033e-21	2.29821e-19	15929	Idh3g	isocitrate dehydrogenase 3 (NAD+), gamma [Source:MGI Symbol;Acc:MGI:1099463]
Prkx	ENSMUSG00000035725	326.087	-1.30648	0.139452	-9.36861	7.34925e-21	2.39196e-19	19108	Prkx	protein kinase, X-linked [Source:MGI Symbol;Acc:MGI:1309999]
Gm6377	ENSMUSG00000048621	52.2665	-4.59229	0.490447	-9.36347	7.71569e-21	2.50736e-19	NA	Gm6377	predicted gene 6377 [Source:MGI Symbol;Acc:MGI:3647255]
Rassf4	ENSMUSG00000042129	943.103	-1.63001	0.174182	-9.3581	8.11871e-21	2.63428e-19	213391	Rassf4	Ras association (RalGDS/AF-6) domain family member 4 [Source:MGI Symbol;Acc:MGI:2386853]
Myo1f	ENSMUSG00000024300	1579.48	-2.44971	0.26183	-9.3561	8.27378e-21	2.68048e-19	17916	Myo1f	myosin IF [Source:MGI Symbol;Acc:MGI:107711]
Ptpn3	ENSMUSG00000038764	390.737	1.85719	0.198512	9.35555	8.31656e-21	2.69021e-19	545622	Ptpn3	protein tyrosine phosphatase, non-receptor type 3 [Source:MGI Symbol;Acc:MGI:105307]
Sypl2	ENSMUSG00000027887	609.444	2.54795	0.272525	9.3494	8.8148e-21	2.84702e-19	17306	Sypl2	synaptophysin-like 2 [Source:MGI Symbol;Acc:MGI:1328311]
Gsn	ENSMUSG00000026879	15025.3	1.94927	0.208596	9.3447	9.21544e-21	2.97187e-19	227753	Gsn	gelsolin [Source:MGI Symbol;Acc:MGI:95851]
Clcn1	ENSMUSG00000029862	428.189	3.00637	0.321748	9.34386	9.28845e-21	2.99085e-19	12723	Clcn1	chloride channel, voltage-sensitive 1 [Source:MGI Symbol;Acc:MGI:88417]
Tor3a	ENSMUSG00000060519	350.766	-1.61026	0.172405	-9.33997	9.63627e-21	3.09813e-19	30935	Tor3a	torsin family 3, member A [Source:MGI Symbol;Acc:MGI:1353652]
Pdia6	ENSMUSG00000020571	2755.89	-1.42541	0.152852	-9.32546	1.10502e-20	3.54731e-19	71853	Pdia6	protein disulfide isomerase associated 6 [Source:MGI Symbol;Acc:MGI:1919103]
Psmb8	ENSMUSG00000024338	605.219	-1.66084	0.178117	-9.32447	1.11542e-20	3.57528e-19	NA	Psmb8	proteasome (prosome, macropain) subunit, beta type 8 (large multifunctional peptidase 7) [Source:MGI Symbol;Acc:MGI:1346527]
Fyco1	ENSMUSG00000025241	1520.21	1.79269	0.192329	9.321	1.1525e-20	3.68852e-19	17281	Fyco1	FYVE and coiled-coil domain containing 1 [Source:MGI Symbol;Acc:MGI:107277]
Ston2	ENSMUSG00000020961	221.73	1.49949	0.161093	9.30821	1.30007e-20	4.15452e-19	108800	Ston2	stonin 2 [Source:MGI Symbol;Acc:MGI:1918272]
Mybpc2	ENSMUSG00000038670	10530.1	2.86793	0.308191	9.30569	1.33125e-20	4.24774e-19	233199	Mybpc2	myosin binding protein C, fast-type [Source:MGI Symbol;Acc:MGI:1336170]
Ndufs1	ENSMUSG00000025968	1962.69	1.61116	0.173166	9.30412	1.35102e-20	4.3043e-19	227197	Ndufs1	NADH:ubiquinone oxidoreductase core subunit S1 [Source:MGI Symbol;Acc:MGI:2443241]
Rgs5	ENSMUSG00000026678	2859.28	1.73105	0.18627	9.29324	1.4966e-20	4.76093e-19	19737	Rgs5	regulator of G-protein signaling 5 [Source:MGI Symbol;Acc:MGI:1098434]
Atp1b2	ENSMUSG00000041329	191.106	2.49305	0.268421	9.28784	1.57447e-20	5.00113e-19	11932	Atp1b2	ATPase, Na+/K+ transporting, beta 2 polypeptide [Source:MGI Symbol;Acc:MGI:88109]
Cd59a	ENSMUSG00000032679	333.368	1.71431	0.184592	9.28704	1.58636e-20	5.03133e-19	12509	Cd59a	CD59a antigen [Source:MGI Symbol;Acc:MGI:109177]
Colgalt1	ENSMUSG00000034807	1455.94	-0.951906	0.10257	-9.28052	1.68655e-20	5.34108e-19	234407	Colgalt1	collagen beta(1-O)galactosyltransferase 1 [Source:MGI Symbol;Acc:MGI:1924348]
Pdcd6	ENSMUSG00000021576	405.167	-0.89574	0.0965855	-9.27406	1.79186e-20	5.66609e-19	NA	Pdcd6	programmed cell death 6 [Source:MGI Symbol;Acc:MGI:109283]
Gngt2	ENSMUSG00000038811	341.474	-1.7161	0.185058	-9.27331	1.80449e-20	5.69751e-19	14710	Gngt2	guanine nucleotide binding protein (G protein), gamma transducing activity polypeptide 2 [Source:MGI Symbol;Acc:MGI:893584]
Gpc3	ENSMUSG00000055653	553.784	1.79536	0.193752	9.26628	1.92754e-20	6.07692e-19	14734	Gpc3	glypican 3 [Source:MGI Symbol;Acc:MGI:104903]
Nuak1	ENSMUSG00000020032	413.345	1.62891	0.176188	9.24527	2.34641e-20	7.38647e-19	77976	Nuak1	NUAK family, SNF1-like kinase, 1 [Source:MGI Symbol;Acc:MGI:1925226]
Gm5150	ENSMUSG00000078780	87.1211	-4.04656	0.437702	-9.24502	2.35207e-20	7.39328e-19	381484	Gm5150	predicted gene 5150 [Source:MGI Symbol;Acc:MGI:3779469]
Svil	ENSMUSG00000024236	2395.76	1.38407	0.149865	9.2354	2.57319e-20	8.0763e-19	225115	Svil	supervillin [Source:MGI Symbol;Acc:MGI:2147319]
Arf1	ENSMUSG00000048076	2828.17	-0.666971	0.0722218	-9.23504	2.582e-20	8.09192e-19	11840	Arf1	ADP-ribosylation factor 1 [Source:MGI Symbol;Acc:MGI:99431]
Msi2	ENSMUSG00000069769	920.048	1.19757	0.129694	9.2338	2.61199e-20	8.17378e-19	76626	Msi2	musashi RNA-binding protein 2 [Source:MGI Symbol;Acc:MGI:1923876]
Asb4	ENSMUSG00000042607	67.5562	2.16975	0.235014	9.23244	2.64529e-20	8.26574e-19	65255	Asb4	ankyrin repeat and SOCS box-containing 4 [Source:MGI Symbol;Acc:MGI:1929751]
Mmut	ENSMUSG00000023921	611.574	1.49798	0.162278	9.23096	2.68205e-20	8.36824e-19	17850	Mmut	methylmalonyl-Coenzyme A mutase [Source:MGI Symbol;Acc:MGI:97239]
Klf15	ENSMUSG00000030087	206.722	3.4123	0.369872	9.22561	2.81944e-20	8.78394e-19	66277	Klf15	Kruppel-like factor 15 [Source:MGI Symbol;Acc:MGI:1929988]
Nagk	ENSMUSG00000034744	332.241	-1.33449	0.144691	-9.22303	2.88823e-20	8.98499e-19	56174	Nagk	N-acetylglucosamine kinase [Source:MGI Symbol;Acc:MGI:1860418]
Mrc1	ENSMUSG00000026712	3690.03	-2.136	0.231747	-9.21694	3.05688e-20	9.49566e-19	17533	Mrc1	mannose receptor, C type 1 [Source:MGI Symbol;Acc:MGI:97142]
Pdha1	ENSMUSG00000031299	2985.6	1.64264	0.178253	9.21525	3.10567e-20	9.63306e-19	18597	Pdha1	pyruvate dehydrogenase E1 alpha 1 [Source:MGI Symbol;Acc:MGI:97532]
Gmpr	ENSMUSG00000000253	437.707	2.53007	0.274631	9.21261	3.18303e-20	9.85852e-19	66355	Gmpr	guanosine monophosphate reductase [Source:MGI Symbol;Acc:MGI:1913605]
Plxnb2	ENSMUSG00000036606	2066.48	-1.81589	0.197367	-9.20055	3.56116e-20	1.10135e-18	140570	Plxnb2	plexin B2 [Source:MGI Symbol;Acc:MGI:2154239]
Dcaf8	ENSMUSG00000026554	1614.41	1.01116	0.110071	9.18639	4.0626e-20	1.25459e-18	98193	Dcaf8	DDB1 and CUL4 associated factor 8 [Source:MGI Symbol;Acc:MGI:91860]
Pik3r1	ENSMUSG00000041417	1903.51	1.2123	0.131998	9.18423	4.14471e-20	1.27808e-18	18708	Pik3r1	phosphoinositide-3-kinase regulatory subunit 1 [Source:MGI Symbol;Acc:MGI:97583]
Ksr1	ENSMUSG00000018334	546.826	1.98211	0.216214	9.16735	4.848e-20	1.49278e-18	16706	Ksr1	kinase suppressor of ras 1 [Source:MGI Symbol;Acc:MGI:105051]
Plek	ENSMUSG00000020120	2877.9	-2.23107	0.243387	-9.16678	4.87341e-20	1.49841e-18	56193	Plek	pleckstrin [Source:MGI Symbol;Acc:MGI:1860485]
Camk2a	ENSMUSG00000024617	429.263	2.48089	0.270674	9.16562	4.92638e-20	1.5125e-18	12322	Camk2a	calcium/calmodulin-dependent protein kinase II alpha [Source:MGI Symbol;Acc:MGI:88256]
1110002E22Rik	ENSMUSG00000090066	764.311	2.21154	0.241321	9.16434	4.98517e-20	1.52833e-18	102634333	1110002E22Rik	RIKEN cDNA 1110002E22 gene [Source:MGI Symbol;Acc:MGI:1915066]
Ppp1r27	ENSMUSG00000025129	614.61	3.29831	0.360104	9.15933	5.22207e-20	1.59863e-18	68701	Ppp1r27	protein phosphatase 1, regulatory subunit 27 [Source:MGI Symbol;Acc:MGI:1915951]
Klhl23	ENSMUSG00000042155	186.918	1.75398	0.191587	9.155	5.43577e-20	1.66165e-18	277396	Klhl23	kelch-like 23 [Source:MGI Symbol;Acc:MGI:2683536]
Art3	ENSMUSG00000034842	566.914	2.41855	0.264237	9.15296	5.53927e-20	1.69084e-18	109979	Art3	ADP-ribosyltransferase 3 [Source:MGI Symbol;Acc:MGI:1202729]
C920009B18Rik	ENSMUSG00000097352	63.6426	-2.95196	0.322855	-9.1433	6.05726e-20	1.84628e-18	NA	C920009B18Rik	RIKEN cDNA C920009B18 gene [Source:MGI Symbol;Acc:MGI:3583961]
Angpt1	ENSMUSG00000022309	279.224	1.94892	0.213161	9.14295	6.07738e-20	1.84975e-18	11600	Angpt1	angiopoietin 1 [Source:MGI Symbol;Acc:MGI:108448]
Gm14636	ENSMUSG00000073274	80.2723	-2.66648	0.29171	-9.14087	6.19518e-20	1.88289e-18	NA	Gm14636	predicted gene 14636 [Source:MGI Symbol;Acc:MGI:3641976]
Cdc14a	ENSMUSG00000033502	241.728	1.87019	0.204943	9.12541	7.14662e-20	2.16894e-18	229776	Cdc14a	CDC14 cell division cycle 14A [Source:MGI Symbol;Acc:MGI:2442676]
Ndufs2	ENSMUSG00000013593	2424.34	1.37495	0.150925	9.11016	8.22637e-20	2.49305e-18	226646	Ndufs2	NADH:ubiquinone oxidoreductase core subunit S2 [Source:MGI Symbol;Acc:MGI:2385112]
Adcy2	ENSMUSG00000021536	257.048	1.86853	0.205127	9.10914	8.30349e-20	2.51282e-18	210044	Adcy2	adenylate cyclase 2 [Source:MGI Symbol;Acc:MGI:99676]
Pfkfb1	ENSMUSG00000025271	240.348	2.61249	0.286848	9.10759	8.42323e-20	2.54541e-18	18639	Pfkfb1	6-phosphofructo-2-kinase/fructose-2,6-biphosphatase 1 [Source:MGI Symbol;Acc:MGI:107816]
Trim30a	ENSMUSG00000030921	814.943	-2.12653	0.233511	-9.10679	8.48592e-20	2.56069e-18	20128	Trim30a	tripartite motif-containing 30A [Source:MGI Symbol;Acc:MGI:98178]
Trim55	ENSMUSG00000060913	153.698	2.48249	0.272742	9.10196	8.87189e-20	2.67334e-18	381485	Trim55	tripartite motif-containing 55 [Source:MGI Symbol;Acc:MGI:3036269]
Map4k4	ENSMUSG00000026074	1804.47	-0.877172	0.096432	-9.09628	9.34794e-20	2.81277e-18	26921	Map4k4	mitogen-activated protein kinase kinase kinase kinase 4 [Source:MGI Symbol;Acc:MGI:1349394]
Nos1	ENSMUSG00000029361	266.185	2.93778	0.323029	9.09447	9.50505e-20	2.85598e-18	18125	Nos1	nitric oxide synthase 1, neuronal [Source:MGI Symbol;Acc:MGI:97360]
B4galt6	ENSMUSG00000056124	331.899	-1.75329	0.192816	-9.09307	9.62783e-20	2.88876e-18	56386	B4galt6	UDP-Gal:betaGlcNAc beta 1,4-galactosyltransferase, polypeptide 6 [Source:MGI Symbol;Acc:MGI:1928380]
Tmem246	ENSMUSG00000039611	112.279	1.86357	0.205001	9.09055	9.85411e-20	2.95246e-18	67063	Tmem246	transmembrane protein 246 [Source:MGI Symbol;Acc:MGI:1914313]
Dpf3	ENSMUSG00000021221	59.7699	2.7837	0.306381	9.08576	1.02977e-19	3.08098e-18	70127	Dpf3	D4, zinc and double PHD fingers, family 3 [Source:MGI Symbol;Acc:MGI:1917377]
Insr	ENSMUSG00000005534	848.057	1.59025	0.175117	9.08109	1.07489e-19	3.21145e-18	16337	Insr	insulin receptor [Source:MGI Symbol;Acc:MGI:96575]
Jmy	ENSMUSG00000021690	414.742	1.14952	0.126629	9.07779	1.10798e-19	3.30562e-18	57748	Jmy	junction-mediating and regulatory protein [Source:MGI Symbol;Acc:MGI:1913096]
Sh3bp2	ENSMUSG00000054520	431.539	-2.11068	0.232652	-9.07224	1.1659e-19	3.47354e-18	24055	Sh3bp2	SH3-domain binding protein 2 [Source:MGI Symbol;Acc:MGI:1346349]
Myorg	ENSMUSG00000046312	383.275	1.9368	0.213511	9.07119	1.17722e-19	3.50231e-18	329828	Myorg	myogenesis regulating glycosidase (putative) [Source:MGI Symbol;Acc:MGI:2140300]
Ulk2	ENSMUSG00000004798	876.445	0.978307	0.107968	9.06112	1.29116e-19	3.83589e-18	29869	Ulk2	unc-51 like kinase 2 [Source:MGI Symbol;Acc:MGI:1352758]
Narf	ENSMUSG00000000056	999.701	1.52152	0.167973	9.05812	1.32718e-19	3.93737e-18	67608	Narf	nuclear prelamin A recognition factor [Source:MGI Symbol;Acc:MGI:1914858]
Gphn	ENSMUSG00000047454	303.205	1.28461	0.141834	9.05715	1.33909e-19	3.96713e-18	268566	Gphn	gephyrin [Source:MGI Symbol;Acc:MGI:109602]
Itpripl2	ENSMUSG00000095115	1182.17	-0.757593	0.0836773	-9.05375	1.38135e-19	4.08659e-18	319622	Itpripl2	inositol 1,4,5-triphosphate receptor interacting protein-like 2 [Source:MGI Symbol;Acc:MGI:2442416]
Plekhb1	ENSMUSG00000030701	248.586	2.4483	0.270437	9.05313	1.38924e-19	4.10419e-18	27276	Plekhb1	pleckstrin homology domain containing, family B (evectins) member 1 [Source:MGI Symbol;Acc:MGI:1351469]
Lyz2	ENSMUSG00000069516	32889.1	-2.19075	0.242112	-9.04851	1.44933e-19	4.27572e-18	NA	Lyz2	lysozyme 2 [Source:MGI Symbol;Acc:MGI:96897]
Srl	ENSMUSG00000022519	4475.06	2.32612	0.257145	9.04594	1.48382e-19	4.37139e-18	106393	Srl	sarcalumenin [Source:MGI Symbol;Acc:MGI:2146620]
Myadml2	ENSMUSG00000025141	257.541	2.69776	0.298455	9.03909	1.57988e-19	4.64789e-18	68515	Myadml2	myeloid-associated differentiation marker-like 2 [Source:MGI Symbol;Acc:MGI:1915765]
Klhl38	ENSMUSG00000022357	173.937	3.20554	0.354732	9.03649	1.61785e-19	4.75296e-18	268807	Klhl38	kelch-like 38 [Source:MGI Symbol;Acc:MGI:3045310]
Reck	ENSMUSG00000028476	214.871	1.49521	0.165479	9.03564	1.6305e-19	4.78348e-18	53614	Reck	reversion-inducing-cysteine-rich protein with kazal motifs [Source:MGI Symbol;Acc:MGI:1855698]
Cavin2	ENSMUSG00000045954	1187.47	1.39346	0.154239	9.0344	1.64911e-19	4.83136e-18	20324	Cavin2	caveolae associated 2 [Source:MGI Symbol;Acc:MGI:99513]
Fbxo31	ENSMUSG00000052934	455.695	1.98635	0.219912	9.03248	1.67825e-19	4.90993e-18	76454	Fbxo31	F-box protein 31 [Source:MGI Symbol;Acc:MGI:1354708]
Hip1	ENSMUSG00000039959	1187.75	-1.18191	0.130889	-9.02984	1.71923e-19	5.02287e-18	215114	Hip1	huntingtin interacting protein 1 [Source:MGI Symbol;Acc:MGI:1099804]
Carnmt1	ENSMUSG00000024726	308.192	1.96459	0.217616	9.02776	1.75221e-19	5.10508e-18	67383	Carnmt1	carnosine N-methyltransferase 1 [Source:MGI Symbol;Acc:MGI:1914633]
Phf11b	ENSMUSG00000091649	142.288	-3.08483	0.341705	-9.02776	1.75215e-19	5.10508e-18	236451	Phf11b	PHD finger protein 11B [Source:MGI Symbol;Acc:MGI:3645789]
Eif5a	ENSMUSG00000078812	2581.61	-0.878432	0.0973191	-9.02631	1.77565e-19	5.16627e-18	276770	Eif5a	eukaryotic translation initiation factor 5A [Source:MGI Symbol;Acc:MGI:106248]
Smim10l1	ENSMUSG00000072704	678.73	1.60244	0.177576	9.02395	1.81427e-19	5.27137e-18	NA	Smim10l1	small integral membrane protein 10 like 1 [Source:MGI Symbol;Acc:MGI:1914379]
Ryr1	ENSMUSG00000030592	9200.26	2.68184	0.297375	9.01838	1.90899e-19	5.53895e-18	20190	Ryr1	ryanodine receptor 1, skeletal muscle [Source:MGI Symbol;Acc:MGI:99659]
Klf9	ENSMUSG00000033863	801.37	2.08017	0.230759	9.01446	1.97838e-19	5.7324e-18	16601	Klf9	Kruppel-like factor 9 [Source:MGI Symbol;Acc:MGI:1333856]
Ptpn1	ENSMUSG00000027540	779.44	-1.52253	0.169059	-9.00595	2.13814e-19	6.18683e-18	19246	Ptpn1	protein tyrosine phosphatase, non-receptor type 1 [Source:MGI Symbol;Acc:MGI:97805]
Shisa2	ENSMUSG00000044461	297.795	2.67175	0.296731	9.00394	2.1776e-19	6.2924e-18	219134	Shisa2	shisa family member 2 [Source:MGI Symbol;Acc:MGI:2444716]
Ap2m1	ENSMUSG00000022841	1594.83	-1.09704	0.121868	-9.00183	2.21982e-19	6.40562e-18	11773	Ap2m1	adaptor-related protein complex 2, mu 1 subunit [Source:MGI Symbol;Acc:MGI:1298405]
Ubr3	ENSMUSG00000044308	1580.11	1.41255	0.156961	8.99932	2.27111e-19	6.54469e-18	68795	Ubr3	ubiquitin protein ligase E3 component n-recognin 3 [Source:MGI Symbol;Acc:MGI:1861100]
Nectin4	ENSMUSG00000006411	53.6151	-3.54891	0.394449	-8.99712	2.31727e-19	6.66861e-18	71740	Nectin4	nectin cell adhesion molecule 4 [Source:MGI Symbol;Acc:MGI:1918990]
Tagln2	ENSMUSG00000026547	1947.06	-1.64973	0.183375	-8.99644	2.33161e-19	6.70077e-18	21346	Tagln2	transgelin 2 [Source:MGI Symbol;Acc:MGI:1312985]
Rgl1	ENSMUSG00000026482	996.574	-1.43916	0.160004	-8.99455	2.37207e-19	6.80776e-18	19731	Rgl1	ral guanine nucleotide dissociation stimulator,-like 1 [Source:MGI Symbol;Acc:MGI:107484]
Lox	ENSMUSG00000024529	2603.78	-1.60911	0.178916	-8.99362	2.39209e-19	6.85592e-18	16948	Lox	lysyl oxidase [Source:MGI Symbol;Acc:MGI:96817]
Ptpn6	ENSMUSG00000004266	1232.12	-2.30246	0.256063	-8.99176	2.43305e-19	6.96387e-18	15170	Ptpn6	protein tyrosine phosphatase, non-receptor type 6 [Source:MGI Symbol;Acc:MGI:96055]
Ubash3b	ENSMUSG00000032020	387.625	-1.83529	0.204179	-8.98863	2.50329e-19	7.15521e-18	72828	Ubash3b	ubiquitin associated and SH3 domain containing, B [Source:MGI Symbol;Acc:MGI:1920078]
Arpc3	ENSMUSG00000029465	1650.97	-1.4015	0.155934	-8.98778	2.52272e-19	7.201e-18	56378	Arpc3	actin related protein 2/3 complex, subunit 3 [Source:MGI Symbol;Acc:MGI:1928375]
Blvra	ENSMUSG00000001999	345.597	-1.52568	0.169819	-8.98418	2.60661e-19	7.43042e-18	109778	Blvra	biliverdin reductase A [Source:MGI Symbol;Acc:MGI:88170]
B3galnt2	ENSMUSG00000039242	546.963	1.45454	0.161963	8.98065	2.69181e-19	7.66294e-18	97884	B3galnt2	UDP-GalNAc:betaGlcNAc beta 1,3-galactosaminyltransferase, polypeptide 2 [Source:MGI Symbol;Acc:MGI:2145517]
Slc39a6	ENSMUSG00000024270	297.595	-1.6702	0.186	-8.97959	2.71788e-19	7.72675e-18	106957	Slc39a6	solute carrier family 39 (metal ion transporter), member 6 [Source:MGI Symbol;Acc:MGI:2147279]
Sptb	ENSMUSG00000021061	2043.28	2.19164	0.244081	8.97914	2.72879e-19	7.74734e-18	20741	Sptb	spectrin beta, erythrocytic [Source:MGI Symbol;Acc:MGI:98387]
Ptpro	ENSMUSG00000030223	248.14	-2.00836	0.223714	-8.97738	2.77295e-19	7.86216e-18	19277	Ptpro	protein tyrosine phosphatase, receptor type, O [Source:MGI Symbol;Acc:MGI:1097152]
Lmod3	ENSMUSG00000044086	725.683	2.37326	0.264441	8.97463	2.84315e-19	8.05038e-18	320502	Lmod3	leiomodin 3 (fetal) [Source:MGI Symbol;Acc:MGI:2444169]
Mill2	ENSMUSG00000040987	83.2745	2.13847	0.238524	8.96546	3.08992e-19	8.73739e-18	243864	Mill2	MHC I like leukocyte 2 [Source:MGI Symbol;Acc:MGI:2179989]
Itgb1bp2	ENSMUSG00000031312	761.603	2.38057	0.265557	8.96444	3.11869e-19	8.80698e-18	26549	Itgb1bp2	integrin beta 1 binding protein 2 [Source:MGI Symbol;Acc:MGI:1353420]
Vsir	ENSMUSG00000020101	2090.29	-1.46274	0.163344	-8.95498	3.39792e-19	9.55716e-18	74048	Vsir	V-set immunoregulatory receptor [Source:MGI Symbol;Acc:MGI:1921298]
Tbxas1	ENSMUSG00000029925	542.06	-2.22438	0.248391	-8.95516	3.39239e-19	9.55716e-18	21391	Tbxas1	thromboxane A synthase 1, platelet [Source:MGI Symbol;Acc:MGI:98497]
Mvp	ENSMUSG00000030681	943.651	-1.23142	0.137512	-8.95501	3.39714e-19	9.55716e-18	78388	Mvp	major vault protein [Source:MGI Symbol;Acc:MGI:1925638]
Obscn	ENSMUSG00000061462	6954.61	2.74544	0.306868	8.94665	3.66437e-19	1.02929e-17	380698	Obscn	obscurin, cytoskeletal calmodulin and titin-interacting RhoGEF [Source:MGI Symbol;Acc:MGI:2681862]
Pard3b	ENSMUSG00000052062	202.756	1.74639	0.195208	8.9463	3.6761e-19	1.03121e-17	72823	Pard3b	par-3 family cell polarity regulator beta [Source:MGI Symbol;Acc:MGI:1919301]
Kif1b	ENSMUSG00000063077	3674.37	1.74232	0.194827	8.94292	3.79036e-19	1.06186e-17	16561	Kif1b	kinesin family member 1B [Source:MGI Symbol;Acc:MGI:108426]
Padi2	ENSMUSG00000028927	1056.71	2.57472	0.287931	8.94216	3.81643e-19	1.06774e-17	18600	Padi2	peptidyl arginine deiminase, type II [Source:MGI Symbol;Acc:MGI:1338892]
Araf	ENSMUSG00000001127	727.843	0.920256	0.102914	8.94198	3.82264e-19	1.06806e-17	11836	Araf	Araf proto-oncogene, serine/threonine kinase [Source:MGI Symbol;Acc:MGI:88065]
Rab12	ENSMUSG00000023460	584.056	1.23972	0.138868	8.92731	4.3648e-19	1.21793e-17	19328	Rab12	RAB12, member RAS oncogene family [Source:MGI Symbol;Acc:MGI:894284]
Pcsk6	ENSMUSG00000030513	646.004	1.57311	0.176228	8.92655	4.3949e-19	1.22472e-17	18553	Pcsk6	proprotein convertase subtilisin/kexin type 6 [Source:MGI Symbol;Acc:MGI:102897]
Il1rl2	ENSMUSG00000070942	149.998	-1.64835	0.1847	-8.92445	4.47937e-19	1.24661e-17	107527	Il1rl2	interleukin 1 receptor-like 2 [Source:MGI Symbol;Acc:MGI:1913107]
Dmd	ENSMUSG00000045103	1817.09	2.39039	0.267969	8.92037	4.64735e-19	1.29166e-17	13405	Dmd	dystrophin, muscular dystrophy [Source:MGI Symbol;Acc:MGI:94909]
Ibtk	ENSMUSG00000035941	1012.95	0.819311	0.0918564	8.91948	4.68496e-19	1.3004e-17	108837	Ibtk	inhibitor of Bruton agammaglobulinemia tyrosine kinase [Source:MGI Symbol;Acc:MGI:1918677]
Rab1a	ENSMUSG00000020149	1613.71	-0.85476	0.0959122	-8.91191	5.01628e-19	1.39054e-17	19324	Rab1a	RAB1A, member RAS oncogene family [Source:MGI Symbol;Acc:MGI:97842]
Scn1b	ENSMUSG00000019194	1107.87	2.31588	0.259953	8.90884	5.15703e-19	1.42768e-17	20266	Scn1b	sodium channel, voltage-gated, type I, beta [Source:MGI Symbol;Acc:MGI:98247]
Abra	ENSMUSG00000042895	602.587	2.76855	0.310851	8.90637	5.27308e-19	1.4579e-17	NA	Abra	actin-binding Rho activating protein [Source:MGI Symbol;Acc:MGI:2444891]
Sh3bgr	ENSMUSG00000040666	756.409	2.65747	0.298593	8.89997	5.58625e-19	1.54246e-17	50795	Sh3bgr	SH3-binding domain glutamic acid-rich protein [Source:MGI Symbol;Acc:MGI:1354740]
Sgca	ENSMUSG00000001508	393.106	2.43173	0.273241	8.89959	5.60528e-19	1.5457e-17	20391	Sgca	sarcoglycan, alpha (dystrophin-associated glycoprotein) [Source:MGI Symbol;Acc:MGI:894698]
Uaca	ENSMUSG00000034485	1106.62	1.43345	0.161108	8.89746	5.71367e-19	1.57353e-17	72565	Uaca	uveal autoantigen with coiled-coil domains and ankyrin repeats [Source:MGI Symbol;Acc:MGI:1919815]
Cyp4f16	ENSMUSG00000048440	147.261	-1.66917	0.187616	-8.89675	5.75059e-19	1.58164e-17	70101	Cyp4f16	cytochrome P450, family 4, subfamily f, polypeptide 16 [Source:MGI Symbol;Acc:MGI:1917351]
Cuedc1	ENSMUSG00000018378	408.175	2.16702	0.243775	8.88942	6.14289e-19	1.68734e-17	70393	Cuedc1	CUE domain containing 1 [Source:MGI Symbol;Acc:MGI:2144281]
Cuedc1-1	ENSMUSG00000018378	408.175	2.16702	0.243775	8.88942	6.14289e-19	1.68734e-17	103841	Cuedc1	CUE domain containing 1 [Source:MGI Symbol;Acc:MGI:2144281]
Cd55	ENSMUSG00000026399	482.419	1.81722	0.204541	8.88439	6.42702e-19	1.76309e-17	13136	Cd55	CD55 molecule, decay accelerating factor for complement [Source:MGI Symbol;Acc:MGI:104850]
Eef1a1	ENSMUSG00000037742	43067.6	-1.0454	0.117707	-8.88138	6.60388e-19	1.80926e-17	13627	Eef1a1	eukaryotic translation elongation factor 1 alpha 1 [Source:MGI Symbol;Acc:MGI:1096881]
BC028528	ENSMUSG00000038543	167.243	-1.56991	0.176797	-8.87973	6.70202e-19	1.8314e-17	229600	BC028528	cDNA sequence BC028528 [Source:MGI Symbol;Acc:MGI:2385885]
Fem1a	ENSMUSG00000043683	1440.38	1.66468	0.187467	8.87987	6.69365e-19	1.8314e-17	14154	Fem1a	fem 1 homolog a [Source:MGI Symbol;Acc:MGI:1335089]
Ccng1	ENSMUSG00000020326	3904.2	1.99171	0.224387	8.87623	6.91666e-19	1.88761e-17	12450	Ccng1	cyclin G1 [Source:MGI Symbol;Acc:MGI:102890]
Ddx41	ENSMUSG00000021494	349.412	-1.09242	0.123096	-8.87451	7.02392e-19	1.9144e-17	72935	Ddx41	DEAD (Asp-Glu-Ala-Asp) box polypeptide 41 [Source:MGI Symbol;Acc:MGI:1920185]
Slc7a7	ENSMUSG00000000958	188.312	-1.95074	0.219937	-8.86954	7.34482e-19	1.99929e-17	20540	Slc7a7	solute carrier family 7 (cationic amino acid transporter, y+ system), member 7 [Source:MGI Symbol;Acc:MGI:1337120]
Ganc	ENSMUSG00000062646	246.236	1.43627	0.161958	8.86819	7.43468e-19	2.02114e-17	NA	Ganc	glucosidase, alpha; neutral C [Source:MGI Symbol;Acc:MGI:1923301]
Slc37a4	ENSMUSG00000032114	282.965	1.80678	0.203752	8.86754	7.47802e-19	2.03031e-17	14385	Slc37a4	solute carrier family 37 (glucose-6-phosphate transporter), member 4 [Source:MGI Symbol;Acc:MGI:1316650]
Adam9	ENSMUSG00000031555	1463.09	-1.07749	0.121527	-8.86629	7.56234e-19	2.05057e-17	11502	Adam9	a disintegrin and metallopeptidase domain 9 (meltrin gamma) [Source:MGI Symbol;Acc:MGI:105376]
Hacd4	ENSMUSG00000028497	634.561	-1.47885	0.166847	-8.86351	7.7531e-19	2.0996e-17	66775	Hacd4	3-hydroxyacyl-CoA dehydratase 4 [Source:MGI Symbol;Acc:MGI:1914025]
Rpl3l	ENSMUSG00000002500	618.658	3.1065	0.350491	8.86328	7.76954e-19	2.10136e-17	66211	Rpl3l	ribosomal protein L3-like [Source:MGI Symbol;Acc:MGI:1913461]
Stat5b	ENSMUSG00000020919	1147.28	1.52089	0.171636	8.8611	7.92298e-19	2.14012e-17	20851	Stat5b	signal transducer and activator of transcription 5B [Source:MGI Symbol;Acc:MGI:103035]
Otud7b	ENSMUSG00000038495	683.372	0.946173	0.106783	8.86074	7.94823e-19	2.14419e-17	229603	Otud7b	OTU domain containing 7B [Source:MGI Symbol;Acc:MGI:2654703]
Sgcd	ENSMUSG00000020354	422.974	1.72998	0.195298	8.85815	8.13543e-19	2.18911e-17	24052	Sgcd	sarcoglycan, delta (dystrophin-associated glycoprotein) [Source:MGI Symbol;Acc:MGI:1346525]
Lyn	ENSMUSG00000042228	1306.64	-1.45661	0.164435	-8.85824	8.12858e-19	2.18911e-17	17096	Lyn	LYN proto-oncogene, Src family tyrosine kinase [Source:MGI Symbol;Acc:MGI:96892]
Dnaja4	ENSMUSG00000032285	460.103	1.99722	0.225572	8.85401	8.44288e-19	2.26894e-17	58233	Dnaja4	DnaJ heat shock protein family (Hsp40) member A4 [Source:MGI Symbol;Acc:MGI:1927638]
2310065F04Rik	ENSMUSG00000087410	79.9708	3.74747	0.423328	8.85239	8.56638e-19	2.29921e-17	74184	2310065F04Rik	RIKEN cDNA 2310065F04 gene [Source:MGI Symbol;Acc:MGI:1921434]
Mlxipl	ENSMUSG00000005373	297.514	3.38985	0.383083	8.84888	8.84007e-19	2.36966e-17	58805	Mlxipl	MLX interacting protein-like [Source:MGI Symbol;Acc:MGI:1927999]
Pdzd2	ENSMUSG00000022197	583.197	1.90609	0.215411	8.8486	8.86258e-19	2.37268e-17	68070	Pdzd2	PDZ domain containing 2 [Source:MGI Symbol;Acc:MGI:1922394]
Atp7a	ENSMUSG00000033792	454.875	-1.16066	0.131277	-8.84134	9.45786e-19	2.52884e-17	11977	Atp7a	ATPase, Cu++ transporting, alpha polypeptide [Source:MGI Symbol;Acc:MGI:99400]
Atp5a1	ENSMUSG00000025428	10298.3	1.22569	0.138664	8.83927	9.63425e-19	2.57275e-17	11946	Atp5a1	ATP synthase, H+ transporting, mitochondrial F1 complex, alpha subunit 1 [Source:MGI Symbol;Acc:MGI:88115]
Palmd	ENSMUSG00000033377	190.551	1.74168	0.197084	8.83724	9.81119e-19	2.61669e-17	114301	Palmd	palmdelphin [Source:MGI Symbol;Acc:MGI:2148896]
Ppargc1a	ENSMUSG00000029167	145.807	2.95931	0.334924	8.83578	9.94019e-19	2.64775e-17	19017	Ppargc1a	peroxisome proliferative activated receptor, gamma, coactivator 1 alpha [Source:MGI Symbol;Acc:MGI:1342774]
Rab11fip3	ENSMUSG00000037098	312.927	1.82211	0.206388	8.82856	1.06035e-18	2.82087e-17	215445	Rab11fip3	RAB11 family interacting protein 3 (class II) [Source:MGI Symbol;Acc:MGI:2444431]
Mylpf	ENSMUSG00000030672	25904.3	2.48488	0.281472	8.82816	1.06409e-18	2.82726e-17	17907	Mylpf	myosin light chain, phosphorylatable, fast skeletal muscle [Source:MGI Symbol;Acc:MGI:97273]
Cdkal1	ENSMUSG00000006191	317.754	0.979885	0.11104	8.82459	1.09862e-18	2.91535e-17	68916	Cdkal1	CDK5 regulatory subunit associated protein 1-like 1 [Source:MGI Symbol;Acc:MGI:1921765]
Myh2	ENSMUSG00000033196	23500.3	2.66167	0.301665	8.82326	1.11178e-18	2.94658e-17	17882	Myh2	myosin, heavy polypeptide 2, skeletal muscle, adult [Source:MGI Symbol;Acc:MGI:1339710]
Txnip	ENSMUSG00000038393	6158.26	1.50469	0.170553	8.82241	1.12019e-18	2.96514e-17	56338	Txnip	thioredoxin interacting protein [Source:MGI Symbol;Acc:MGI:1889549]
Parp12	ENSMUSG00000038507	529.955	-1.62465	0.184246	-8.81787	1.16656e-18	3.08401e-17	243771	Parp12	poly (ADP-ribose) polymerase family, member 12 [Source:MGI Symbol;Acc:MGI:2143990]
Batf	ENSMUSG00000034266	76.87	-2.62365	0.297569	-8.81695	1.17618e-18	3.10556e-17	53314	Batf	basic leucine zipper transcription factor, ATF-like [Source:MGI Symbol;Acc:MGI:1859147]
Timp4	ENSMUSG00000030317	131.665	3.80598	0.431692	8.81644	1.18153e-18	3.11578e-17	NA	Timp4	tissue inhibitor of metalloproteinase 4 [Source:MGI Symbol;Acc:MGI:109125]
Vezf1	ENSMUSG00000018377	728.164	1.04631	0.118766	8.80989	1.25273e-18	3.29944e-17	22344	Vezf1	vascular endothelial zinc finger 1 [Source:MGI Symbol;Acc:MGI:1313291]
Actn3	ENSMUSG00000006457	11885.4	2.82054	0.320185	8.80911	1.26145e-18	3.31826e-17	11474	Actn3	actinin alpha 3 [Source:MGI Symbol;Acc:MGI:99678]
Tspan4	ENSMUSG00000025511	635.196	-1.75839	0.199624	-8.80848	1.26852e-18	3.33269e-17	64540	Tspan4	tetraspanin 4 [Source:MGI Symbol;Acc:MGI:1928097]
Anxa3	ENSMUSG00000029484	890.669	-1.32463	0.150464	-8.80367	1.32419e-18	3.47464e-17	11745	Anxa3	annexin A3 [Source:MGI Symbol;Acc:MGI:1201378]
Enpep	ENSMUSG00000028024	248.766	1.78394	0.202647	8.80317	1.33007e-18	3.48573e-17	13809	Enpep	glutamyl aminopeptidase [Source:MGI Symbol;Acc:MGI:106645]
3425401B19Rik	ENSMUSG00000071540	1202.59	2.65274	0.301389	8.80171	1.34745e-18	3.52692e-17	100504518	3425401B19Rik	RIKEN cDNA 3425401B19 gene [Source:MGI Symbol;Acc:MGI:3588196]
Opa1	ENSMUSG00000038084	984.579	0.838556	0.0953258	8.79674	1.40852e-18	3.68221e-17	74143	Opa1	OPA1, mitochondrial dynamin like GTPase [Source:MGI Symbol;Acc:MGI:1921393]
Hprt	ENSMUSG00000025630	620.755	-1.03077	0.117184	-8.79614	1.416e-18	3.69718e-17	15452	Hprt	hypoxanthine guanine phosphoribosyl transferase [Source:MGI Symbol;Acc:MGI:96217]
BC005537	ENSMUSG00000019132	1609.89	-1.1555	0.13139	-8.7944	1.4382e-18	3.75051e-17	NA	BC005537	cDNA sequence BC005537 [Source:MGI Symbol;Acc:MGI:2441726]
Tspan8	ENSMUSG00000034127	295.247	2.88986	0.32876	8.79019	1.49314e-18	3.88897e-17	216350	Tspan8	tetraspanin 8 [Source:MGI Symbol;Acc:MGI:2384918]
Nt5c	ENSMUSG00000020736	211.729	-1.59723	0.18182	-8.78467	1.56824e-18	4.07954e-17	50773	Nt5c	5',3'-nucleotidase, cytosolic [Source:MGI Symbol;Acc:MGI:1354954]
App	ENSMUSG00000022892	4770.01	-0.84433	0.0961833	-8.77834	1.65901e-18	4.31037e-17	11820	App	amyloid beta (A4) precursor protein [Source:MGI Symbol;Acc:MGI:88059]
Ppm1a	ENSMUSG00000021096	946.534	1.06186	0.121011	8.77494	1.70998e-18	4.43734e-17	19042	Ppm1a	protein phosphatase 1A, magnesium dependent, alpha isoform [Source:MGI Symbol;Acc:MGI:99878]
Rcn1	ENSMUSG00000005973	1111.48	-1.27222	0.145026	-8.77237	1.74941e-18	4.53407e-17	NA	Rcn1	reticulocalbin 1 [Source:MGI Symbol;Acc:MGI:104559]
Adhfe1	ENSMUSG00000025911	199.566	2.73424	0.311769	8.77007	1.7856e-18	4.62221e-17	76187	Adhfe1	alcohol dehydrogenase, iron containing, 1 [Source:MGI Symbol;Acc:MGI:1923437]
Gnb1	ENSMUSG00000029064	1649.2	-0.828292	0.0944956	-8.76541	1.86099e-18	4.81146e-17	14688	Gnb1	guanine nucleotide binding protein (G protein), beta 1 [Source:MGI Symbol;Acc:MGI:95781]
Akap8l	ENSMUSG00000002625	288.776	1.12487	0.128339	8.76478	1.87146e-18	4.83261e-17	54194	Akap8l	A kinase (PRKA) anchor protein 8-like [Source:MGI Symbol;Acc:MGI:1860606]
Steap2	ENSMUSG00000015653	153.798	-2.23836	0.255471	-8.76169	1.92348e-18	4.96089e-17	74051	Steap2	six transmembrane epithelial antigen of prostate 2 [Source:MGI Symbol;Acc:MGI:1921301]
Mef2c	ENSMUSG00000005583	2695.47	1.77425	0.202527	8.76057	1.94273e-18	5.00441e-17	17260	Mef2c	myocyte enhancer factor 2C [Source:MGI Symbol;Acc:MGI:99458]
Rilpl1	ENSMUSG00000029392	541.913	2.13845	0.24432	8.75264	2.08416e-18	5.36221e-17	75695	Rilpl1	Rab interacting lysosomal protein-like 1 [Source:MGI Symbol;Acc:MGI:1922945]
Hhatl	ENSMUSG00000032523	327.422	3.22995	0.36904	8.75231	2.09036e-18	5.37161e-17	74770	Hhatl	hedgehog acyltransferase-like [Source:MGI Symbol;Acc:MGI:1922020]
Rrad	ENSMUSG00000031880	320.031	-2.57905	0.294803	-8.74836	2.16474e-18	5.55599e-17	56437	Rrad	Ras-related associated with diabetes [Source:MGI Symbol;Acc:MGI:1930943]
Fndc5	ENSMUSG00000001334	341.195	2.34339	0.267898	8.74729	2.18528e-18	5.60191e-17	384061	Fndc5	fibronectin type III domain containing 5 [Source:MGI Symbol;Acc:MGI:1917614]
Fam210a	ENSMUSG00000038121	814.234	1.34759	0.154069	8.74669	2.19695e-18	5.62499e-17	108654	Fam210a	family with sequence similarity 210, member A [Source:MGI Symbol;Acc:MGI:1914000]
Pfn1	ENSMUSG00000018293	3091.9	-1.56444	0.178912	-8.74417	2.24665e-18	5.74526e-17	18643	Pfn1	profilin 1 [Source:MGI Symbol;Acc:MGI:97549]
Gabarap	ENSMUSG00000018567	2436.96	-0.842974	0.0964245	-8.74233	2.28361e-18	5.82569e-17	NA	Gabarap	gamma-aminobutyric acid receptor associated protein [Source:MGI Symbol;Acc:MGI:1861742]
Tlr6	ENSMUSG00000051498	105.968	-2.21578	0.253451	-8.74244	2.28123e-18	5.82569e-17	21899	Tlr6	toll-like receptor 6 [Source:MGI Symbol;Acc:MGI:1341296]
Casp8	ENSMUSG00000026029	565.655	-1.43362	0.164043	-8.73927	2.34614e-18	5.978e-17	12370	Casp8	caspase 8 [Source:MGI Symbol;Acc:MGI:1261423]
Mtpn	ENSMUSG00000029840	1822.47	-1.11656	0.127825	-8.73505	2.43555e-18	6.19833e-17	14489	Mtpn	myotrophin [Source:MGI Symbol;Acc:MGI:99445]
Spi1	ENSMUSG00000002111	583.452	-2.35181	0.269349	-8.73148	2.51366e-18	6.3894e-17	20375	Spi1	spleen focus forming virus (SFFV) proviral integration oncogene [Source:MGI Symbol;Acc:MGI:98282]
Ptger4	ENSMUSG00000039942	163.386	-1.61044	0.184535	-8.72705	2.61412e-18	6.6368e-17	19219	Ptger4	prostaglandin E receptor 4 (subtype EP4) [Source:MGI Symbol;Acc:MGI:104311]
Mllt3	ENSMUSG00000028496	499.046	1.72432	0.19761	8.7259	2.64064e-18	6.69607e-17	70122	Mllt3	myeloid/lymphoid or mixed-lineage leukemia; translocated to, 3 [Source:MGI Symbol;Acc:MGI:1917372]
Cdk4	ENSMUSG00000006728	1014.39	-1.16648	0.133717	-8.72345	2.69851e-18	6.83462e-17	12567	Cdk4	cyclin-dependent kinase 4 [Source:MGI Symbol;Acc:MGI:88357]
Limch1	ENSMUSG00000037736	983.927	1.71389	0.196483	8.72285	2.71292e-18	6.85546e-17	77569	Limch1	LIM and calponin homology domains 1 [Source:MGI Symbol;Acc:MGI:1924819]
Asb18	ENSMUSG00000067081	85.1174	2.93747	0.336757	8.72283	2.71324e-18	6.85546e-17	NA	Asb18	ankyrin repeat and SOCS box-containing 18 [Source:MGI Symbol;Acc:MGI:2655109]
Adcy9	ENSMUSG00000005580	324.089	1.65336	0.189583	8.72105	2.75629e-18	6.95593e-17	11515	Adcy9	adenylate cyclase 9 [Source:MGI Symbol;Acc:MGI:108450]
Zc3h12d	ENSMUSG00000039981	91.3024	-2.62067	0.300557	-8.71938	2.79723e-18	7.05082e-17	237256	Zc3h12d	zinc finger CCCH type containing 12D [Source:MGI Symbol;Acc:MGI:3045313]
Ninj1	ENSMUSG00000037966	623.378	-2.06377	0.236843	-8.71365	2.94246e-18	7.40806e-17	18081	Ninj1	ninjurin 1 [Source:MGI Symbol;Acc:MGI:1196617]
Cox7b	ENSMUSG00000031231	2729.87	1.42986	0.16414	8.7112	3.00664e-18	7.56063e-17	NA	Cox7b	cytochrome c oxidase subunit 7B [Source:MGI Symbol;Acc:MGI:1913392]
Tuba8	ENSMUSG00000030137	511.831	2.54197	0.291932	8.70743	3.10843e-18	7.80731e-17	NA	Tuba8	tubulin, alpha 8 [Source:MGI Symbol;Acc:MGI:1858225]
Unc93b1	ENSMUSG00000036908	1514.6	-1.82697	0.209853	-8.70594	3.14941e-18	7.90083e-17	54445	Unc93b1	unc-93 homolog B1, TLR signaling regulator [Source:MGI Symbol;Acc:MGI:1859307]
Gfm2	ENSMUSG00000021666	445.635	1.12379	0.129094	8.70519	3.17032e-18	7.94386e-17	320806	Gfm2	G elongation factor, mitochondrial 2 [Source:MGI Symbol;Acc:MGI:2444783]
Fbxo3	ENSMUSG00000027180	941.978	1.14411	0.131519	8.69919	3.34247e-18	8.36529e-17	57443	Fbxo3	F-box protein 3 [Source:MGI Symbol;Acc:MGI:1929084]
Scrn3	ENSMUSG00000008226	295.8	1.74192	0.200267	8.69799	3.3781e-18	8.44444e-17	74616	Scrn3	secernin 3 [Source:MGI Symbol;Acc:MGI:1921866]
Clec4a2	ENSMUSG00000030148	446.904	-2.38025	0.273758	-8.69472	3.47696e-18	8.68129e-17	26888	Clec4a2	C-type lectin domain family 4, member a2 [Source:MGI Symbol;Acc:MGI:1349412]
Enpp4	ENSMUSG00000023961	351.667	1.50467	0.173075	8.69374	3.50713e-18	8.74629e-17	224794	Enpp4	ectonucleotide pyrophosphatase/phosphodiesterase 4 [Source:MGI Symbol;Acc:MGI:2682634]
Il21r	ENSMUSG00000030745	119.031	-2.25938	0.259959	-8.69131	3.58271e-18	8.92424e-17	60504	Il21r	interleukin 21 receptor [Source:MGI Symbol;Acc:MGI:1890475]
Zbtb44	ENSMUSG00000047412	537.348	1.40789	0.161994	8.69102	3.5919e-18	8.93658e-17	235132	Zbtb44	zinc finger and BTB domain containing 44 [Source:MGI Symbol;Acc:MGI:1925123]
Themis2	ENSMUSG00000037731	428.728	-2.10078	0.241787	-8.68854	3.67124e-18	9.12324e-17	230787	Themis2	thymocyte selection associated family member 2 [Source:MGI Symbol;Acc:MGI:2446213]
Cox6c	ENSMUSG00000014313	3109.94	1.4776	0.170106	8.68633	3.7435e-18	9.29188e-17	12864	Cox6c	cytochrome c oxidase subunit 6C [Source:MGI Symbol;Acc:MGI:104614]
Pccb	ENSMUSG00000032527	502.683	1.34888	0.155345	8.68312	3.85071e-18	9.54678e-17	66904	Pccb	propionyl Coenzyme A carboxylase, beta polypeptide [Source:MGI Symbol;Acc:MGI:1914154]
Map3k20	ENSMUSG00000004085	2225.66	1.52187	0.175285	8.68223	3.88092e-18	9.6104e-17	65964	Map3k20	mitogen-activated protein kinase kinase kinase 20 [Source:MGI Symbol;Acc:MGI:2443258]
Ccbe1	ENSMUSG00000046318	188.034	-2.53015	0.291508	-8.67949	3.97531e-18	9.83262e-17	320924	Ccbe1	collagen and calcium binding EGF domains 1 [Source:MGI Symbol;Acc:MGI:2445053]
Sec14l5	ENSMUSG00000091712	99.7682	2.96857	0.342083	8.67792	4.03057e-18	9.95764e-17	665119	Sec14l5	SEC14-like lipid binding 5 [Source:MGI Symbol;Acc:MGI:3616084]
Eno1	ENSMUSG00000063524	3966.42	-1.74815	0.201495	-8.67591	4.10257e-18	1.01237e-16	13806	Eno1	enolase 1, alpha non-neuron [Source:MGI Symbol;Acc:MGI:95393]
Dtna	ENSMUSG00000024302	423.173	1.8965	0.218629	8.67453	4.15255e-18	1.0235e-16	13527	Dtna	dystrobrevin alpha [Source:MGI Symbol;Acc:MGI:106039]
Kansl1l	ENSMUSG00000026004	387.023	1.35546	0.156282	8.67316	4.20285e-18	1.0347e-16	68691	Kansl1l	KAT8 regulatory NSL complex subunit 1-like [Source:MGI Symbol;Acc:MGI:1915941]
Tigar	ENSMUSG00000038028	327.434	1.88008	0.216888	8.66845	4.38047e-18	1.07717e-16	319801	Tigar	Trp53 induced glycolysis regulatory phosphatase [Source:MGI Symbol;Acc:MGI:2442752]
Hmox2	ENSMUSG00000004070	666.444	-0.893291	0.103058	-8.66782	4.40462e-18	1.08185e-16	15369	Hmox2	heme oxygenase 2 [Source:MGI Symbol;Acc:MGI:109373]
H2-D1	ENSMUSG00000073411	7305.1	-1.23606	0.142622	-8.66669	4.44865e-18	1.09139e-16	NA	H2-D1	histocompatibility 2, D region locus 1 [Source:MGI Symbol;Acc:MGI:95896]
Glipr2	ENSMUSG00000028480	838.3	-2.07849	0.239847	-8.66589	4.47984e-18	1.09777e-16	NA	Glipr2	GLI pathogenesis-related 2 [Source:MGI Symbol;Acc:MGI:1917770]
Apln	ENSMUSG00000037010	170.869	-3.05375	0.352447	-8.66441	4.53851e-18	1.11086e-16	30878	Apln	apelin [Source:MGI Symbol;Acc:MGI:1353624]
S100a11	ENSMUSG00000027907	542.613	-1.38471	0.159857	-8.66221	4.62694e-18	1.13119e-16	20195	S100a11	S100 calcium binding protein A11 [Source:MGI Symbol;Acc:MGI:1338798]
Net1	ENSMUSG00000021215	810.54	1.39051	0.160573	8.65971	4.72959e-18	1.15495e-16	56349	Net1	neuroepithelial cell transforming gene 1 [Source:MGI Symbol;Acc:MGI:1927138]
Emp1	ENSMUSG00000030208	2844.19	-1.59411	0.184281	-8.65046	5.12926e-18	1.2511e-16	13730	Emp1	epithelial membrane protein 1 [Source:MGI Symbol;Acc:MGI:107941]
Cbx7	ENSMUSG00000053411	197.654	1.97968	0.228909	8.64832	5.22644e-18	1.27333e-16	52609	Cbx7	chromobox 7 [Source:MGI Symbol;Acc:MGI:1196439]
Inpp5d	ENSMUSG00000026288	1174.99	-1.72184	0.199119	-8.64733	5.27195e-18	1.28294e-16	16331	Inpp5d	inositol polyphosphate-5-phosphatase D [Source:MGI Symbol;Acc:MGI:107357]
Msrb3	ENSMUSG00000051236	881.534	1.41946	0.16417	8.6463	5.31984e-18	1.29311e-16	320183	Msrb3	methionine sulfoxide reductase B3 [Source:MGI Symbol;Acc:MGI:2443538]
Grb14	ENSMUSG00000026888	134.99	2.87904	0.333124	8.64257	5.49618e-18	1.33443e-16	50915	Grb14	growth factor receptor bound protein 14 [Source:MGI Symbol;Acc:MGI:1355324]
Plpp7	ENSMUSG00000051373	297.039	2.46444	0.285269	8.63899	5.6714e-18	1.37539e-16	227721	Plpp7	phospholipid phosphatase 7 (inactive) [Source:MGI Symbol;Acc:MGI:2445183]
Pfkp	ENSMUSG00000021196	824.905	-1.23934	0.143464	-8.63864	5.68838e-18	1.37793e-16	56421	Pfkp	phosphofructokinase, platelet [Source:MGI Symbol;Acc:MGI:1891833]
Idh3a	ENSMUSG00000032279	1599.46	1.84833	0.214025	8.63605	5.81915e-18	1.408e-16	67834	Idh3a	isocitrate dehydrogenase 3 (NAD+) alpha [Source:MGI Symbol;Acc:MGI:1915084]
Lrrc39	ENSMUSG00000027961	268.24	2.49714	0.289171	8.6355	5.84682e-18	1.41307e-16	109245	Lrrc39	leucine rich repeat containing 39 [Source:MGI Symbol;Acc:MGI:1924557]
Mpc1	ENSMUSG00000023861	1000.66	1.73217	0.20063	8.63363	5.94332e-18	1.43475e-16	55951	Mpc1	mitochondrial pyruvate carrier 1 [Source:MGI Symbol;Acc:MGI:1915240]
Suclg2	ENSMUSG00000061838	441.167	1.17475	0.136127	8.62975	6.14879e-18	1.48266e-16	20917	Suclg2	succinate-Coenzyme A ligase, GDP-forming, beta subunit [Source:MGI Symbol;Acc:MGI:1306824]
Nrap	ENSMUSG00000049134	6608.15	2.33929	0.271196	8.62582	6.36336e-18	1.53265e-16	18175	Nrap	nebulin-related anchoring protein [Source:MGI Symbol;Acc:MGI:1098765]
Hmcn2	ENSMUSG00000055632	2247.49	2.18484	0.253298	8.62559	6.37639e-18	1.53404e-16	665700	Hmcn2	hemicentin 2 [Source:MGI Symbol;Acc:MGI:2677838]
Tbc1d4	ENSMUSG00000033083	732.669	1.67335	0.19438	8.60861	7.395e-18	1.77707e-16	210789	Tbc1d4	TBC1 domain family, member 4 [Source:MGI Symbol;Acc:MGI:2429660]
Vav1	ENSMUSG00000034116	698.703	-2.16127	0.251154	-8.60537	7.60695e-18	1.82593e-16	22324	Vav1	vav 1 oncogene [Source:MGI Symbol;Acc:MGI:98923]
Mipep	ENSMUSG00000021993	249.924	1.31024	0.152279	8.60421	7.6844e-18	1.84242e-16	70478	Mipep	mitochondrial intermediate peptidase [Source:MGI Symbol;Acc:MGI:1917728]
Ndufaf5	ENSMUSG00000027384	294.141	2.11843	0.246259	8.60245	7.80342e-18	1.86884e-16	69487	Ndufaf5	NADH:ubiquinone oxidoreductase complex assembly factor 5 [Source:MGI Symbol;Acc:MGI:1916737]
Slc22a23	ENSMUSG00000038267	168.814	1.97166	0.229301	8.59857	8.07162e-18	1.93088e-16	73102	Slc22a23	solute carrier family 22, member 23 [Source:MGI Symbol;Acc:MGI:1920352]
Gsdmd	ENSMUSG00000022575	386.032	-1.42213	0.165408	-8.59769	8.13375e-18	1.94354e-16	69146	Gsdmd	gasdermin D [Source:MGI Symbol;Acc:MGI:1916396]
Tmem233	ENSMUSG00000079278	273.414	2.91033	0.338637	8.59426	8.38001e-18	2.00012e-16	545798	Tmem233	transmembrane protein 233 [Source:MGI Symbol;Acc:MGI:3651514]
Rorc	ENSMUSG00000028150	286.885	2.69868	0.314046	8.59327	8.45299e-18	2.01527e-16	19885	Rorc	RAR-related orphan receptor gamma [Source:MGI Symbol;Acc:MGI:104856]
Prkcsh	ENSMUSG00000003402	761.137	-0.982959	0.114432	-8.58988	8.70568e-18	2.07317e-16	19089	Prkcsh	protein kinase C substrate 80K-H [Source:MGI Symbol;Acc:MGI:107877]
Kcnj11	ENSMUSG00000096146	304.093	2.74125	0.319211	8.58758	8.88235e-18	2.11286e-16	16514	Kcnj11	potassium inwardly rectifying channel, subfamily J, member 11 [Source:MGI Symbol;Acc:MGI:107501]
Ubac1	ENSMUSG00000036352	983.09	1.44093	0.1678	8.58718	8.91292e-18	2.11775e-16	98766	Ubac1	ubiquitin associated domain containing 1 [Source:MGI Symbol;Acc:MGI:1920995]
Wnk2	ENSMUSG00000037989	144.667	2.70762	0.315341	8.58633	8.9795e-18	2.13117e-16	75607	Wnk2	WNK lysine deficient protein kinase 2 [Source:MGI Symbol;Acc:MGI:1922857]
Tnik	ENSMUSG00000027692	394.161	2.02741	0.23616	8.58491	9.09108e-18	2.15523e-16	665113	Tnik	TRAF2 and NCK interacting kinase [Source:MGI Symbol;Acc:MGI:1916264]
Aldh1a1	ENSMUSG00000053279	871.601	2.15441	0.250981	8.58394	9.16744e-18	2.1709e-16	11668	Aldh1a1	aldehyde dehydrogenase family 1, subfamily A1 [Source:MGI Symbol;Acc:MGI:1353450]
Tarsl2	ENSMUSG00000030515	253.166	2.25739	0.263126	8.57913	9.55902e-18	2.26109e-16	272396	Tarsl2	threonyl-tRNA synthetase-like 2 [Source:MGI Symbol;Acc:MGI:2444486]
Magix	ENSMUSG00000031147	71.0451	3.72638	0.43437	8.57881	9.58592e-18	2.26491e-16	54634	Magix	MAGI family member, X-linked [Source:MGI Symbol;Acc:MGI:1859644]
Lgr4	ENSMUSG00000050199	336.735	1.38947	0.162009	8.57651	9.77931e-18	2.30803e-16	107515	Lgr4	leucine-rich repeat-containing G protein-coupled receptor 4 [Source:MGI Symbol;Acc:MGI:1891468]
Klhl33	ENSMUSG00000090799	148.282	3.92505	0.457668	8.5762	9.80571e-18	2.31168e-16	546611	Klhl33	kelch-like 33 [Source:MGI Symbol;Acc:MGI:3644593]
Slc9a9	ENSMUSG00000031129	411.691	-1.42227	0.165903	-8.5729	1.00909e-17	2.37625e-16	331004	Slc9a9	solute carrier family 9 (sodium/hydrogen exchanger), member 9 [Source:MGI Symbol;Acc:MGI:2679732]
Pdia4	ENSMUSG00000025823	1692.71	-1.30994	0.152806	-8.57255	1.01221e-17	2.38095e-16	12304	Pdia4	protein disulfide isomerase associated 4 [Source:MGI Symbol;Acc:MGI:104864]
Heatr1	ENSMUSG00000050244	611.569	-0.952955	0.111208	-8.56914	1.04264e-17	2.44708e-16	NA	Heatr1	HEAT repeat containing 1 [Source:MGI Symbol;Acc:MGI:2442524]
Rasgef1b	ENSMUSG00000089809	271.768	-2.21434	0.258406	-8.56923	1.04178e-17	2.44708e-16	320292	Rasgef1b	RasGEF domain family, member 1B [Source:MGI Symbol;Acc:MGI:2443755]
Cxcl3	ENSMUSG00000029379	118.794	-9.3262	1.08839	-8.56881	1.04558e-17	2.45125e-16	330122	Cxcl3	chemokine (C-X-C motif) ligand 3 [Source:MGI Symbol;Acc:MGI:3037818]
Mpdz	ENSMUSG00000028402	1063.32	1.26644	0.147829	8.56694	1.06267e-17	2.48856e-16	17475	Mpdz	multiple PDZ domain protein [Source:MGI Symbol;Acc:MGI:1343489]
Coro1b	ENSMUSG00000024835	1232.84	-1.24089	0.144901	-8.56372	1.0928e-17	2.55629e-16	23789	Coro1b	coronin, actin binding protein 1B [Source:MGI Symbol;Acc:MGI:1345963]
Ddo	ENSMUSG00000063428	129.476	2.67696	0.312608	8.56331	1.09675e-17	2.56268e-16	70503	Ddo	D-aspartate oxidase [Source:MGI Symbol;Acc:MGI:1925528]
Ttll7	ENSMUSG00000036745	480.525	2.12037	0.247632	8.56261	1.10344e-17	2.57546e-16	70892	Ttll7	tubulin tyrosine ligase-like family, member 7 [Source:MGI Symbol;Acc:MGI:1918142]
Mthfd1l	ENSMUSG00000040675	235.172	-1.96348	0.229349	-8.5611	1.11791e-17	2.60385e-16	270685	Mthfd1l	methylenetetrahydrofolate dehydrogenase (NADP+ dependent) 1-like [Source:MGI Symbol;Acc:MGI:1924836]
Tubb3	ENSMUSG00000062380	163.361	-3.4938	0.408102	-8.56109	1.11806e-17	2.60385e-16	22152	Tubb3	tubulin, beta 3 class III [Source:MGI Symbol;Acc:MGI:107813]
Mcoln2	ENSMUSG00000011008	107.974	-2.63931	0.308512	-8.55499	1.17878e-17	2.74223e-16	68279	Mcoln2	mucolipin 2 [Source:MGI Symbol;Acc:MGI:1915529]
2210408F21Rik	ENSMUSG00000087380	138.314	2.10817	0.246447	8.55427	1.18615e-17	2.75632e-16	73652	2210408F21Rik	RIKEN cDNA 2210408F21 gene [Source:MGI Symbol;Acc:MGI:1920902]
Clec7a	ENSMUSG00000079293	728.495	-3.01778	0.352834	-8.55298	1.19949e-17	2.78427e-16	56644	Clec7a	C-type lectin domain family 7, member a [Source:MGI Symbol;Acc:MGI:1861431]
Glt28d2	ENSMUSG00000031286	41.776	3.14027	0.367247	8.55085	1.22182e-17	2.83299e-16	NA	Glt28d2	glycosyltransferase 28 domain containing 2 [Source:MGI Symbol;Acc:MGI:2443773]
Crip1	ENSMUSG00000006360	3615.08	-1.80173	0.210889	-8.54351	1.30207e-17	3.01244e-16	12925	Crip1	cysteine-rich protein 1 (intestinal) [Source:MGI Symbol;Acc:MGI:88501]
1110038B12Rik	ENSMUSG00000092203	168.003	-1.4173	0.165891	-8.54357	1.3014e-17	3.01244e-16	68763	1110038B12Rik	RIKEN cDNA 1110038B12 gene [Source:MGI Symbol;Acc:MGI:1916013]
Fer1l6	ENSMUSG00000037106	60.5334	3.80446	0.445317	8.54326	1.3049e-17	3.01569e-16	631797	Fer1l6	fer-1-like 6 (C. elegans) [Source:MGI Symbol;Acc:MGI:3645398]
Pcmtd2	ENSMUSG00000027589	441.026	1.40505	0.16449	8.54182	1.3213e-17	3.05025e-16	245867	Pcmtd2	protein-L-isoaspartate (D-aspartate) O-methyltransferase domain containing 2 [Source:MGI Symbol;Acc:MGI:1923927]
Esr1	ENSMUSG00000019768	327.802	1.70013	0.199251	8.53261	1.43081e-17	3.29945e-16	13982	Esr1	estrogen receptor 1 (alpha) [Source:MGI Symbol;Acc:MGI:1352467]
Asb11	ENSMUSG00000031382	626.735	2.61605	0.306636	8.53144	1.4454e-17	3.32947e-16	68854	Asb11	ankyrin repeat and SOCS box-containing 11 [Source:MGI Symbol;Acc:MGI:1916104]
Rxrg	ENSMUSG00000015843	132.357	3.16604	0.371127	8.53088	1.45238e-17	3.34189e-16	20183	Rxrg	retinoid X receptor gamma [Source:MGI Symbol;Acc:MGI:98216]
Ube2h	ENSMUSG00000039159	736.059	1.1023	0.129259	8.52782	1.49131e-17	3.42774e-16	22214	Ube2h	ubiquitin-conjugating enzyme E2H [Source:MGI Symbol;Acc:MGI:104632]
Gatd3a	ENSMUSG00000053329	654.38	1.67726	0.196728	8.52579	1.51775e-17	3.48472e-16	28295	Gatd3a	glutamine amidotransferase like class 1 domain containing 3A [Source:MGI Symbol;Acc:MGI:1351861]
Zfp652	ENSMUSG00000075595	954.183	1.07107	0.125755	8.51715	1.63531e-17	3.75056e-16	NA	Zfp652	zinc finger protein 652 [Source:MGI Symbol;Acc:MGI:2442221]
Kcnma1	ENSMUSG00000063142	360.085	1.82591	0.214397	8.51648	1.64475e-17	3.76812e-16	16531	Kcnma1	potassium large conductance calcium-activated channel, subfamily M, alpha member 1 [Source:MGI Symbol;Acc:MGI:99923]
Gpx7	ENSMUSG00000028597	281.616	-1.32135	0.15523	-8.51223	1.70619e-17	3.90465e-16	NA	Gpx7	glutathione peroxidase 7 [Source:MGI Symbol;Acc:MGI:1914555]
Elmo2	ENSMUSG00000017670	557.446	-0.988076	0.116087	-8.51148	1.71726e-17	3.92571e-16	140579	Elmo2	engulfment and cell motility 2 [Source:MGI Symbol;Acc:MGI:2153045]
Mturn	ENSMUSG00000038065	298.279	2.19387	0.257785	8.51046	1.7325e-17	3.95628e-16	68235	Mturn	maturin, neural progenitor differentiation regulator homolog (Xenopus) [Source:MGI Symbol;Acc:MGI:1915485]
Ckm	ENSMUSG00000030399	34343.3	2.94067	0.345572	8.50958	1.74564e-17	3.98199e-16	NA	Ckm	creatine kinase, muscle [Source:MGI Symbol;Acc:MGI:88413]
Ecsit	ENSMUSG00000066839	353.966	1.5673	0.1842	8.50866	1.75951e-17	4.0093e-16	26940	Ecsit	ECSIT signalling integrator [Source:MGI Symbol;Acc:MGI:1349469]
Flna	ENSMUSG00000031328	14740.1	-1.17063	0.13759	-8.50807	1.76851e-17	4.02545e-16	192176	Flna	filamin, alpha [Source:MGI Symbol;Acc:MGI:95556]
Twf1	ENSMUSG00000022451	665.462	-1.12242	0.131996	-8.50338	1.84142e-17	4.18689e-16	19230	Twf1	twinfilin actin binding protein 1 [Source:MGI Symbol;Acc:MGI:1100520]
Depp1	ENSMUSG00000048489	226.526	3.76793	0.443206	8.50153	1.87114e-17	4.24989e-16	213393	Depp1	DEPP1 autophagy regulator [Source:MGI Symbol;Acc:MGI:1918730]
Atp6v1b2	ENSMUSG00000006273	1590.08	-1.2451	0.146486	-8.49982	1.89881e-17	4.30811e-16	11966	Atp6v1b2	ATPase, H+ transporting, lysosomal V1 subunit B2 [Source:MGI Symbol;Acc:MGI:109618]
Rilp	ENSMUSG00000038195	117.622	2.13929	0.251759	8.49735	1.93967e-17	4.3961e-16	280408	Rilp	Rab interacting lysosomal protein [Source:MGI Symbol;Acc:MGI:2144271]
Pdhb	ENSMUSG00000021748	1111.46	1.58146	0.186116	8.49717	1.94268e-17	4.3982e-16	68263	Pdhb	pyruvate dehydrogenase (lipoamide) beta [Source:MGI Symbol;Acc:MGI:1915513]
Kif3b	ENSMUSG00000027475	416.745	-1.0596	0.12471	-8.49652	1.95361e-17	4.41821e-16	16569	Kif3b	kinesin family member 3B [Source:MGI Symbol;Acc:MGI:107688]
Slc25a25	ENSMUSG00000026819	565.759	2.67827	0.315339	8.49333	2.00801e-17	4.53638e-16	227731	Slc25a25	solute carrier family 25 (mitochondrial carrier, phosphate carrier), member 25 [Source:MGI Symbol;Acc:MGI:1915913]
B2m	ENSMUSG00000060802	10272.9	-1.37408	0.161797	-8.49266	2.01953e-17	4.55753e-16	12010	B2m	beta-2 microglobulin [Source:MGI Symbol;Acc:MGI:88127]
H2-M3	ENSMUSG00000016206	217.437	-1.62628	0.191509	-8.49194	2.0322e-17	4.58122e-16	14991	H2-M3	histocompatibility 2, M region locus 3 [Source:MGI Symbol;Acc:MGI:95915]
Cyp2j5	ENSMUSG00000052520	14.5461	37.2308	4.38518	8.49015	2.06364e-17	4.64716e-16	13109	Cyp2j5	cytochrome P450, family 2, subfamily j, polypeptide 5 [Source:MGI Symbol;Acc:MGI:1270149]
Tcim	ENSMUSG00000056313	316.907	1.77881	0.209605	8.48651	2.1293e-17	4.78991e-16	69068	Tcim	transcriptional and immune response regulator [Source:MGI Symbol;Acc:MGI:1916318]
Nkiras1	ENSMUSG00000021772	146.679	1.64555	0.193931	8.48526	2.15236e-17	4.83148e-16	69721	Nkiras1	NFKB inhibitor interacting Ras-like protein 1 [Source:MGI Symbol;Acc:MGI:1916971]
Capn2	ENSMUSG00000026509	2245.82	-0.972978	0.114666	-8.4853	2.15156e-17	4.83148e-16	12334	Capn2	calpain 2 [Source:MGI Symbol;Acc:MGI:88264]
Plin2	ENSMUSG00000028494	3627.63	-2.42254	0.285544	-8.48394	2.17693e-17	4.88146e-16	11520	Plin2	perilipin 2 [Source:MGI Symbol;Acc:MGI:87920]
Pfn2	ENSMUSG00000027805	406.053	2.37065	0.279471	8.48263	2.20155e-17	4.93142e-16	NA	Pfn2	profilin 2 [Source:MGI Symbol;Acc:MGI:97550]
Myog	ENSMUSG00000026459	412.765	-2.44715	0.288626	-8.47861	2.27896e-17	5.09942e-16	17928	Myog	myogenin [Source:MGI Symbol;Acc:MGI:97276]
Stx7	ENSMUSG00000019998	809.751	-0.810814	0.0957137	-8.47125	2.4278e-17	5.42671e-16	53331	Stx7	syntaxin 7 [Source:MGI Symbol;Acc:MGI:1858210]
Slc29a3	ENSMUSG00000020100	296.643	-1.95481	0.230806	-8.46951	2.46433e-17	5.50255e-16	71279	Slc29a3	solute carrier family 29 (nucleoside transporters), member 3 [Source:MGI Symbol;Acc:MGI:1918529]
Atp5o	ENSMUSG00000022956	2662.14	1.32138	0.156102	8.46485	2.56473e-17	5.72067e-16	28080	Atp5o	ATP synthase, H+ transporting, mitochondrial F1 complex, O subunit [Source:MGI Symbol;Acc:MGI:106341]
Fkbp10	ENSMUSG00000001555	1071.72	-1.54452	0.182471	-8.46445	2.57364e-17	5.7345e-16	14230	Fkbp10	FK506 binding protein 10 [Source:MGI Symbol;Acc:MGI:104769]
Lmnb2	ENSMUSG00000062075	222.181	-1.51117	0.178561	-8.46308	2.60416e-17	5.79638e-16	16907	Lmnb2	lamin B2 [Source:MGI Symbol;Acc:MGI:96796]
Smarcd3	ENSMUSG00000028949	400.689	2.00151	0.236504	8.46292	2.60772e-17	5.79821e-16	66993	Smarcd3	SWI/SNF related, matrix associated, actin dependent regulator of chromatin, subfamily d, member 3 [Source:MGI Symbol;Acc:MGI:1914243]
Slc6a6	ENSMUSG00000030096	2094.28	-1.26461	0.14944	-8.46228	2.62194e-17	5.82368e-16	21366	Slc6a6	solute carrier family 6 (neurotransmitter transporter, taurine), member 6 [Source:MGI Symbol;Acc:MGI:98488]
Ppp1r1a	ENSMUSG00000022490	214.81	3.04078	0.359603	8.45593	2.76861e-17	6.143e-16	58200	Ppp1r1a	protein phosphatase 1, regulatory inhibitor subunit 1A [Source:MGI Symbol;Acc:MGI:1889595]
Tnfrsf23	ENSMUSG00000037613	131.99	-2.32197	0.274702	-8.45266	2.84737e-17	6.31113e-16	79201	Tnfrsf23	tumor necrosis factor receptor superfamily, member 23 [Source:MGI Symbol;Acc:MGI:1930269]
Ostc	ENSMUSG00000041084	852.986	-1.21842	0.144335	-8.44161	3.12991e-17	6.93009e-16	66357	Ostc	oligosaccharyltransferase complex subunit (non-catalytic) [Source:MGI Symbol;Acc:MGI:1913607]
Mettl7a1	ENSMUSG00000054619	507.505	1.66714	0.197514	8.44065	3.1558e-17	6.98011e-16	70152	Mettl7a1	methyltransferase like 7A1 [Source:MGI Symbol;Acc:MGI:1916523]
Clip4	ENSMUSG00000024059	408.374	1.89868	0.224979	8.43937	3.19058e-17	7.04965e-16	78785	Clip4	CAP-GLY domain containing linker protein family, member 4 [Source:MGI Symbol;Acc:MGI:1919100]
Scpep1	ENSMUSG00000000278	1079.89	-1.36422	0.161764	-8.43342	3.35718e-17	7.41e-16	74617	Scpep1	serine carboxypeptidase 1 [Source:MGI Symbol;Acc:MGI:1921867]
Aqp4	ENSMUSG00000024411	268.643	3.29284	0.390494	8.43251	3.38331e-17	7.45987e-16	11829	Aqp4	aquaporin 4 [Source:MGI Symbol;Acc:MGI:107387]
Crat	ENSMUSG00000026853	1744.85	1.64131	0.194648	8.43221	3.3919e-17	7.47102e-16	12908	Crat	carnitine acetyltransferase [Source:MGI Symbol;Acc:MGI:109501]
Cpe	ENSMUSG00000037852	1162.49	1.74958	0.207492	8.43203	3.39717e-17	7.47484e-16	12876	Cpe	carboxypeptidase E [Source:MGI Symbol;Acc:MGI:101932]
Csf1	ENSMUSG00000014599	1007.49	-1.85317	0.219809	-8.43084	3.43207e-17	7.54376e-16	12977	Csf1	colony stimulating factor 1 (macrophage) [Source:MGI Symbol;Acc:MGI:1339753]
Gstm5	ENSMUSG00000004032	415.056	1.54631	0.183444	8.42933	3.4766e-17	7.63369e-16	14866	Gstm5	glutathione S-transferase, mu 5 [Source:MGI Symbol;Acc:MGI:1309466]
Atp5c1	ENSMUSG00000025781	3080.58	1.30328	0.154657	8.42691	3.54926e-17	7.78515e-16	11949	Atp5c1	ATP synthase, H+ transporting, mitochondrial F1 complex, gamma polypeptide 1 [Source:MGI Symbol;Acc:MGI:1261437]
Smpx	ENSMUSG00000041476	1354.2	1.88046	0.223164	8.42636	3.56595e-17	7.81365e-16	NA	Smpx	small muscle protein, X-linked [Source:MGI Symbol;Acc:MGI:1913356]
Eci1	ENSMUSG00000024132	423.65	1.85275	0.219905	8.42524	3.60009e-17	7.88029e-16	13177	Eci1	enoyl-Coenzyme A delta isomerase 1 [Source:MGI Symbol;Acc:MGI:94871]
P2rx6	ENSMUSG00000022758	105.916	2.29838	0.272841	8.42386	3.64269e-17	7.96527e-16	18440	P2rx6	purinergic receptor P2X, ligand-gated ion channel, 6 [Source:MGI Symbol;Acc:MGI:1337113]
Gnpat	ENSMUSG00000031985	909.101	1.12689	0.133783	8.42328	3.66087e-17	7.98848e-16	14712	Gnpat	glyceronephosphate O-acyltransferase [Source:MGI Symbol;Acc:MGI:1343460]
Gm15179	ENSMUSG00000085653	111.452	3.30708	0.392611	8.42331	3.66002e-17	7.98848e-16	NA	Gm15179	predicted gene 15179 [Source:MGI Symbol;Acc:MGI:3705125]
Lsmem1	ENSMUSG00000071342	98.8041	3.52725	0.419019	8.41786	3.83409e-17	8.35784e-16	380755	Lsmem1	leucine-rich single-pass membrane protein 1 [Source:MGI Symbol;Acc:MGI:2685735]
Fh1	ENSMUSG00000026526	1209.53	1.24796	0.148286	8.41593	3.89801e-17	8.48843e-16	NA	Fh1	fumarate hydratase 1 [Source:MGI Symbol;Acc:MGI:95530]
Sox11	ENSMUSG00000063632	72.1936	-4.06286	0.482902	-8.41343	3.98186e-17	8.66208e-16	20666	Sox11	SRY (sex determining region Y)-box 11 [Source:MGI Symbol;Acc:MGI:98359]
Ncl	ENSMUSG00000026234	1610.77	-0.888765	0.10564	-8.41318	3.99038e-17	8.6717e-16	17975	Ncl	nucleolin [Source:MGI Symbol;Acc:MGI:97286]
Serp1	ENSMUSG00000027808	1809.27	-1.29964	0.154539	-8.40983	4.10592e-17	8.9136e-16	28146	Serp1	stress-associated endoplasmic reticulum protein 1 [Source:MGI Symbol;Acc:MGI:92638]
Mettl22	ENSMUSG00000039345	312.327	1.9923	0.236906	8.40966	4.11212e-17	8.9179e-16	239706	Mettl22	methyltransferase like 22 [Source:MGI Symbol;Acc:MGI:2384301]
Chchd3	ENSMUSG00000053768	1380.32	1.47395	0.175293	8.40847	4.15385e-17	8.99916e-16	66075	Chchd3	coiled-coil-helix-coiled-coil-helix domain containing 3 [Source:MGI Symbol;Acc:MGI:1913325]
Yipf7	ENSMUSG00000029158	272.666	2.81289	0.334552	8.40795	4.1724e-17	9.03009e-16	75581	Yipf7	Yip1 domain family, member 7 [Source:MGI Symbol;Acc:MGI:1922831]
Atp5b	ENSMUSG00000025393	12718.9	1.2033	0.143146	8.40611	4.23844e-17	9.16361e-16	11947	Atp5b	ATP synthase, H+ transporting mitochondrial F1 complex, beta subunit [Source:MGI Symbol;Acc:MGI:107801]
Ndufs3	ENSMUSG00000005510	773.958	1.52783	0.181816	8.40316	4.34638e-17	9.38737e-16	NA	Ndufs3	NADH:ubiquinone oxidoreductase core subunit S3 [Source:MGI Symbol;Acc:MGI:1915599]
Dcn	ENSMUSG00000019929	10786.2	1.36857	0.162951	8.39863	4.51731e-17	9.7466e-16	13179	Dcn	decorin [Source:MGI Symbol;Acc:MGI:94872]
Cat	ENSMUSG00000027187	1836.54	1.36144	0.16216	8.39566	4.63296e-17	9.98593e-16	12359	Cat	catalase [Source:MGI Symbol;Acc:MGI:88271]
Mob2	ENSMUSG00000025147	421.884	1.01576	0.120997	8.39491	4.66264e-17	1.00396e-15	101513	Mob2	MOB kinase activator 2 [Source:MGI Symbol;Acc:MGI:1919891]
Pmaip1	ENSMUSG00000024521	103.178	-2.53403	0.301858	-8.39478	4.66759e-17	1.00401e-15	58801	Pmaip1	phorbol-12-myristate-13-acetate-induced protein 1 [Source:MGI Symbol;Acc:MGI:1930146]
Slc17a5	ENSMUSG00000049624	213.232	-1.35682	0.161636	-8.39432	4.68612e-17	1.00697e-15	235504	Slc17a5	solute carrier family 17 (anion/sugar transporter), member 5 [Source:MGI Symbol;Acc:MGI:1924105]
Cs	ENSMUSG00000005683	3563.82	1.28898	0.153599	8.39182	4.78668e-17	1.02753e-15	12974	Cs	citrate synthase [Source:MGI Symbol;Acc:MGI:88529]
Fam214a	ENSMUSG00000034858	366.845	1.8244	0.217549	8.38615	5.02335e-17	1.07724e-15	235493	Fam214a	family with sequence similarity 214, member A [Source:MGI Symbol;Acc:MGI:2387648]
Trim24	ENSMUSG00000029833	360.256	1.00123	0.119447	8.38221	5.19446e-17	1.11281e-15	21848	Trim24	tripartite motif-containing 24 [Source:MGI Symbol;Acc:MGI:109275]
Pacsin3	ENSMUSG00000027257	766.148	2.00427	0.239242	8.37757	5.40319e-17	1.15635e-15	80708	Pacsin3	protein kinase C and casein kinase substrate in neurons 3 [Source:MGI Symbol;Acc:MGI:1891410]
Ankfy1	ENSMUSG00000020790	1400.52	-1.0362	0.123717	-8.3756	5.49444e-17	1.17469e-15	11736	Ankfy1	ankyrin repeat and FYVE domain containing 1 [Source:MGI Symbol;Acc:MGI:1337008]
Vwa5a	ENSMUSG00000023186	1478.39	-1.07631	0.128535	-8.3737	5.58359e-17	1.19254e-15	67776	Vwa5a	von Willebrand factor A domain containing 5A [Source:MGI Symbol;Acc:MGI:1915026]
Fgr	ENSMUSG00000028874	564.544	-2.59127	0.309503	-8.37237	5.64728e-17	1.20492e-15	14191	Fgr	FGR proto-oncogene, Src family tyrosine kinase [Source:MGI Symbol;Acc:MGI:95527]
Lfng	ENSMUSG00000029570	384.821	-1.77545	0.212065	-8.37221	5.65452e-17	1.20525e-15	16848	Lfng	LFNG O-fucosylpeptide 3-beta-N-acetylglucosaminyltransferase [Source:MGI Symbol;Acc:MGI:1095413]
Slc3a2	ENSMUSG00000010095	835.882	-1.08288	0.129415	-8.36752	5.88446e-17	1.253e-15	17254	Slc3a2	solute carrier family 3 (activators of dibasic and neutral amino acid transport), member 2 [Source:MGI Symbol;Acc:MGI:96955]
Ppm1h	ENSMUSG00000034613	322.803	-1.57971	0.188824	-8.36605	5.95823e-17	1.26743e-15	319468	Ppm1h	protein phosphatase 1H (PP2C domain containing) [Source:MGI Symbol;Acc:MGI:2442087]
Laptm5	ENSMUSG00000028581	2451.73	-1.69107	0.202214	-8.3628	6.12494e-17	1.30158e-15	16792	Laptm5	lysosomal-associated protein transmembrane 5 [Source:MGI Symbol;Acc:MGI:108046]
Pcmtd1	ENSMUSG00000051285	702.057	1.55405	0.185864	8.36123	6.20662e-17	1.31761e-15	319263	Pcmtd1	protein-L-isoaspartate (D-aspartate) O-methyltransferase domain containing 1 [Source:MGI Symbol;Acc:MGI:2441773]
Speg	ENSMUSG00000026207	852.069	2.29895	0.274979	8.36047	6.24669e-17	1.32479e-15	11790	Speg	SPEG complex locus [Source:MGI Symbol;Acc:MGI:109282]
Clip1	ENSMUSG00000049550	1859.97	1.31196	0.156931	8.36011	6.26615e-17	1.32758e-15	56430	Clip1	CAP-GLY domain containing linker protein 1 [Source:MGI Symbol;Acc:MGI:1928401]
Cttnbp2nl	ENSMUSG00000062127	406.21	-1.39636	0.167185	-8.35216	6.7026e-17	1.41863e-15	80281	Cttnbp2nl	CTTNBP2 N-terminal like [Source:MGI Symbol;Acc:MGI:1933137]
Spry1	ENSMUSG00000037211	211.745	1.53024	0.183286	8.34891	6.88971e-17	1.45677e-15	24063	Spry1	sprouty RTK signaling antagonist 1 [Source:MGI Symbol;Acc:MGI:1345139]
S1pr2	ENSMUSG00000043895	314.031	-2.143	0.256707	-8.34801	6.94232e-17	1.46643e-15	14739	S1pr2	sphingosine-1-phosphate receptor 2 [Source:MGI Symbol;Acc:MGI:99569]
Gm8424	ENSMUSG00000081194	112.875	3.23943	0.388108	8.34673	7.01807e-17	1.48095e-15	NA	Gm8424	predicted gene 8424 [Source:MGI Symbol;Acc:MGI:3646584]
Pik3ap1	ENSMUSG00000025017	561.031	-2.11403	0.253376	-8.34345	7.21562e-17	1.52111e-15	83490	Pik3ap1	phosphoinositide-3-kinase adaptor protein 1 [Source:MGI Symbol;Acc:MGI:1933177]
Apobr	ENSMUSG00000042759	339.299	-1.99337	0.239023	-8.33964	7.45167e-17	1.56931e-15	171504	Apobr	apolipoprotein B receptor [Source:MGI Symbol;Acc:MGI:2176230]
Golga4	ENSMUSG00000038708	2520.69	1.45463	0.174434	8.33912	7.48428e-17	1.57461e-15	54214	Golga4	golgi autoantigen, golgin subfamily a, 4 [Source:MGI Symbol;Acc:MGI:1859646]
Rbm3	ENSMUSG00000031167	1524.42	-1.72617	0.207015	-8.33836	7.53274e-17	1.58322e-15	19652	Rbm3	RNA binding motif (RNP1, RRM) protein 3 [Source:MGI Symbol;Acc:MGI:1099460]
Haus8	ENSMUSG00000035439	208.407	-1.58233	0.189812	-8.33631	7.66452e-17	1.60932e-15	76478	Haus8	4HAUS augmin-like complex, subunit 8 [Source:MGI Symbol;Acc:MGI:1923728]
Tmem164	ENSMUSG00000047045	713.81	-1.25835	0.150966	-8.33529	7.73109e-17	1.62169e-15	209497	Tmem164	transmembrane protein 164 [Source:MGI Symbol;Acc:MGI:2148020]
Enpp2	ENSMUSG00000022425	504.086	1.84246	0.221163	8.33077	8.03179e-17	1.68309e-15	18606	Enpp2	ectonucleotide pyrophosphatase/phosphodiesterase 2 [Source:MGI Symbol;Acc:MGI:1321390]
Nhp2	ENSMUSG00000001056	309.377	-1.30115	0.156208	-8.32958	8.11306e-17	1.69844e-15	52530	Nhp2	NHP2 ribonucleoprotein [Source:MGI Symbol;Acc:MGI:1098547]
Zfp651	ENSMUSG00000013419	542.232	1.65702	0.19909	8.32297	8.5786e-17	1.79234e-15	270210	Zfp651	zinc finger protein 651 [Source:MGI Symbol;Acc:MGI:2670992]
Lmod1	ENSMUSG00000048096	111.324	2.63612	0.316726	8.32304	8.57342e-17	1.79234e-15	93689	Lmod1	leiomodin 1 (smooth muscle) [Source:MGI Symbol;Acc:MGI:2135671]
Poldip3	ENSMUSG00000041815	774.45	-0.774685	0.0931137	-8.31977	8.81307e-17	1.83951e-15	73826	Poldip3	polymerase (DNA-directed), delta interacting protein 3 [Source:MGI Symbol;Acc:MGI:1921076]
Psen1	ENSMUSG00000019969	599.797	-0.919273	0.110504	-8.31893	8.8764e-17	1.8509e-15	19164	Psen1	presenilin 1 [Source:MGI Symbol;Acc:MGI:1202717]
Arhgap1	ENSMUSG00000027247	678.315	-0.930744	0.1119	-8.31761	8.97542e-17	1.8697e-15	228359	Arhgap1	Rho GTPase activating protein 1 [Source:MGI Symbol;Acc:MGI:2445003]
Slamf8	ENSMUSG00000053318	66.46	-3.56049	0.428089	-8.31718	9.00847e-17	1.87474e-15	74748	Slamf8	SLAM family member 8 [Source:MGI Symbol;Acc:MGI:1921998]
Ddost	ENSMUSG00000028757	1487.34	-1.02572	0.123346	-8.31575	9.11772e-17	1.89561e-15	13200	Ddost	dolichyl-di-phosphooligosaccharide-protein glycotransferase [Source:MGI Symbol;Acc:MGI:1194508]
Amot	ENSMUSG00000041688	551.254	1.73855	0.209201	8.31041	9.5368e-17	1.98079e-15	27494	Amot	angiomotin [Source:MGI Symbol;Acc:MGI:108440]
E2f6	ENSMUSG00000057469	488.608	1.78204	0.21447	8.30903	9.64914e-17	2.00215e-15	50496	E2f6	E2F transcription factor 6 [Source:MGI Symbol;Acc:MGI:1354159]
Gm6166	ENSMUSG00000074280	53.9045	-4.19996	0.505567	-8.30743	9.77991e-17	2.02729e-15	NA	Gm6166	predicted gene 6166 [Source:MGI Symbol;Acc:MGI:3645893]
Inpp4b	ENSMUSG00000037940	438.219	1.74038	0.209504	8.30715	9.80292e-17	2.03007e-15	234515	Inpp4b	inositol polyphosphate-4-phosphatase, type II [Source:MGI Symbol;Acc:MGI:2158925]
Csf2rb	ENSMUSG00000071713	791.625	-2.11962	0.255299	-8.30252	1.0193e-16	2.10879e-15	12983	Csf2rb	colony stimulating factor 2 receptor, beta, low-affinity (granulocyte-macrophage) [Source:MGI Symbol;Acc:MGI:1339759]
Phyh	ENSMUSG00000026664	697.337	1.60188	0.192954	8.30187	1.02481e-16	2.11811e-15	16922	Phyh	phytanoyl-CoA hydroxylase [Source:MGI Symbol;Acc:MGI:891978]
Ptprn	ENSMUSG00000026204	50.1167	-4.43335	0.534155	-8.29975	1.04334e-16	2.1543e-15	19275	Ptprn	protein tyrosine phosphatase, receptor type, N [Source:MGI Symbol;Acc:MGI:102765]
Ube2d1	ENSMUSG00000019927	268.061	1.55412	0.187261	8.29922	1.04793e-16	2.16166e-15	216080	Ube2d1	ubiquitin-conjugating enzyme E2D 1 [Source:MGI Symbol;Acc:MGI:2384911]
Wfdc1	ENSMUSG00000023336	216.242	2.13782	0.257642	8.29761	1.06227e-16	2.18911e-15	NA	Wfdc1	WAP four-disulfide core domain 1 [Source:MGI Symbol;Acc:MGI:1915116]
Arf3	ENSMUSG00000051853	665.643	-1.08643	0.130937	-8.2973	1.06501e-16	2.19262e-15	NA	Arf3	ADP-ribosylation factor 3 [Source:MGI Symbol;Acc:MGI:99432]
Hibch	ENSMUSG00000041426	349.67	1.64922	0.198771	8.29709	1.06693e-16	2.19442e-15	227095	Hibch	3-hydroxyisobutyryl-Coenzyme A hydrolase [Source:MGI Symbol;Acc:MGI:1923792]
Lrrc17	ENSMUSG00000039883	717.069	-2.29987	0.277258	-8.29507	1.08525e-16	2.22993e-15	74511	Lrrc17	leucine rich repeat containing 17 [Source:MGI Symbol;Acc:MGI:1921761]
Hpse	ENSMUSG00000035273	299.079	-2.47612	0.298603	-8.29233	1.1105e-16	2.2796e-15	15442	Hpse	heparanase [Source:MGI Symbol;Acc:MGI:1343124]
Mical3	ENSMUSG00000051586	743.047	1.68031	0.202717	8.28896	1.14239e-16	2.34279e-15	194401	Mical3	microtubule associated monooxygenase, calponin and LIM domain containing 3 [Source:MGI Symbol;Acc:MGI:2442733]
Stat6	ENSMUSG00000002147	1338.7	-0.975964	0.117744	-8.28883	1.14367e-16	2.34313e-15	20852	Stat6	signal transducer and activator of transcription 6 [Source:MGI Symbol;Acc:MGI:103034]
Srgn	ENSMUSG00000020077	1904.52	-2.1034	0.253907	-8.28411	1.18997e-16	2.43563e-15	19073	Srgn	serglycin [Source:MGI Symbol;Acc:MGI:97756]
Atp6v1c1	ENSMUSG00000022295	803.835	-1.37493	0.165975	-8.28393	1.19172e-16	2.43685e-15	66335	Atp6v1c1	ATPase, H+ transporting, lysosomal V1 subunit C1 [Source:MGI Symbol;Acc:MGI:1913585]
Cln8	ENSMUSG00000026317	557.035	-1.23841	0.149525	-8.28231	1.20805e-16	2.46786e-15	26889	Cln8	ceroid-lipofuscinosis, neuronal 8 [Source:MGI Symbol;Acc:MGI:1349447]
Hook1	ENSMUSG00000028572	107.866	2.74937	0.331966	8.28207	1.21051e-16	2.47049e-15	77963	Hook1	hook microtubule tethering protein 1 [Source:MGI Symbol;Acc:MGI:1925213]
Glmp	ENSMUSG00000001418	655.982	-1.38133	0.166807	-8.28095	1.22193e-16	2.49116e-15	NA	Glmp	glycosylated lysosomal membrane protein [Source:MGI Symbol;Acc:MGI:1913318]
Ap1s1	ENSMUSG00000004849	293.02	-1.50309	0.181514	-8.28085	1.223e-16	2.49116e-15	11769	Ap1s1	adaptor protein complex AP-1, sigma 1 [Source:MGI Symbol;Acc:MGI:1098244]
Kat2b	ENSMUSG00000000708	777.883	1.16342	0.14052	8.2794	1.23798e-16	2.51925e-15	18519	Kat2b	K(lysine) acetyltransferase 2B [Source:MGI Symbol;Acc:MGI:1343094]
Lgals3bp	ENSMUSG00000033880	1577.98	-1.90239	0.229829	-8.2774	1.25898e-16	2.55951e-15	19039	Lgals3bp	lectin, galactoside-binding, soluble, 3 binding protein [Source:MGI Symbol;Acc:MGI:99554]
Degs1	ENSMUSG00000038633	875.696	-0.790388	0.095516	-8.27493	1.28529e-16	2.6105e-15	13244	Degs1	delta(4)-desaturase, sphingolipid 1 [Source:MGI Symbol;Acc:MGI:1097711]
2310014F06Rik	ENSMUSG00000085945	18.5692	4.47853	0.54142	8.27181	1.3194e-16	2.67719e-15	NA	2310014F06Rik	RIKEN cDNA 2310014F06 gene [Source:MGI Symbol;Acc:MGI:1916875]
Skap2	ENSMUSG00000059182	894.25	-1.37704	0.166477	-8.27165	1.32114e-16	2.67816e-15	NA	Skap2	src family associated phosphoprotein 2 [Source:MGI Symbol;Acc:MGI:1889206]
Adprhl1	ENSMUSG00000031448	366.134	2.19239	0.265071	8.27095	1.32898e-16	2.69148e-15	234072	Adprhl1	ADP-ribosylhydrolase like 1 [Source:MGI Symbol;Acc:MGI:2442168]
Mob1a	ENSMUSG00000043131	1987.25	-1.13402	0.137126	-8.26991	1.34055e-16	2.7123e-15	232157	Mob1a	MOB kinase activator 1A [Source:MGI Symbol;Acc:MGI:2442631]
Hcls1	ENSMUSG00000022831	895.06	-2.00883	0.242977	-8.26758	1.3671e-16	2.76337e-15	15163	Hcls1	hematopoietic cell specific Lyn substrate 1 [Source:MGI Symbol;Acc:MGI:104568]
Ndufa10	ENSMUSG00000026260	1171.5	1.29811	0.157084	8.26377	1.41142e-16	2.85023e-15	NA	Ndufa10	NADH:ubiquinone oxidoreductase subunit A10 [Source:MGI Symbol;Acc:MGI:1914523]
Gbe1	ENSMUSG00000022707	553.735	1.52618	0.18469	8.26348	1.41489e-16	2.85451e-15	74185	Gbe1	glucan (1,4-alpha-), branching enzyme 1 [Source:MGI Symbol;Acc:MGI:1921435]
Herc3	ENSMUSG00000029804	312.295	1.5543	0.188103	8.26303	1.4202e-16	2.8625e-15	73998	Herc3	hect domain and RLD 3 [Source:MGI Symbol;Acc:MGI:1921248]
Dcun1d2	ENSMUSG00000038506	483.222	1.42599	0.1726	8.26181	1.43484e-16	2.88924e-15	102323	Dcun1d2	DCN1, defective in cullin neddylation 1, domain containing 2 (S. cerevisiae) [Source:MGI Symbol;Acc:MGI:2142792]
Mgat2	ENSMUSG00000043998	554.608	-1.28726	0.155908	-8.25659	1.4989e-16	3.01535e-15	217664	Mgat2	mannoside acetylglucosaminyltransferase 2 [Source:MGI Symbol;Acc:MGI:2384966]
Lrrc20	ENSMUSG00000037151	309.6	1.82957	0.221681	8.25316	1.54267e-16	3.10045e-15	216011	Lrrc20	leucine rich repeat containing 20 [Source:MGI Symbol;Acc:MGI:2387182]
Mme	ENSMUSG00000027820	393.744	1.68223	0.203842	8.25264	1.54928e-16	3.11078e-15	17380	Mme	membrane metallo endopeptidase [Source:MGI Symbol;Acc:MGI:97004]
Acss1	ENSMUSG00000027452	515.251	1.77208	0.214748	8.2519	1.55901e-16	3.12735e-15	68738	Acss1	acyl-CoA synthetase short-chain family member 1 [Source:MGI Symbol;Acc:MGI:1915988]
Fmn1	ENSMUSG00000044042	291.242	-2.01667	0.244474	-8.24899	1.59732e-16	3.20116e-15	14260	Fmn1	formin 1 [Source:MGI Symbol;Acc:MGI:101815]
Bcas3	ENSMUSG00000059439	368.106	1.16166	0.140832	8.24856	1.60319e-16	3.20988e-15	192197	Bcas3	breast carcinoma amplified sequence 3 [Source:MGI Symbol;Acc:MGI:2385848]
Ap3d1	ENSMUSG00000020198	1310.87	-0.680829	0.0825447	-8.248	1.61066e-16	3.22177e-15	11776	Ap3d1	adaptor-related protein complex 3, delta 1 subunit [Source:MGI Symbol;Acc:MGI:107734]
Gpd2	ENSMUSG00000026827	835.051	1.8093	0.219452	8.24463	1.65671e-16	3.31076e-15	14571	Gpd2	glycerol phosphate dehydrogenase 2, mitochondrial [Source:MGI Symbol;Acc:MGI:99778]
S100a6	ENSMUSG00000001025	3150.01	-1.55042	0.188113	-8.24194	1.69435e-16	3.38277e-15	20200	S100a6	S100 calcium binding protein A6 (calcyclin) [Source:MGI Symbol;Acc:MGI:1339467]
Smpd1	ENSMUSG00000037049	525.619	0.99669	0.120948	8.24066	1.71258e-16	3.41595e-15	20597	Smpd1	sphingomyelin phosphodiesterase 1, acid lysosomal [Source:MGI Symbol;Acc:MGI:98325]
Ndufa5	ENSMUSG00000023089	1097.71	1.59202	0.193298	8.23605	1.77993e-16	3.54692e-15	68202	Ndufa5	NADH:ubiquinone oxidoreductase subunit A5 [Source:MGI Symbol;Acc:MGI:1915452]
Ggta1	ENSMUSG00000035778	532.082	-1.12207	0.136257	-8.23496	1.79615e-16	3.57587e-15	14594	Ggta1	glycoprotein galactosyltransferase alpha 1, 3 [Source:MGI Symbol;Acc:MGI:95704]
Traf1	ENSMUSG00000026875	153.656	-1.74879	0.21237	-8.23463	1.80106e-16	3.58228e-15	22029	Traf1	TNF receptor-associated factor 1 [Source:MGI Symbol;Acc:MGI:101836]
Ssr2	ENSMUSG00000041355	1020.98	-1.04995	0.127537	-8.23251	1.83333e-16	3.64302e-15	66256	Ssr2	signal sequence receptor, beta [Source:MGI Symbol;Acc:MGI:1913506]
Arl8a	ENSMUSG00000026426	307.009	-1.35087	0.164111	-8.23149	1.84904e-16	3.6708e-15	68724	Arl8a	ADP-ribosylation factor-like 8A [Source:MGI Symbol;Acc:MGI:1915974]
Pqlc3	ENSMUSG00000045679	285.738	-1.31605	0.159938	-8.22851	1.89561e-16	3.75972e-15	217430	Pqlc3	PQ loop repeat containing [Source:MGI Symbol;Acc:MGI:2444067]
Nab2	ENSMUSG00000025402	223.677	-1.24662	0.151603	-8.22293	1.98597e-16	3.93523e-15	17937	Nab2	Ngfi-A binding protein 2 [Source:MGI Symbol;Acc:MGI:107563]
Neu2	ENSMUSG00000079434	114.024	3.31443	0.403078	8.22279	1.9882e-16	3.93597e-15	23956	Neu2	neuraminidase 2 [Source:MGI Symbol;Acc:MGI:1344417]
Itgam	ENSMUSG00000030786	493.913	-2.32021	0.282182	-8.2224	1.99478e-16	3.94528e-15	16409	Itgam	integrin alpha M [Source:MGI Symbol;Acc:MGI:96607]
Ly6e	ENSMUSG00000022587	4007.16	-1.61081	0.195929	-8.22143	2.01087e-16	3.97279e-15	17069	Ly6e	lymphocyte antigen 6 complex, locus E [Source:MGI Symbol;Acc:MGI:106651]
St3gal3	ENSMUSG00000028538	305.958	1.52095	0.185001	8.22134	2.01244e-16	3.97279e-15	20441	St3gal3	ST3 beta-galactoside alpha-2,3-sialyltransferase 3 [Source:MGI Symbol;Acc:MGI:1316659]
Acot13	ENSMUSG00000006717	363.157	1.73246	0.210789	8.21893	2.05323e-16	4.04952e-15	66834	Acot13	acyl-CoA thioesterase 13 [Source:MGI Symbol;Acc:MGI:1914084]
Acsl1	ENSMUSG00000018796	3243.84	2.10599	0.256248	8.21859	2.05908e-16	4.05727e-15	14081	Acsl1	acyl-CoA synthetase long-chain family member 1 [Source:MGI Symbol;Acc:MGI:102797]
Nubp1	ENSMUSG00000022503	227.286	-1.16743	0.142159	-8.21214	2.17278e-16	4.27732e-15	26425	Nubp1	nucleotide binding protein 1 [Source:MGI Symbol;Acc:MGI:1347073]
Sparcl1	ENSMUSG00000029309	2077.29	1.34204	0.163444	8.21098	2.1939e-16	4.31488e-15	NA	Sparcl1	SPARC-like 1 [Source:MGI Symbol;Acc:MGI:108110]
Adamts4	ENSMUSG00000006403	313.972	-2.11172	0.257207	-8.21022	2.2079e-16	4.33433e-15	NA	Adamts4	a disintegrin-like and metallopeptidase (reprolysin type) with thrombospondin type 1 motif, 4 [Source:MGI Symbol;Acc:MGI:1339949]
Acad11	ENSMUSG00000090150	526.57	1.7993	0.219153	8.21022	2.20784e-16	4.33433e-15	102632	Acad11	acyl-Coenzyme A dehydrogenase family, member 11 [Source:MGI Symbol;Acc:MGI:2143169]
Myoz2	ENSMUSG00000028116	1117.76	2.01136	0.245064	8.20747	2.259e-16	4.43053e-15	59006	Myoz2	myozenin 2 [Source:MGI Symbol;Acc:MGI:1913063]
AI413582	ENSMUSG00000062753	140.239	-1.59148	0.194116	-8.1986	2.43204e-16	4.76549e-15	106672	AI413582	expressed sequence AI413582 [Source:MGI Symbol;Acc:MGI:2146839]
Sh2d4a	ENSMUSG00000053886	92.8279	2.96209	0.361326	8.19784	2.44745e-16	4.79124e-15	72281	Sh2d4a	SH2 domain containing 4A [Source:MGI Symbol;Acc:MGI:1919531]
2610008E11Rik	ENSMUSG00000060301	256.844	1.3497	0.164726	8.19364	2.53434e-16	4.95675e-15	72128	2610008E11Rik	RIKEN cDNA 2610008E11 gene [Source:MGI Symbol;Acc:MGI:1919378]
Zyg11b	ENSMUSG00000034636	1043.45	0.993369	0.121271	8.19131	2.58408e-16	5.04935e-15	414872	Zyg11b	zyg-ll family member B, cell cycle regulator [Source:MGI Symbol;Acc:MGI:2685277]
Prkag3	ENSMUSG00000006542	190.454	2.6065	0.318516	8.18326	2.76259e-16	5.39318e-15	241113	Prkag3	protein kinase, AMP-activated, gamma 3 non-catalytic subunit [Source:MGI Symbol;Acc:MGI:1891343]
Trim30d	ENSMUSG00000057596	283.154	-2.2086	0.27007	-8.17787	2.88894e-16	5.63463e-15	209387	Trim30d	tripartite motif-containing 30D [Source:MGI Symbol;Acc:MGI:3035181]
Scara5	ENSMUSG00000022032	382.863	2.24878	0.275039	8.17622	2.92894e-16	5.70738e-15	71145	Scara5	scavenger receptor class A, member 5 [Source:MGI Symbol;Acc:MGI:1918395]
Lama2	ENSMUSG00000019899	1389.13	1.47601	0.180587	8.17338	2.9987e-16	5.83794e-15	16773	Lama2	laminin, alpha 2 [Source:MGI Symbol;Acc:MGI:99912]
Pde4a	ENSMUSG00000032177	135.877	1.93053	0.236242	8.17183	3.03754e-16	5.90811e-15	18577	Pde4a	phosphodiesterase 4A, cAMP specific [Source:MGI Symbol;Acc:MGI:99558]
Coro2a	ENSMUSG00000028337	201.493	-2.25279	0.275706	-8.17099	3.0588e-16	5.94398e-15	107684	Coro2a	coronin, actin binding protein 2A [Source:MGI Symbol;Acc:MGI:1345966]
Uck2	ENSMUSG00000026558	610.824	-1.07282	0.131299	-8.1708	3.06352e-16	5.94768e-15	80914	Uck2	uridine-cytidine kinase 2 [Source:MGI Symbol;Acc:MGI:1931744]
Ndufv2	ENSMUSG00000024099	1567.16	1.36254	0.166794	8.16901	3.10921e-16	6.03084e-15	72900	Ndufv2	NADH:ubiquinone oxidoreductase core subunit V2 [Source:MGI Symbol;Acc:MGI:1920150]
Pid1	ENSMUSG00000045658	632.223	-1.34957	0.165241	-8.1673	3.15361e-16	6.11135e-15	98496	Pid1	phosphotyrosine interaction domain containing 1 [Source:MGI Symbol;Acc:MGI:2138391]
Ptprb	ENSMUSG00000020154	1085.71	1.40334	0.171917	8.16293	3.26997e-16	6.33103e-15	19263	Ptprb	protein tyrosine phosphatase, receptor type, B [Source:MGI Symbol;Acc:MGI:97809]
Kctd15	ENSMUSG00000030499	190.56	1.75176	0.214715	8.15853	3.39127e-16	6.55987e-15	233107	Kctd15	potassium channel tetramerisation domain containing 15 [Source:MGI Symbol;Acc:MGI:2385276]
Atp1b1	ENSMUSG00000026576	623.7	1.92741	0.236369	8.15425	3.5135e-16	6.79009e-15	11931	Atp1b1	ATPase, Na+/K+ transporting, beta 1 polypeptide [Source:MGI Symbol;Acc:MGI:88108]
Zfp106	ENSMUSG00000027288	5273.82	1.6098	0.19748	8.15168	3.58916e-16	6.92996e-15	20402	Zfp106	zinc finger protein 106 [Source:MGI Symbol;Acc:MGI:1270153]
Srm	ENSMUSG00000006442	311.49	-1.57836	0.193634	-8.15122	3.60263e-16	6.94962e-15	20810	Srm	spermidine synthase [Source:MGI Symbol;Acc:MGI:102690]
Tmem204	ENSMUSG00000024168	222.23	1.62956	0.200035	8.14634	3.75098e-16	7.22919e-15	407831	Tmem204	transmembrane protein 204 [Source:MGI Symbol;Acc:MGI:3039635]
Praf2	ENSMUSG00000031149	102.534	-1.70608	0.209466	-8.14489	3.79636e-16	7.30998e-15	54637	Praf2	PRA1 domain family 2 [Source:MGI Symbol;Acc:MGI:1859607]
Rrp7a	ENSMUSG00000018040	550.326	-0.92232	0.11325	-8.14414	3.81999e-16	7.34879e-15	NA	Rrp7a	ribosomal RNA processing 7 homolog A (S. cerevisiae) [Source:MGI Symbol;Acc:MGI:1922028]
Kbtbd13	ENSMUSG00000054978	100.819	2.89899	0.356048	8.14214	3.88365e-16	7.46446e-15	74492	Kbtbd13	kelch repeat and BTB (POZ) domain containing 13 [Source:MGI Symbol;Acc:MGI:1921742]
Vmp1	ENSMUSG00000018171	1490.06	-1.26472	0.155428	-8.13702	4.05119e-16	7.77938e-15	75909	Vmp1	vacuole membrane protein 1 [Source:MGI Symbol;Acc:MGI:1923159]
Dlg1	ENSMUSG00000022770	820.898	0.786	0.0966079	8.13598	4.0863e-16	7.83968e-15	13383	Dlg1	discs large MAGUK scaffold protein 1 [Source:MGI Symbol;Acc:MGI:107231]
Thra	ENSMUSG00000058756	557.678	1.31731	0.161982	8.13245	4.20685e-16	8.06365e-15	21833	Thra	thyroid hormone receptor alpha [Source:MGI Symbol;Acc:MGI:98742]
Pcx	ENSMUSG00000024892	1513.25	2.63801	0.324804	8.12185	4.59142e-16	8.79279e-15	18563	Pcx	pyruvate carboxylase [Source:MGI Symbol;Acc:MGI:97520]
Casp1	ENSMUSG00000025888	251.026	-1.87697	0.231347	-8.11326	4.92813e-16	9.42907e-15	12362	Casp1	caspase 1 [Source:MGI Symbol;Acc:MGI:96544]
Gstk1	ENSMUSG00000029864	173.083	2.05144	0.252869	8.11266	4.95227e-16	9.46667e-15	76263	Gstk1	glutathione S-transferase kappa 1 [Source:MGI Symbol;Acc:MGI:1923513]
Kcnab2	ENSMUSG00000028931	421.749	-2.08446	0.256962	-8.11192	4.9827e-16	9.51623e-15	16498	Kcnab2	potassium voltage-gated channel, shaker-related subfamily, beta member 2 [Source:MGI Symbol;Acc:MGI:109239]
Cox5a	ENSMUSG00000000088	1190.77	1.44797	0.178529	8.11058	5.03796e-16	9.61308e-15	12858	Cox5a	cytochrome c oxidase subunit 5A [Source:MGI Symbol;Acc:MGI:88474]
Fzd4	ENSMUSG00000049791	981.062	1.57537	0.194266	8.10934	5.08945e-16	9.70257e-15	14366	Fzd4	frizzled class receptor 4 [Source:MGI Symbol;Acc:MGI:108520]
Rap1b	ENSMUSG00000052681	2050.83	-1.28748	0.158849	-8.10504	5.27286e-16	1.00432e-14	215449	Rap1b	RAS related protein 1b [Source:MGI Symbol;Acc:MGI:894315]
Ginm1	ENSMUSG00000040006	495.012	1.2469	0.153923	8.10078	5.46075e-16	1.03917e-14	215751	Ginm1	glycoprotein integral membrane 1 [Source:MGI Symbol;Acc:MGI:2384905]
Il1r1	ENSMUSG00000026072	670.799	-1.43392	0.177041	-8.09935	5.52526e-16	1.0505e-14	16177	Il1r1	interleukin 1 receptor, type I [Source:MGI Symbol;Acc:MGI:96545]
Ldhd	ENSMUSG00000031958	172.536	1.98488	0.245107	8.09799	5.58724e-16	1.06132e-14	NA	Ldhd	lactate dehydrogenase D [Source:MGI Symbol;Acc:MGI:106428]
Mettl21c	ENSMUSG00000047343	61.1427	3.80432	0.469801	8.09772	5.59992e-16	1.06278e-14	433294	Mettl21c	methyltransferase like 21C [Source:MGI Symbol;Acc:MGI:3611450]
Prkcq	ENSMUSG00000026778	359.441	2.17748	0.268957	8.09601	5.67932e-16	1.07688e-14	18761	Prkcq	protein kinase C, theta [Source:MGI Symbol;Acc:MGI:97601]
Rtp4	ENSMUSG00000033355	377.094	-2.53012	0.312723	-8.09061	5.93651e-16	1.12464e-14	67775	Rtp4	receptor transporter protein 4 [Source:MGI Symbol;Acc:MGI:1915025]
mt-Cytb	ENSMUSG00000064370	18510.4	1.71262	0.211689	8.09025	5.95434e-16	1.127e-14	17711	mt-Cytb	mitochondrially encoded cytochrome b [Source:MGI Symbol;Acc:MGI:102501]
Parp14	ENSMUSG00000034422	1256.9	-1.67379	0.206924	-8.08892	6.01949e-16	1.13831e-14	547253	Parp14	poly (ADP-ribose) polymerase family, member 14 [Source:MGI Symbol;Acc:MGI:1919489]
Eya1	ENSMUSG00000025932	105.355	2.17545	0.268978	8.08783	6.07359e-16	1.14752e-14	14048	Eya1	EYA transcriptional coactivator and phosphatase 1 [Source:MGI Symbol;Acc:MGI:109344]
4833439L19Rik	ENSMUSG00000025871	976.71	1.22627	0.15167	8.08515	6.2089e-16	1.17203e-14	97820	4833439L19Rik	RIKEN cDNA 4833439L19 gene [Source:MGI Symbol;Acc:MGI:1921162]
Tshr	ENSMUSG00000020963	76.9243	2.3356	0.289063	8.07993	6.48041e-16	1.22219e-14	22095	Tshr	thyroid stimulating hormone receptor [Source:MGI Symbol;Acc:MGI:98849]
Sdhc	ENSMUSG00000058076	1368.58	1.02974	0.127457	8.07916	6.52137e-16	1.22882e-14	66052	Sdhc	succinate dehydrogenase complex, subunit C, integral membrane protein [Source:MGI Symbol;Acc:MGI:1913302]
Pnpla3	ENSMUSG00000041653	205.917	3.12961	0.387381	8.07891	6.53499e-16	1.23029e-14	116939	Pnpla3	patatin-like phospholipase domain containing 3 [Source:MGI Symbol;Acc:MGI:2151796]
Ybx3	ENSMUSG00000030189	3271.88	1.45577	0.180206	8.07833	6.56575e-16	1.23498e-14	56449	Ybx3	Y box protein 3 [Source:MGI Symbol;Acc:MGI:2137670]
Ncf2	ENSMUSG00000026480	1103.21	-1.87545	0.232215	-8.07636	6.67281e-16	1.254e-14	17970	Ncf2	neutrophil cytosolic factor 2 [Source:MGI Symbol;Acc:MGI:97284]
Ptbp1	ENSMUSG00000006498	1436.78	-1.17948	0.146047	-8.07599	6.69312e-16	1.25558e-14	19205	Ptbp1	polypyrimidine tract binding protein 1 [Source:MGI Symbol;Acc:MGI:97791]
Uqcrc2	ENSMUSG00000030884	2358.36	1.47046	0.182076	8.0761	6.68722e-16	1.25558e-14	67003	Uqcrc2	ubiquinol cytochrome c reductase core protein 2 [Source:MGI Symbol;Acc:MGI:1914253]
Chodl	ENSMUSG00000022860	108.005	2.33503	0.28916	8.07523	6.7349e-16	1.2623e-14	246048	Chodl	chondrolectin [Source:MGI Symbol;Acc:MGI:2179069]
Sesn3	ENSMUSG00000032009	535.936	1.0815	0.133945	8.0742	6.79193e-16	1.27186e-14	75747	Sesn3	sestrin 3 [Source:MGI Symbol;Acc:MGI:1922997]
Hmga2	ENSMUSG00000056758	21.5619	-4.87141	0.603414	-8.07308	6.85468e-16	1.28248e-14	15364	Hmga2	high mobility group AT-hook 2 [Source:MGI Symbol;Acc:MGI:101761]
Reln	ENSMUSG00000042453	642.529	1.83065	0.226779	8.07239	6.89326e-16	1.28855e-14	19699	Reln	reelin [Source:MGI Symbol;Acc:MGI:103022]
Cyp4a10	ENSMUSG00000066072	13.2231	34.4698	4.27184	8.06908	7.08324e-16	1.32289e-14	13117	Cyp4a10	cytochrome P450, family 4, subfamily a, polypeptide 10 [Source:MGI Symbol;Acc:MGI:88611]
Acadvl	ENSMUSG00000018574	2113.71	1.64938	0.204454	8.06727	7.18898e-16	1.34146e-14	11370	Acadvl	acyl-Coenzyme A dehydrogenase, very long chain [Source:MGI Symbol;Acc:MGI:895149]
Me1	ENSMUSG00000032418	780.391	2.476	0.306948	8.06651	7.23352e-16	1.34858e-14	17436	Me1	malic enzyme 1, NADP(+)-dependent, cytosolic [Source:MGI Symbol;Acc:MGI:97043]
Akt1	ENSMUSG00000001729	1508.2	-0.937188	0.116221	-8.06384	7.39361e-16	1.37721e-14	11651	Akt1	thymoma viral proto-oncogene 1 [Source:MGI Symbol;Acc:MGI:87986]
Mlkl	ENSMUSG00000012519	212.899	-1.72793	0.2143	-8.06312	7.43685e-16	1.38404e-14	74568	Mlkl	mixed lineage kinase domain-like [Source:MGI Symbol;Acc:MGI:1921818]
Fbxo9	ENSMUSG00000001366	375.391	1.07795	0.133735	8.06034	7.60854e-16	1.41475e-14	71538	Fbxo9	f-box protein 9 [Source:MGI Symbol;Acc:MGI:1918788]
Snx8	ENSMUSG00000029560	426.691	-1.5447	0.191691	-8.0583	7.73612e-16	1.4372e-14	231834	Snx8	sorting nexin 8 [Source:MGI Symbol;Acc:MGI:2443816]
Ndufab1	ENSMUSG00000030869	402.266	1.20005	0.14894	8.05728	7.80115e-16	1.44801e-14	NA	Ndufab1	NADH:ubiquinone oxidoreductase subunit AB1 [Source:MGI Symbol;Acc:MGI:1917566]
Nipsnap3b	ENSMUSG00000015247	210.151	-1.37336	0.170473	-8.05622	7.86913e-16	1.45935e-14	66536	Nipsnap3b	nipsnap homolog 3B [Source:MGI Symbol;Acc:MGI:1913786]
Gpr65	ENSMUSG00000021886	174.351	-2.44973	0.304111	-8.0554	7.92212e-16	1.46789e-14	14744	Gpr65	G-protein coupled receptor 65 [Source:MGI Symbol;Acc:MGI:108031]
Zhx2	ENSMUSG00000071757	298.257	1.46237	0.18169	8.04871	8.36723e-16	1.549e-14	387609	Zhx2	zinc fingers and homeoboxes 2 [Source:MGI Symbol;Acc:MGI:2683087]
Sbno2	ENSMUSG00000035673	949.79	-1.59941	0.198784	-8.046	8.55413e-16	1.58221e-14	216161	Sbno2	strawberry notch 2 [Source:MGI Symbol;Acc:MGI:2448490]
Rpn1	ENSMUSG00000030062	1790.8	-1.03902	0.129158	-8.04457	8.65506e-16	1.59948e-14	103963	Rpn1	ribophorin I [Source:MGI Symbol;Acc:MGI:98084]
Myl2	ENSMUSG00000013936	1577.11	2.96644	0.368957	8.04005	8.98016e-16	1.65811e-14	17906	Myl2	myosin, light polypeptide 2, regulatory, cardiac, slow [Source:MGI Symbol;Acc:MGI:97272]
Gcdh	ENSMUSG00000003809	271.464	1.76098	0.219034	8.03976	9.00169e-16	1.66064e-14	270076	Gcdh	glutaryl-Coenzyme A dehydrogenase [Source:MGI Symbol;Acc:MGI:104541]
Mylk	ENSMUSG00000022836	821.903	1.39109	0.173066	8.03795	9.1356e-16	1.68387e-14	107589	Mylk	myosin, light polypeptide kinase [Source:MGI Symbol;Acc:MGI:894806]
Sdhb	ENSMUSG00000009863	2357.45	1.44398	0.179673	8.0367	9.22907e-16	1.69961e-14	67680	Sdhb	succinate dehydrogenase complex, subunit B, iron sulfur (Ip) [Source:MGI Symbol;Acc:MGI:1914930]
Hspa12a	ENSMUSG00000025092	221.76	1.3572	0.168946	8.03337	9.48276e-16	1.74481e-14	73442	Hspa12a	heat shock protein 12A [Source:MGI Symbol;Acc:MGI:1920692]
Oasl1	ENSMUSG00000041827	186.883	-3.37659	0.420347	-8.03287	9.52221e-16	1.75055e-14	231655	Oasl1	2'-5' oligoadenylate synthetase-like 1 [Source:MGI Symbol;Acc:MGI:2180849]
Rhoc	ENSMUSG00000002233	918.181	-1.46377	0.182341	-8.02762	9.93799e-16	1.82539e-14	NA	Rhoc	ras homolog family member C [Source:MGI Symbol;Acc:MGI:106028]
Btg2	ENSMUSG00000020423	877.263	1.821	0.226883	8.02617	1.00565e-15	1.84556e-14	NA	Btg2	BTG anti-proliferation factor 2 [Source:MGI Symbol;Acc:MGI:108384]
Kcnk13	ENSMUSG00000045404	95.2964	-2.70029	0.336442	-8.02601	1.00692e-15	1.84628e-14	217826	Kcnk13	potassium channel, subfamily K, member 13 [Source:MGI Symbol;Acc:MGI:2384976]
Rasgrp3	ENSMUSG00000071042	278.586	1.19508	0.148912	8.02541	1.01188e-15	1.85216e-14	240168	Rasgrp3	RAS, guanyl releasing protein 3 [Source:MGI Symbol;Acc:MGI:3028579]
Ms4a4a	ENSMUSG00000101389	151.653	-3.10387	0.386752	-8.02546	1.01144e-15	1.85216e-14	NA	Ms4a4a	membrane-spanning 4-domains, subfamily A, member 4A [Source:MGI Symbol;Acc:MGI:3643932]
Acta1	ENSMUSG00000031972	81292.4	2.31816	0.288879	8.02465	1.01814e-15	1.862e-14	11459	Acta1	actin, alpha 1, skeletal muscle [Source:MGI Symbol;Acc:MGI:87902]
Tubb5	ENSMUSG00000001525	5723.98	-1.43753	0.179278	-8.01847	1.07069e-15	1.95642e-14	22154	Tubb5	tubulin, beta 5 class I [Source:MGI Symbol;Acc:MGI:107812]
Smco1	ENSMUSG00000046345	125.353	2.83193	0.353219	8.01749	1.07924e-15	1.97034e-14	69576	Smco1	single-pass membrane protein with coiled-coil domains 1 [Source:MGI Symbol;Acc:MGI:1916826]
Tmem189	ENSMUSG00000090213	296.591	-1.5709	0.196023	-8.01389	1.11136e-15	2.02723e-14	NA	Tmem189	transmembrane protein 189 [Source:MGI Symbol;Acc:MGI:2142624]
Cox8b	ENSMUSG00000025488	2010.96	2.60498	0.325134	8.01201	1.12849e-15	2.0567e-14	12869	Cox8b	cytochrome c oxidase subunit 8B [Source:MGI Symbol;Acc:MGI:105958]
Acacb	ENSMUSG00000042010	1440.32	2.60789	0.325575	8.0101	1.14618e-15	2.08713e-14	100705	Acacb	acetyl-Coenzyme A carboxylase beta [Source:MGI Symbol;Acc:MGI:2140940]
Ppip5k1	ENSMUSG00000033526	517.359	1.90663	0.238094	8.00786	1.16724e-15	2.12183e-14	327655	Ppip5k1	diphosphoinositol pentakisphosphate kinase 1 [Source:MGI Symbol;Acc:MGI:2443281]
Ntrk2	ENSMUSG00000055254	318.333	2.1179	0.264477	8.00788	1.16706e-15	2.12183e-14	18212	Ntrk2	neurotrophic tyrosine kinase, receptor, type 2 [Source:MGI Symbol;Acc:MGI:97384]
Alcam	ENSMUSG00000022636	351.274	-1.96485	0.245396	-8.00685	1.17684e-15	2.13744e-14	NA	Alcam	activated leukocyte cell adhesion molecule [Source:MGI Symbol;Acc:MGI:1313266]
Uqcrc1	ENSMUSG00000025651	2855.04	1.34858	0.168442	8.0062	1.18309e-15	2.14694e-14	22273	Uqcrc1	ubiquinol-cytochrome c reductase core protein 1 [Source:MGI Symbol;Acc:MGI:107876]
Samhd1	ENSMUSG00000027639	1495.74	-1.58507	0.198018	-8.00467	1.19785e-15	2.17186e-14	56045	Samhd1	SAM domain and HD domain, 1 [Source:MGI Symbol;Acc:MGI:1927468]
Slco5a1	ENSMUSG00000025938	324.816	2.24937	0.281014	8.00449	1.19967e-15	2.17329e-14	240726	Slco5a1	solute carrier organic anion transporter family, member 5A1 [Source:MGI Symbol;Acc:MGI:2443431]
Osgepl1	ENSMUSG00000026096	120.807	1.44065	0.180033	8.00216	1.2226e-15	2.21293e-14	72085	Osgepl1	O-sialoglycoprotein endopeptidase-like 1 [Source:MGI Symbol;Acc:MGI:1919335]
Aldh5a1	ENSMUSG00000035936	71.7792	2.11772	0.264669	8.00139	1.23027e-15	2.22492e-14	214579	Aldh5a1	aldhehyde dehydrogenase family 5, subfamily A1 [Source:MGI Symbol;Acc:MGI:2441982]
Fitm1	ENSMUSG00000022215	540.272	2.72042	0.340135	7.99805	1.26405e-15	2.28405e-14	68680	Fitm1	fat storage-inducing transmembrane protein 1 [Source:MGI Symbol;Acc:MGI:1915930]
Dusp10	ENSMUSG00000039384	290.615	1.66715	0.208462	7.99738	1.27093e-15	2.29453e-14	63953	Dusp10	dual specificity phosphatase 10 [Source:MGI Symbol;Acc:MGI:1927070]
Slfn5	ENSMUSG00000054404	1510.42	-1.47009	0.183981	-7.99044	1.34459e-15	2.42543e-14	327978	Slfn5	schlafen 5 [Source:MGI Symbol;Acc:MGI:1329004]
Myoc	ENSMUSG00000026697	843.969	2.65466	0.332314	7.9884	1.36697e-15	2.46369e-14	17926	Myoc	myocilin [Source:MGI Symbol;Acc:MGI:1202864]
Slc9a2	ENSMUSG00000026062	159.088	3.02764	0.379393	7.98021	1.46083e-15	2.63062e-14	226999	Slc9a2	solute carrier family 9 (sodium/hydrogen exchanger), member 2 [Source:MGI Symbol;Acc:MGI:105075]
Vipr2	ENSMUSG00000011171	114.521	2.00611	0.25139	7.98008	1.46239e-15	2.63118e-14	22355	Vipr2	vasoactive intestinal peptide receptor 2 [Source:MGI Symbol;Acc:MGI:107166]
Pdgfd	ENSMUSG00000032006	173.184	1.18752	0.148834	7.97878	1.47791e-15	2.65684e-14	71785	Pdgfd	platelet-derived growth factor, D polypeptide [Source:MGI Symbol;Acc:MGI:1919035]
Tecr	ENSMUSG00000031708	1240.53	1.27039	0.159307	7.97446	1.53049e-15	2.74903e-14	106529	Tecr	trans-2,3-enoyl-CoA reductase [Source:MGI Symbol;Acc:MGI:1915408]
Lims2	ENSMUSG00000024395	188.842	2.01408	0.252731	7.96926	1.59629e-15	2.86235e-14	225341	Lims2	LIM and senescent cell antigen like domains 2 [Source:MGI Symbol;Acc:MGI:2385067]
Got2	ENSMUSG00000031672	2158.24	1.24484	0.156203	7.96934	1.59523e-15	2.86235e-14	14719	Got2	glutamatic-oxaloacetic transaminase 2, mitochondrial [Source:MGI Symbol;Acc:MGI:95792]
Gm37829	ENSMUSG00000104453	155.786	3.17061	0.397876	7.96884	1.60171e-15	2.86962e-14	NA	Gm37829	predicted gene, 37829 [Source:MGI Symbol;Acc:MGI:5611057]
Rbp4	ENSMUSG00000024990	131.266	3.78862	0.47563	7.96547	1.64598e-15	2.94645e-14	19662	Rbp4	retinol binding protein 4, plasma [Source:MGI Symbol;Acc:MGI:97879]
5031439G07Rik	ENSMUSG00000036046	1477.77	-0.899542	0.112941	-7.96472	1.65596e-15	2.96179e-14	223739	5031439G07Rik	RIKEN cDNA 5031439G07 gene [Source:MGI Symbol;Acc:MGI:2444899]
Pimreg	ENSMUSG00000020808	76.2125	-2.57208	0.322946	-7.96441	1.6601e-15	2.9667e-14	109212	Pimreg	PICALM interacting mitotic regulator [Source:MGI Symbol;Acc:MGI:1924434]
Prdx1	ENSMUSG00000028691	3917.59	-1.12169	0.140852	-7.96363	1.6707e-15	2.98311e-14	NA	Prdx1	peroxiredoxin 1 [Source:MGI Symbol;Acc:MGI:99523]
Aspa	ENSMUSG00000020774	86.8389	2.35458	0.295688	7.96305	1.67845e-15	2.99442e-14	11484	Aspa	aspartoacylase [Source:MGI Symbol;Acc:MGI:87914]
Gm44386	ENSMUSG00000107689	70.5761	2.71191	0.340574	7.96276	1.68241e-15	2.99894e-14	NA	Gm44386	predicted gene, 44386 [Source:MGI Symbol;Acc:MGI:5690778]
Adssl1	ENSMUSG00000011148	1702.26	2.02772	0.254661	7.96244	1.68675e-15	3.00415e-14	11565	Adssl1	adenylosuccinate synthetase like 1 [Source:MGI Symbol;Acc:MGI:87947]
Ndufa4	ENSMUSG00000029632	3010.3	1.39147	0.174763	7.96205	1.6921e-15	3.0086e-14	NA	Ndufa4	Ndufa4, mitochondrial complex associated [Source:MGI Symbol;Acc:MGI:107686]
Uqcrh	ENSMUSG00000063882	2366.65	1.1278	0.141645	7.96214	1.69086e-15	3.0086e-14	66576	Uqcrh	ubiquinol-cytochrome c reductase hinge protein [Source:MGI Symbol;Acc:MGI:1913826]
9330159F19Rik	ENSMUSG00000004360	165.317	3.05537	0.38378	7.96124	1.70326e-15	3.0259e-14	212448	9330159F19Rik	RIKEN cDNA 9330159F19 gene [Source:MGI Symbol;Acc:MGI:3036239]
Bola3	ENSMUSG00000045160	422.868	1.53425	0.19274	7.96024	1.71705e-15	3.04783e-14	78653	Bola3	bolA-like 3 (E. coli) [Source:MGI Symbol;Acc:MGI:1925903]
5730455P16Rik	ENSMUSG00000057181	344.315	1.36186	0.171091	7.95985	1.72252e-15	3.05498e-14	70591	5730455P16Rik	RIKEN cDNA 5730455P16 gene [Source:MGI Symbol;Acc:MGI:1917841]
Ankrd33b	ENSMUSG00000022237	334.719	1.93401	0.242998	7.95897	1.73478e-15	3.07414e-14	67434	Ankrd33b	ankyrin repeat domain 33B [Source:MGI Symbol;Acc:MGI:1917904]
Eif2ak2	ENSMUSG00000024079	629.973	-1.47929	0.185881	-7.95823	1.74511e-15	3.08727e-14	19106	Eif2ak2	eukaryotic translation initiation factor 2-alpha kinase 2 [Source:MGI Symbol;Acc:MGI:1353449]
Tpbg	ENSMUSG00000035274	102.959	-2.43086	0.30545	-7.95828	1.74449e-15	3.08727e-14	21983	Tpbg	trophoblast glycoprotein [Source:MGI Symbol;Acc:MGI:1341264]
Ifi213	ENSMUSG00000073491	157.445	-3.29472	0.414131	-7.95575	1.78046e-15	3.14718e-14	623121	Ifi213	interferon activated gene 213 [Source:MGI Symbol;Acc:MGI:3695276]
Atp1b4	ENSMUSG00000016327	102.099	3.1297	0.393404	7.95544	1.78492e-15	3.15241e-14	67821	Atp1b4	ATPase, (Na+)/K+ transporting, beta 4 polypeptide [Source:MGI Symbol;Acc:MGI:1915071]
Islr	ENSMUSG00000037206	1140.89	1.43363	0.180215	7.95513	1.78947e-15	3.15781e-14	26968	Islr	immunoglobulin superfamily containing leucine-rich repeat [Source:MGI Symbol;Acc:MGI:1349645]
Dusp13	ENSMUSG00000021768	374.837	2.42308	0.30469	7.95259	1.82657e-15	3.22059e-14	27389	Dusp13	dual specificity phosphatase 13 [Source:MGI Symbol;Acc:MGI:1351599]
Mapk12	ENSMUSG00000022610	334.153	1.84129	0.231643	7.94882	1.88302e-15	3.31735e-14	29857	Mapk12	mitogen-activated protein kinase 12 [Source:MGI Symbol;Acc:MGI:1353438]
Cmbl	ENSMUSG00000022235	173.079	2.06977	0.260454	7.94678	1.9143e-15	3.36964e-14	69574	Cmbl	carboxymethylenebutenolidase-like (Pseudomonas) [Source:MGI Symbol;Acc:MGI:1916824]
Arap1	ENSMUSG00000032812	1251.47	-1.27367	0.160296	-7.94575	1.93023e-15	3.39486e-14	69710	Arap1	ArfGAP with RhoGAP domain, ankyrin repeat and PH domain 1 [Source:MGI Symbol;Acc:MGI:1916960]
Mapt	ENSMUSG00000018411	188.67	2.09359	0.263526	7.94452	1.94948e-15	3.42586e-14	17762	Mapt	microtubule-associated protein tau [Source:MGI Symbol;Acc:MGI:97180]
Sirpb1a	ENSMUSG00000095788	42.7486	-4.33349	0.54554	-7.94349	1.96572e-15	3.45154e-14	320832	Sirpb1a	signal-regulatory protein beta 1A [Source:MGI Symbol;Acc:MGI:2444824]
Clasp2	ENSMUSG00000033392	968.136	0.785131	0.0988633	7.94159	1.99612e-15	3.502e-14	76499	Clasp2	CLIP associating protein 2 [Source:MGI Symbol;Acc:MGI:1923749]
Arg1	ENSMUSG00000019987	1968.09	-5.76091	0.725487	-7.94075	2.0097e-15	3.5229e-14	11846	Arg1	arginase, liver [Source:MGI Symbol;Acc:MGI:88070]
Filip1	ENSMUSG00000034898	442.615	1.93986	0.244444	7.9358	2.09142e-15	3.6631e-14	70598	Filip1	filamin A interacting protein 1 [Source:MGI Symbol;Acc:MGI:1917848]
Eif4a2	ENSMUSG00000022884	2822.73	1.18613	0.149484	7.93484	2.10769e-15	3.68854e-14	13682	Eif4a2	eukaryotic translation initiation factor 4A2 [Source:MGI Symbol;Acc:MGI:106906]
Retreg1	ENSMUSG00000022270	1361.71	2.04912	0.258367	7.93103	2.17337e-15	3.80033e-14	66270	Retreg1	reticulophagy regulator 1 [Source:MGI Symbol;Acc:MGI:1913520]
Adipor2	ENSMUSG00000030168	1638.43	1.20502	0.151942	7.93076	2.178e-15	3.80529e-14	68465	Adipor2	adiponectin receptor 2 [Source:MGI Symbol;Acc:MGI:93830]
Kalrn	ENSMUSG00000061751	471.359	1.30795	0.164936	7.93001	2.19126e-15	3.82529e-14	545156	Kalrn	kalirin, RhoGEF kinase [Source:MGI Symbol;Acc:MGI:2685385]
Suclg1	ENSMUSG00000052738	915.846	1.38643	0.174915	7.92632	2.25728e-15	3.93728e-14	56451	Suclg1	succinate-CoA ligase, GDP-forming, alpha subunit [Source:MGI Symbol;Acc:MGI:1927234]
Cd52	ENSMUSG00000000682	1194.54	-2.53768	0.32025	-7.92406	2.29879e-15	3.99978e-14	23833	Cd52	CD52 antigen [Source:MGI Symbol;Acc:MGI:1346088]
Pnpla8	ENSMUSG00000036257	908.071	1.33674	0.168693	7.92407	2.29854e-15	3.99978e-14	67452	Pnpla8	patatin-like phospholipase domain containing 8 [Source:MGI Symbol;Acc:MGI:1914702]
Asb8	ENSMUSG00000048175	382.141	1.24253	0.156802	7.92423	2.29565e-15	3.99978e-14	78541	Asb8	ankyrin repeat and SOCS box-containing 8 [Source:MGI Symbol;Acc:MGI:1925791]
Gm15675	ENSMUSG00000086825	82.0164	2.30297	0.290701	7.92212	2.33494e-15	4.05933e-14	NA	Gm15675	predicted gene 15675 [Source:MGI Symbol;Acc:MGI:3783117]
Aamdc	ENSMUSG00000035642	381.805	1.52751	0.192902	7.91859	2.40216e-15	4.17276e-14	66273	Aamdc	adipogenesis associated Mth938 domain containing [Source:MGI Symbol;Acc:MGI:1913523]
Cyp2c69	ENSMUSG00000092008	29.2102	33.2719	4.20422	7.91394	2.49373e-15	4.32828e-14	NA	Cyp2c69	cytochrome P450, family 2, subfamily c, polypeptide 69 [Source:MGI Symbol;Acc:MGI:3721049]
Gng2	ENSMUSG00000043004	427.647	-1.10297	0.139421	-7.91105	2.55227e-15	4.42624e-14	14702	Gng2	guanine nucleotide binding protein (G protein), gamma 2 [Source:MGI Symbol;Acc:MGI:102705]
Fmo1	ENSMUSG00000040181	320.766	1.95805	0.247628	7.90722	2.63205e-15	4.56085e-14	14261	Fmo1	flavin containing monooxygenase 1 [Source:MGI Symbol;Acc:MGI:1310002]
Csf2rb2	ENSMUSG00000071714	221.805	-2.50751	0.317234	-7.90431	2.69431e-15	4.66491e-14	12984	Csf2rb2	colony stimulating factor 2 receptor, beta 2, low-affinity (granulocyte-macrophage) [Source:MGI Symbol;Acc:MGI:1339760]
Calr	ENSMUSG00000003814	6384.69	-1.22994	0.155616	-7.90365	2.70843e-15	4.68551e-14	NA	Calr	calreticulin [Source:MGI Symbol;Acc:MGI:88252]
Slfn1	ENSMUSG00000078763	349.731	-2.99408	0.378837	-7.90334	2.71518e-15	4.69335e-14	20555	Slfn1	schlafen 1 [Source:MGI Symbol;Acc:MGI:1313259]
Ctsf	ENSMUSG00000083282	283.147	1.71516	0.217123	7.89946	2.80109e-15	4.83788e-14	56464	Ctsf	cathepsin F [Source:MGI Symbol;Acc:MGI:1861434]
Hadh	ENSMUSG00000027984	932.089	1.70713	0.21617	7.89714	2.85374e-15	4.92077e-14	15107	Hadh	hydroxyacyl-Coenzyme A dehydrogenase [Source:MGI Symbol;Acc:MGI:96009]
Zhx3	ENSMUSG00000035877	481.54	0.981521	0.124287	7.89719	2.85256e-15	4.92077e-14	320799	Zhx3	zinc fingers and homeoboxes 3 [Source:MGI Symbol;Acc:MGI:2444772]
Ssr1	ENSMUSG00000021427	1862.17	-0.986805	0.125006	-7.89408	2.92476e-15	5.03913e-14	107513	Ssr1	signal sequence receptor, alpha [Source:MGI Symbol;Acc:MGI:105082]
Ctnna3	ENSMUSG00000060843	82.3024	2.96222	0.375288	7.89319	2.94548e-15	5.07069e-14	216033	Ctnna3	catenin (cadherin associated protein), alpha 3 [Source:MGI Symbol;Acc:MGI:2661445]
Tmsb4x	ENSMUSG00000049775	15022.9	-1.50786	0.19106	-7.89204	2.97276e-15	5.11349e-14	19241	Tmsb4x	thymosin, beta 4, X chromosome [Source:MGI Symbol;Acc:MGI:99510]
mt-Co1	ENSMUSG00000064351	116640	1.81064	0.229464	7.89074	3.00394e-15	5.16291e-14	17708	mt-Co1	mitochondrially encoded cytochrome c oxidase I [Source:MGI Symbol;Acc:MGI:102504]
Tdrd3	ENSMUSG00000022019	403.923	0.883433	0.112097	7.88097	3.24856e-15	5.57881e-14	219249	Tdrd3	tudor domain containing 3 [Source:MGI Symbol;Acc:MGI:2444023]
Zeb2os	ENSMUSG00000052248	52.8313	-2.21377	0.280909	-7.88073	3.25479e-15	5.58497e-14	NA	Zeb2os	zinc finger E-box binding homeobox 2, opposite strand [Source:MGI Symbol;Acc:MGI:3652108]
Lonrf3	ENSMUSG00000016239	68.484	-2.34187	0.297189	-7.88007	3.27187e-15	5.60972e-14	74365	Lonrf3	LON peptidase N-terminal domain and ring finger 3 [Source:MGI Symbol;Acc:MGI:1921615]
Zbtb10	ENSMUSG00000069114	135.037	1.16606	0.148023	7.87755	3.33863e-15	5.71954e-14	NA	Zbtb10	zinc finger and BTB domain containing 10 [Source:MGI Symbol;Acc:MGI:2139883]
Uqcr10	ENSMUSG00000059534	1435.74	1.34731	0.17105	7.87672	3.36085e-15	5.75294e-14	66152	Uqcr10	ubiquinol-cytochrome c reductase, complex III subunit X [Source:MGI Symbol;Acc:MGI:1913402]
Prune1	ENSMUSG00000015711	386.258	1.21386	0.154111	7.87652	3.36636e-15	5.7577e-14	229589	Prune1	prune exopolyphosphatase [Source:MGI Symbol;Acc:MGI:1925152]
Hspa1l	ENSMUSG00000007033	113.984	2.1514	0.273199	7.87484	3.41168e-15	5.8298e-14	15482	Hspa1l	heat shock protein 1-like [Source:MGI Symbol;Acc:MGI:96231]
Mapk1ip1	ENSMUSG00000041775	105.144	1.74555	0.221664	7.87476	3.41403e-15	5.8298e-14	69546	Mapk1ip1	mitogen-activated protein kinase 1 interacting protein 1 [Source:MGI Symbol;Acc:MGI:1916796]
Akap6	ENSMUSG00000061603	581.936	1.89031	0.240108	7.87275	3.46918e-15	5.91918e-14	238161	Akap6	A kinase (PRKA) anchor protein 6 [Source:MGI Symbol;Acc:MGI:3050566]
Rabgef1	ENSMUSG00000025340	445.017	1.20592	0.153222	7.87038	3.53557e-15	6.0276e-14	56715	Rabgef1	RAB guanine nucleotide exchange factor (GEF) 1 [Source:MGI Symbol;Acc:MGI:1929459]
Chpt1	ENSMUSG00000060002	1028.24	1.96901	0.250267	7.86763	3.61415e-15	6.15659e-14	212862	Chpt1	choline phosphotransferase 1 [Source:MGI Symbol;Acc:MGI:2384841]
Slc38a10	ENSMUSG00000061306	1774.19	-0.763745	0.0970906	-7.86631	3.65256e-15	6.21701e-14	72055	Slc38a10	solute carrier family 38, member 10 [Source:MGI Symbol;Acc:MGI:1919305]
Amigo1	ENSMUSG00000050947	147.656	1.71961	0.218612	7.86604	3.66046e-15	6.22543e-14	229715	Amigo1	adhesion molecule with Ig like domain 1 [Source:MGI Symbol;Acc:MGI:2653612]
Fbxo32	ENSMUSG00000022358	1390.54	2.61676	0.332859	7.86146	3.7969e-15	6.45228e-14	67731	Fbxo32	F-box protein 32 [Source:MGI Symbol;Acc:MGI:1914981]
Ano5	ENSMUSG00000055489	964.964	2.26876	0.288738	7.85751	3.91853e-15	6.65363e-14	233246	Ano5	anoctamin 5 [Source:MGI Symbol;Acc:MGI:3576659]
Sap30	ENSMUSG00000031609	105.88	-1.77952	0.226495	-7.85676	3.94184e-15	6.68783e-14	60406	Sap30	sin3 associated polypeptide [Source:MGI Symbol;Acc:MGI:1929129]
Il10ra	ENSMUSG00000032089	581.938	-1.67054	0.212681	-7.85469	4.00753e-15	6.79383e-14	16154	Il10ra	interleukin 10 receptor, alpha [Source:MGI Symbol;Acc:MGI:96538]
Prkcd	ENSMUSG00000021948	921.595	-1.58576	0.201908	-7.85386	4.03437e-15	6.83384e-14	18753	Prkcd	protein kinase C, delta [Source:MGI Symbol;Acc:MGI:97598]
Plk2	ENSMUSG00000021701	475.711	-1.5945	0.203025	-7.85372	4.03889e-15	6.83602e-14	20620	Plk2	polo like kinase 2 [Source:MGI Symbol;Acc:MGI:1099790]
Tuba1c	ENSMUSG00000043091	989.804	-1.90762	0.24295	-7.85192	4.09706e-15	6.92892e-14	22146	Tuba1c	tubulin, alpha 1C [Source:MGI Symbol;Acc:MGI:1095409]
Parm1	ENSMUSG00000034981	139.2	2.08598	0.265714	7.85047	4.14467e-15	7.00383e-14	NA	Parm1	prostate androgen-regulated mucin-like protein 1 [Source:MGI Symbol;Acc:MGI:2443349]
Psme2	ENSMUSG00000079197	724.106	-0.964467	0.122861	-7.85005	4.15879e-15	7.02207e-14	115489401	Psme2	proteasome (prosome, macropain) activator subunit 2 (PA28 beta) [Source:MGI Symbol;Acc:MGI:1096365]
Psme2-1	ENSMUSG00000079197	724.106	-0.964467	0.122861	-7.85005	4.15879e-15	7.02207e-14	19188	Psme2	proteasome (prosome, macropain) activator subunit 2 (PA28 beta) [Source:MGI Symbol;Acc:MGI:1096365]
Ugt1a7c	ENSMUSG00000090124	158.694	-2.06416	0.262989	-7.84884	4.19893e-15	7.08418e-14	394432	Ugt1a7c	UDP glucuronosyltransferase 1 family, polypeptide A7C [Source:MGI Symbol;Acc:MGI:3032636]
Trdn	ENSMUSG00000019787	2685.67	2.92009	0.372121	7.84717	4.25542e-15	7.17377e-14	76757	Trdn	triadin [Source:MGI Symbol;Acc:MGI:1924007]
Suox	ENSMUSG00000049858	245.224	1.41806	0.180758	7.84507	4.32713e-15	7.28883e-14	211389	Suox	sulfite oxidase [Source:MGI Symbol;Acc:MGI:2446117]
Atp6v0e	ENSMUSG00000015575	848.325	-1.25886	0.160473	-7.84467	4.34079e-15	7.30601e-14	11974	Atp6v0e	ATPase, H+ transporting, lysosomal V0 subunit E [Source:MGI Symbol;Acc:MGI:1328318]
Myo5c	ENSMUSG00000033590	50.9958	3.37022	0.429641	7.84427	4.35486e-15	7.32386e-14	208943	Myo5c	myosin VC [Source:MGI Symbol;Acc:MGI:2442485]
Slc25a23	ENSMUSG00000046329	126.714	2.33523	0.297742	7.84313	4.39442e-15	7.38451e-14	66972	Slc25a23	solute carrier family 25 (mitochondrial carrier; phosphate carrier), member 23 [Source:MGI Symbol;Acc:MGI:1914222]
Kctd11	ENSMUSG00000046731	271.178	-1.63286	0.208194	-7.84301	4.39856e-15	7.3856e-14	NA	Kctd11	potassium channel tetramerisation domain containing 11 [Source:MGI Symbol;Acc:MGI:2448712]
Rab28	ENSMUSG00000029128	438.748	1.17106	0.14932	7.84262	4.41225e-15	7.40269e-14	100972	Rab28	RAB28, member RAS oncogene family [Source:MGI Symbol;Acc:MGI:1917285]
Gprc5c	ENSMUSG00000051043	430.546	1.44018	0.183646	7.84218	4.42786e-15	7.42299e-14	70355	Gprc5c	G protein-coupled receptor, family C, group 5, member C [Source:MGI Symbol;Acc:MGI:1917605]
Ndufb5	ENSMUSG00000027673	1184.73	1.35403	0.172689	7.84086	4.47459e-15	7.49538e-14	66046	Ndufb5	NADH:ubiquinone oxidoreductase subunit B5 [Source:MGI Symbol;Acc:MGI:1913296]
Uckl1os	ENSMUSG00000010492	97.0755	2.74857	0.350554	7.84063	4.48274e-15	7.50309e-14	NA	Uckl1os	uridine-cytidine kinase 1-like 1, opposite strand [Source:MGI Symbol;Acc:MGI:3801877]
Dhrs9	ENSMUSG00000027068	227.547	-2.53227	0.323121	-7.83689	4.61861e-15	7.72437e-14	NA	Dhrs9	dehydrogenase/reductase (SDR family) member 9 [Source:MGI Symbol;Acc:MGI:2442798]
Abracl	ENSMUSG00000078453	423.191	-1.85043	0.236125	-7.83665	4.62723e-15	7.73268e-14	73112	Abracl	ABRA C-terminal like [Source:MGI Symbol;Acc:MGI:1920362]
Ppp2r5a	ENSMUSG00000026626	1621.33	0.952683	0.121571	7.83644	4.6349e-15	7.73937e-14	226849	Ppp2r5a	protein phosphatase 2, regulatory subunit B', alpha [Source:MGI Symbol;Acc:MGI:2388479]
Txndc17	ENSMUSG00000020803	722.204	-1.01508	0.129593	-7.83286	4.76913e-15	7.95722e-14	NA	Txndc17	thioredoxin domain containing 17 [Source:MGI Symbol;Acc:MGI:1289248]
Ube2q1	ENSMUSG00000042572	510.081	-0.864726	0.110441	-7.82973	4.88906e-15	8.15088e-14	70093	Ube2q1	ubiquitin-conjugating enzyme E2Q family member 1 [Source:MGI Symbol;Acc:MGI:1917343]
Gm12319	ENSMUSG00000087523	80.1866	2.88646	0.368701	7.82873	4.92825e-15	8.20974e-14	NA	Gm12319	predicted gene 12319 [Source:MGI Symbol;Acc:MGI:3649749]
Cyp1b1	ENSMUSG00000024087	532.625	-1.56808	0.200353	-7.82662	5.01177e-15	8.34229e-14	13078	Cyp1b1	cytochrome P450, family 1, subfamily b, polypeptide 1 [Source:MGI Symbol;Acc:MGI:88590]
Rpl3	ENSMUSG00000060036	5681.83	-1.13993	0.145664	-7.82576	5.04607e-15	8.39276e-14	27367	Rpl3	ribosomal protein L3 [Source:MGI Symbol;Acc:MGI:1351605]
Txndc5	ENSMUSG00000038991	1910.8	-0.919881	0.117556	-7.82508	5.07341e-15	8.43159e-14	105245	Txndc5	thioredoxin domain containing 5 [Source:MGI Symbol;Acc:MGI:2145316]
Oasl2	ENSMUSG00000029561	662.249	-2.28155	0.291774	-7.81958	5.29992e-15	8.80112e-14	23962	Oasl2	2'-5' oligoadenylate synthetase-like 2 [Source:MGI Symbol;Acc:MGI:1344390]
Vps29	ENSMUSG00000029462	554.31	-1.0363	0.132539	-7.81882	5.33189e-15	8.84726e-14	56433	Vps29	VPS29 retromer complex component [Source:MGI Symbol;Acc:MGI:1928344]
Pah	ENSMUSG00000020051	22.9802	23.7526	3.03797	7.81859	5.3419e-15	8.85691e-14	18478	Pah	phenylalanine hydroxylase [Source:MGI Symbol;Acc:MGI:97473]
S100a4	ENSMUSG00000001020	154.382	-3.2504	0.415829	-7.81667	5.42411e-15	8.98615e-14	20198	S100a4	S100 calcium binding protein A4 [Source:MGI Symbol;Acc:MGI:1330282]
Bcl2a1b	ENSMUSG00000089929	27.0277	-3.77937	0.483712	-7.81326	5.57264e-15	9.22498e-14	12045	Bcl2a1b	B cell leukemia/lymphoma 2 related protein A1b [Source:MGI Symbol;Acc:MGI:1278326]
Immp1l	ENSMUSG00000042670	348.893	1.41391	0.180978	7.81261	5.60167e-15	9.26579e-14	66541	Immp1l	IMP1 inner mitochondrial membrane peptidase-like (S. cerevisiae) [Source:MGI Symbol;Acc:MGI:1913791]
H3f3b	ENSMUSG00000016559	3085.34	-0.796714	0.102036	-7.8082	5.80106e-15	9.58074e-14	15081	H3f3b	H3.3 histone B [Source:MGI Symbol;Acc:MGI:1101768]
Sorbs1	ENSMUSG00000025006	547.006	1.92231	0.246191	7.8082	5.80115e-15	9.58074e-14	20411	Sorbs1	sorbin and SH3 domain containing 1 [Source:MGI Symbol;Acc:MGI:700014]
Scd1	ENSMUSG00000037071	17929.8	3.99577	0.511789	7.80746	5.83537e-15	9.62972e-14	20249	Scd1	stearoyl-Coenzyme A desaturase 1 [Source:MGI Symbol;Acc:MGI:98239]
2310002L09Rik	ENSMUSG00000028396	354.663	2.69078	0.344659	7.80709	5.85229e-15	9.64258e-14	71886	2310002L09Rik	RIKEN cDNA 2310002L09 gene [Source:MGI Symbol;Acc:MGI:1916780]
Atp5md	ENSMUSG00000071528	1431.82	1.29063	0.165314	7.80717	5.8487e-15	9.64258e-14	66477	Atp5md	ATP synthase membrane subunit DAPIT [Source:MGI Symbol;Acc:MGI:1891435]
Cnpy4	ENSMUSG00000036968	264.985	-1.01863	0.130484	-7.80657	5.87674e-15	9.66778e-14	66455	Cnpy4	canopy FGF signaling regulator 4 [Source:MGI Symbol;Acc:MGI:1913705]
Car14	ENSMUSG00000038526	128.181	3.32842	0.426356	7.80666	5.87246e-15	9.66778e-14	23831	Car14	carbonic anhydrase 14 [Source:MGI Symbol;Acc:MGI:1344341]
Avil	ENSMUSG00000025432	46.4124	2.62738	0.336565	7.80645	5.88228e-15	9.66937e-14	11567	Avil	advillin [Source:MGI Symbol;Acc:MGI:1333798]
Npr2	ENSMUSG00000028469	336.188	1.97741	0.253486	7.80087	6.14815e-15	1.00986e-13	230103	Npr2	natriuretic peptide receptor 2 [Source:MGI Symbol;Acc:MGI:97372]
Kpnb1	ENSMUSG00000001440	2648.5	-0.926649	0.118803	-7.79987	6.1969e-15	1.01707e-13	16211	Kpnb1	karyopherin (importin) beta 1 [Source:MGI Symbol;Acc:MGI:107532]
5430427O19Rik	ENSMUSG00000025058	92.2567	-2.60298	0.333784	-7.7984	6.26992e-15	1.02826e-13	71398	5430427O19Rik	RIKEN cDNA 5430427O19 gene [Source:MGI Symbol;Acc:MGI:1918648]
AI506816	ENSMUSG00000105987	661.828	-1.13857	0.146144	-7.79076	6.6608e-15	1.09151e-13	NA	AI506816	expressed sequence AI506816 [Source:MGI Symbol;Acc:MGI:2140929]
Rin2	ENSMUSG00000001768	1045.88	-1.02355	0.131391	-7.79013	6.69399e-15	1.0961e-13	74030	Rin2	Ras and Rab interactor 2 [Source:MGI Symbol;Acc:MGI:1921280]
Coq5	ENSMUSG00000041733	367.442	1.26063	0.161873	7.78776	6.82067e-15	1.11598e-13	52064	Coq5	coenzyme Q5 methyltransferase [Source:MGI Symbol;Acc:MGI:1098643]
Cd1d1	ENSMUSG00000028076	242.915	1.70397	0.218857	7.78575	6.92992e-15	1.13298e-13	12479	Cd1d1	CD1d1 antigen [Source:MGI Symbol;Acc:MGI:107674]
Rb1cc1	ENSMUSG00000025907	1039.93	1.06433	0.136728	7.78432	7.00877e-15	1.14498e-13	12421	Rb1cc1	RB1-inducible coiled-coil 1 [Source:MGI Symbol;Acc:MGI:1341850]
Tcirg1	ENSMUSG00000001750	1208.78	-1.99251	0.255999	-7.78327	7.06726e-15	1.15365e-13	27060	Tcirg1	T cell, immune regulator 1, ATPase, H+ transporting, lysosomal V0 protein A3 [Source:MGI Symbol;Acc:MGI:1350931]
Upp1	ENSMUSG00000020407	107.899	-3.68287	0.473256	-7.78198	7.13979e-15	1.16459e-13	22271	Upp1	uridine phosphorylase 1 [Source:MGI Symbol;Acc:MGI:1097668]
Aif1l	ENSMUSG00000001864	225.997	-2.07952	0.267231	-7.78172	7.15475e-15	1.16613e-13	108897	Aif1l	allograft inflammatory factor 1-like [Source:MGI Symbol;Acc:MGI:1919598]
Atp6v0d1	ENSMUSG00000013160	792.468	-0.924382	0.118793	-7.78147	7.16886e-15	1.16752e-13	11972	Atp6v0d1	ATPase, H+ transporting, lysosomal V0 subunit D1 [Source:MGI Symbol;Acc:MGI:1201778]
Lmo7	ENSMUSG00000033060	820.994	1.34366	0.172743	7.77839	7.34558e-15	1.19446e-13	380928	Lmo7	LIM domain only 7 [Source:MGI Symbol;Acc:MGI:1353586]
Arhgap30	ENSMUSG00000048865	978.099	-1.77216	0.227829	-7.77847	7.34083e-15	1.19446e-13	226652	Arhgap30	Rho GTPase activating protein 30 [Source:MGI Symbol;Acc:MGI:2684948]
Id2	ENSMUSG00000020644	441.71	-1.0143	0.130483	-7.77343	7.63908e-15	1.24123e-13	15902	Id2	inhibitor of DNA binding 2 [Source:MGI Symbol;Acc:MGI:96397]
Gdi2	ENSMUSG00000021218	3214.3	-0.944203	0.12149	-7.77184	7.73548e-15	1.25593e-13	NA	Gdi2	guanosine diphosphate (GDP) dissociation inhibitor 2 [Source:MGI Symbol;Acc:MGI:99845]
Ccdc91	ENSMUSG00000030301	429.58	1.30724	0.168252	7.76949	7.88013e-15	1.27843e-13	67015	Ccdc91	coiled-coil domain containing 91 [Source:MGI Symbol;Acc:MGI:1914265]
Nhlrc3	ENSMUSG00000042997	283.282	-1.07428	0.138292	-7.76822	7.95971e-15	1.29035e-13	NA	Nhlrc3	NHL repeat containing 3 [Source:MGI Symbol;Acc:MGI:2444520]
Slc39a1	ENSMUSG00000052310	1487.81	-0.876394	0.112846	-7.76631	8.08031e-15	1.3089e-13	30791	Slc39a1	solute carrier family 39 (zinc transporter), member 1 [Source:MGI Symbol;Acc:MGI:1353474]
Acss3	ENSMUSG00000035948	91.3066	2.16678	0.27916	7.7618	8.37304e-15	1.35528e-13	380660	Acss3	acyl-CoA synthetase short-chain family member 3 [Source:MGI Symbol;Acc:MGI:2685720]
Crebrf	ENSMUSG00000048249	697.924	1.18782	0.153051	7.76097	8.42793e-15	1.36312e-13	77128	Crebrf	CREB3 regulatory factor [Source:MGI Symbol;Acc:MGI:1924378]
Ugp2	ENSMUSG00000001891	3105.71	1.8356	0.23658	7.75891	8.56652e-15	1.38447e-13	216558	Ugp2	UDP-glucose pyrophosphorylase 2 [Source:MGI Symbol;Acc:MGI:2183447]
Pde4b	ENSMUSG00000028525	571.499	1.36013	0.175311	7.7584	8.60056e-15	1.38891e-13	18578	Pde4b	phosphodiesterase 4B, cAMP specific [Source:MGI Symbol;Acc:MGI:99557]
Ezr	ENSMUSG00000052397	772.793	-1.12936	0.14565	-7.75396	8.90733e-15	1.43735e-13	22350	Ezr	ezrin [Source:MGI Symbol;Acc:MGI:98931]
Tacc2	ENSMUSG00000030852	2476.09	1.94941	0.251419	7.75365	8.92911e-15	1.43977e-13	57752	Tacc2	transforming, acidic coiled-coil containing protein 2 [Source:MGI Symbol;Acc:MGI:1928899]
Coro6	ENSMUSG00000020836	302.68	2.27005	0.293167	7.74318	9.69599e-15	1.56223e-13	216961	Coro6	coronin 6 [Source:MGI Symbol;Acc:MGI:2183448]
Nr3c1	ENSMUSG00000024431	1700.1	0.948813	0.122568	7.74114	9.85301e-15	1.58632e-13	14815	Nr3c1	nuclear receptor subfamily 3, group C, member 1 [Source:MGI Symbol;Acc:MGI:95824]
Gm12250	ENSMUSG00000082292	104.822	-2.53065	0.327107	-7.73644	1.02238e-14	1.64476e-13	NA	Gm12250	predicted gene 12250 [Source:MGI Symbol;Acc:MGI:3649299]
Sirpb1b	ENSMUSG00000095028	72.0699	-2.52151	0.325938	-7.73618	1.02447e-14	1.64688e-13	668101	Sirpb1b	signal-regulatory protein beta 1B [Source:MGI Symbol;Acc:MGI:3779828]
Six1	ENSMUSG00000051367	304.343	1.67746	0.216869	7.73493	1.03463e-14	1.66194e-13	NA	Six1	sine oculis-related homeobox 1 [Source:MGI Symbol;Acc:MGI:102780]
Insig2	ENSMUSG00000003721	393.771	1.29715	0.167706	7.73467	1.03675e-14	1.66408e-13	72999	Insig2	insulin induced gene 2 [Source:MGI Symbol;Acc:MGI:1920249]
Ndufb10	ENSMUSG00000040048	1044.09	1.31927	0.170579	7.73406	1.04174e-14	1.67082e-13	68342	Ndufb10	NADH:ubiquinone oxidoreductase subunit B10 [Source:MGI Symbol;Acc:MGI:1915592]
Snd1	ENSMUSG00000001424	1676.78	-0.817421	0.105695	-7.73379	1.04394e-14	1.67308e-13	56463	Snd1	staphylococcal nuclease and tudor domain containing 1 [Source:MGI Symbol;Acc:MGI:1929266]
Bach1	ENSMUSG00000025612	957.171	-1.17048	0.151408	-7.73064	1.07004e-14	1.71361e-13	12013	Bach1	BTB and CNC homology 1, basic leucine zipper transcription factor 1 [Source:MGI Symbol;Acc:MGI:894680]
Tmem273	ENSMUSG00000041707	69.3925	-2.31165	0.299032	-7.73044	1.07176e-14	1.71506e-13	69069	Tmem273	transmembrane protein 273 [Source:MGI Symbol;Acc:MGI:1916319]
Srpk3	ENSMUSG00000002007	185.121	2.06942	0.267755	7.72878	1.0858e-14	1.73621e-13	56504	Srpk3	serine/arginine-rich protein specific kinase 3 [Source:MGI Symbol;Acc:MGI:1891338]
Trpt1	ENSMUSG00000047656	56.8309	1.96181	0.253933	7.72568	1.11262e-14	1.77775e-13	107328	Trpt1	tRNA phosphotransferase 1 [Source:MGI Symbol;Acc:MGI:1333115]
Cox6a2	ENSMUSG00000030785	1943.72	2.70607	0.350379	7.72326	1.13391e-14	1.8104e-13	12862	Cox6a2	cytochrome c oxidase subunit 6A2 [Source:MGI Symbol;Acc:MGI:104649]
Mob3a	ENSMUSG00000003348	502.72	-1.1727	0.15195	-7.71765	1.18495e-14	1.89046e-13	208228	Mob3a	MOB kinase activator 3A [Source:MGI Symbol;Acc:MGI:3050117]
Afdn	ENSMUSG00000068036	710.742	1.08646	0.140791	7.71685	1.1924e-14	1.90091e-13	17356	Afdn	afadin, adherens junction formation factor [Source:MGI Symbol;Acc:MGI:1314653]
Jam2	ENSMUSG00000053062	439.376	1.24404	0.161289	7.71309	1.22806e-14	1.95629e-13	67374	Jam2	junction adhesion molecule 2 [Source:MGI Symbol;Acc:MGI:1933820]
Acox1	ENSMUSG00000020777	1416.4	1.70032	0.220468	7.71228	1.23585e-14	1.96721e-13	11430	Acox1	acyl-Coenzyme A oxidase 1, palmitoyl [Source:MGI Symbol;Acc:MGI:1330812]
Ushbp1	ENSMUSG00000034911	203.343	1.52275	0.197472	7.71123	1.24609e-14	1.98201e-13	234395	Ushbp1	USH1 protein network component harmonin binding protein 1 [Source:MGI Symbol;Acc:MGI:1922920]
Ndufb3	ENSMUSG00000026032	642.939	1.19681	0.155377	7.70262	1.33306e-14	2.11875e-13	66495	Ndufb3	NADH:ubiquinone oxidoreductase subunit B3 [Source:MGI Symbol;Acc:MGI:1913745]
Pank4	ENSMUSG00000029056	351.018	1.03456	0.134333	7.70143	1.34549e-14	2.1369e-13	269614	Pank4	pantothenate kinase 4 [Source:MGI Symbol;Acc:MGI:2387466]
Myoz3	ENSMUSG00000049173	57.0945	2.92835	0.380384	7.69841	1.37773e-14	2.18646e-13	170947	Myoz3	myozenin 3 [Source:MGI Symbol;Acc:MGI:2179296]
ENSMUSG00000091089	ENSMUSG00000091089	107.354	3.48285	0.452495	7.697	1.39301e-14	2.20905e-13	NA	ENSMUSG00000091089	NA
Lst1	ENSMUSG00000073412	299.315	-2.94474	0.382664	-7.69538	1.41072e-14	2.23546e-13	16988	Lst1	leukocyte specific transcript 1 [Source:MGI Symbol;Acc:MGI:1096324]
Selenow	ENSMUSG00000041571	2719.29	1.54689	0.201036	7.69462	1.4191e-14	2.24705e-13	20364	Selenow	selenoprotein W [Source:MGI Symbol;Acc:MGI:1100878]
Irf7	ENSMUSG00000025498	913.848	-2.90013	0.377167	-7.68924	1.48013e-14	2.34017e-13	54123	Irf7	interferon regulatory factor 7 [Source:MGI Symbol;Acc:MGI:1859212]
Cybc1	ENSMUSG00000039294	389.716	-1.21332	0.157794	-7.68928	1.4796e-14	2.34017e-13	217370	Cybc1	cytochrome b 245 chaperone 1 [Source:MGI Symbol;Acc:MGI:2384959]
ENSMUSG00000044060	ENSMUSG00000044060	116.101	2.06648	0.268945	7.68368	1.54586e-14	2.44227e-13	NA	ENSMUSG00000044060	NA
Sspn	ENSMUSG00000030255	602.725	1.67377	0.217842	7.68344	1.54877e-14	2.44504e-13	16651	Sspn	sarcospan [Source:MGI Symbol;Acc:MGI:1353511]
Dnajc28	ENSMUSG00000039763	130.172	2.23377	0.290744	7.68293	1.55485e-14	2.45281e-13	246738	Dnajc28	DnaJ heat shock protein family (Hsp40) member C28 [Source:MGI Symbol;Acc:MGI:2181053]
Tmem150a	ENSMUSG00000055912	118.867	1.55265	0.202165	7.68012	1.58942e-14	2.50548e-13	232086	Tmem150a	transmembrane protein 150A [Source:MGI Symbol;Acc:MGI:2385244]
Cox7c	ENSMUSG00000017778	2191.91	1.39972	0.18239	7.67432	1.66299e-14	2.61754e-13	NA	Cox7c	cytochrome c oxidase subunit 7C [Source:MGI Symbol;Acc:MGI:103226]
Nfs1	ENSMUSG00000027618	340.053	1.14925	0.149752	7.67435	1.66259e-14	2.61754e-13	18041	Nfs1	nitrogen fixation gene 1 (S. cerevisiae) [Source:MGI Symbol;Acc:MGI:1316706]
Ube2r2	ENSMUSG00000036241	843.144	0.773644	0.100847	7.67143	1.70085e-14	2.67514e-13	67615	Ube2r2	ubiquitin-conjugating enzyme E2R 2 [Source:MGI Symbol;Acc:MGI:1914865]
Actn1	ENSMUSG00000015143	1375.1	-1.41325	0.184239	-7.67072	1.71039e-14	2.68813e-13	109711	Actn1	actinin, alpha 1 [Source:MGI Symbol;Acc:MGI:2137706]
Hsdl2	ENSMUSG00000028383	447.51	1.43771	0.187452	7.66973	1.72356e-14	2.70682e-13	72479	Hsdl2	hydroxysteroid dehydrogenase like 2 [Source:MGI Symbol;Acc:MGI:1919729]
Pgs1	ENSMUSG00000017715	474.691	-0.896159	0.116904	-7.66576	1.77775e-14	2.78985e-13	NA	Pgs1	phosphatidylglycerophosphate synthase 1 [Source:MGI Symbol;Acc:MGI:1921701]
Ssr4	ENSMUSG00000002014	988.966	-0.921808	0.12028	-7.66387	1.80416e-14	2.82919e-13	20832	Ssr4	signal sequence receptor, delta [Source:MGI Symbol;Acc:MGI:1099464]
Manf	ENSMUSG00000032575	698.954	-1.25729	0.164111	-7.66126	1.84123e-14	2.88518e-13	NA	Manf	mesencephalic astrocyte-derived neurotrophic factor [Source:MGI Symbol;Acc:MGI:1922090]
Cdo1	ENSMUSG00000033022	800.585	2.6076	0.340462	7.659	1.87385e-14	2.93412e-13	12583	Cdo1	cysteine dioxygenase 1, cytosolic [Source:MGI Symbol;Acc:MGI:105925]
Tgif1	ENSMUSG00000047407	288.393	-1.49198	0.194825	-7.65804	1.88787e-14	2.95389e-13	21815	Tgif1	TGFB-induced factor homeobox 1 [Source:MGI Symbol;Acc:MGI:1194497]
Apobec2	ENSMUSG00000040694	2474.27	2.11375	0.276122	7.65512	1.93138e-14	3.01973e-13	NA	Apobec2	apolipoprotein B mRNA editing enzyme, catalytic polypeptide 2 [Source:MGI Symbol;Acc:MGI:1343178]
Oaz2	ENSMUSG00000040652	644.469	1.20364	0.157253	7.65416	1.94583e-14	3.04007e-13	18247	Oaz2	ornithine decarboxylase antizyme 2 [Source:MGI Symbol;Acc:MGI:109492]
Apol6	ENSMUSG00000033576	264.195	1.98693	0.259727	7.65007	2.00873e-14	3.13603e-13	71939	Apol6	apolipoprotein L 6 [Source:MGI Symbol;Acc:MGI:1919189]
Cecr2	ENSMUSG00000071226	208.789	2.80558	0.367044	7.64373	2.11015e-14	3.29193e-13	330409	Cecr2	CECR2, histone acetyl-lysine reader [Source:MGI Symbol;Acc:MGI:1923799]
Sema6c	ENSMUSG00000038777	241.474	2.53284	0.331434	7.64207	2.13756e-14	3.33222e-13	20360	Sema6c	sema domain, transmembrane domain (TM), and cytoplasmic domain, (semaphorin) 6C [Source:MGI Symbol;Acc:MGI:1338032]
Prune2	ENSMUSG00000039126	310.798	-1.79526	0.234951	-7.641	2.15549e-14	3.3577e-13	353211	Prune2	prune homolog 2 [Source:MGI Symbol;Acc:MGI:1925004]
Zranb1	ENSMUSG00000030967	651.493	1.40198	0.183528	7.63905	2.18825e-14	3.40622e-13	360216	Zranb1	zinc finger, RAN-binding domain containing 1 [Source:MGI Symbol;Acc:MGI:106441]
Mapk6	ENSMUSG00000042688	875.792	-0.869637	0.113888	-7.63592	2.24221e-14	3.48764e-13	50772	Mapk6	mitogen-activated protein kinase 6 [Source:MGI Symbol;Acc:MGI:1354946]
Slc25a5	ENSMUSG00000016319	2131.03	-0.98563	0.129089	-7.63526	2.25362e-14	3.50281e-13	11740	Slc25a5	solute carrier family 25 (mitochondrial carrier, adenine nucleotide translocator), member 5 [Source:MGI Symbol;Acc:MGI:1353496]
Bak1	ENSMUSG00000057789	458.947	-1.61461	0.211526	-7.63317	2.29048e-14	3.55748e-13	NA	Bak1	BCL2-antagonist/killer 1 [Source:MGI Symbol;Acc:MGI:1097161]
Nsmaf	ENSMUSG00000028245	617.295	0.661801	0.0867086	7.63247	2.30293e-14	3.57419e-13	18201	Nsmaf	neutral sphingomyelinase (N-SMase) activation associated factor [Source:MGI Symbol;Acc:MGI:1341864]
Metap1d	ENSMUSG00000041921	217.852	1.26838	0.166201	7.6316	2.31856e-14	3.59581e-13	66559	Metap1d	methionyl aminopeptidase type 1D (mitochondrial) [Source:MGI Symbol;Acc:MGI:1913809]
Ilrun	ENSMUSG00000056692	1528.46	0.859581	0.112678	7.62868	2.37174e-14	3.67558e-13	224647	Ilrun	inflammation and lipid regulator with UBA-like and NBR1-like domains [Source:MGI Symbol;Acc:MGI:106281]
Ms4a14	ENSMUSG00000099398	53.6021	-3.32266	0.4357	-7.62603	2.42092e-14	3.74905e-13	383435	Ms4a14	membrane-spanning 4-domains, subfamily A, member 14 [Source:MGI Symbol;Acc:MGI:2686122]
L2hgdh	ENSMUSG00000020988	197.011	1.70608	0.223793	7.62345	2.46988e-14	3.82207e-13	217666	L2hgdh	L-2-hydroxyglutarate dehydrogenase [Source:MGI Symbol;Acc:MGI:2384968]
Ndufc1	ENSMUSG00000037152	706.179	1.62929	0.213834	7.61943	2.54792e-14	3.93995e-13	66377	Ndufc1	NADH:ubiquinone oxidoreductase subunit C1 [Source:MGI Symbol;Acc:MGI:1913627]
Tmem52	ENSMUSG00000023153	141.757	2.74351	0.360076	7.61925	2.55159e-14	3.94275e-13	69671	Tmem52	transmembrane protein 52 [Source:MGI Symbol;Acc:MGI:1916921]
Rbms1	ENSMUSG00000026970	1036.65	-0.835508	0.109683	-7.61748	2.5867e-14	3.99407e-13	56878	Rbms1	RNA binding motif, single stranded interacting protein 1 [Source:MGI Symbol;Acc:MGI:1861774]
Umps	ENSMUSG00000022814	353.406	-1.33766	0.175725	-7.61225	2.69357e-14	4.15605e-13	22247	Umps	uridine monophosphate synthetase [Source:MGI Symbol;Acc:MGI:1298388]
Atp6v1h	ENSMUSG00000033793	667.034	-0.870724	0.114411	-7.61046	2.73115e-14	4.21095e-13	108664	Atp6v1h	ATPase, H+ transporting, lysosomal V1 subunit H [Source:MGI Symbol;Acc:MGI:1914864]
Ghitm	ENSMUSG00000041028	2367.23	1.03687	0.136245	7.61035	2.73363e-14	4.2117e-13	NA	Ghitm	growth hormone inducible transmembrane protein [Source:MGI Symbol;Acc:MGI:1913342]
Tprgl	ENSMUSG00000029030	765.794	0.810943	0.10658	7.60879	2.76663e-14	4.25944e-13	67808	Tprgl	transformation related protein 63 regulated like [Source:MGI Symbol;Acc:MGI:1915058]
Vps37a	ENSMUSG00000031600	466.26	0.967084	0.127116	7.60791	2.78562e-14	4.28556e-13	52348	Vps37a	vacuolar protein sorting 37A [Source:MGI Symbol;Acc:MGI:1261835]
Ak3	ENSMUSG00000024782	797.993	0.933486	0.122728	7.6061	2.82482e-14	4.34269e-13	56248	Ak3	adenylate kinase 3 [Source:MGI Symbol;Acc:MGI:1860835]
Popdc2	ENSMUSG00000022803	168.427	2.09017	0.274835	7.60517	2.84539e-14	4.37115e-13	64082	Popdc2	popeye domain containing 2 [Source:MGI Symbol;Acc:MGI:1930150]
Ltbr	ENSMUSG00000030339	587.133	-0.875839	0.115169	-7.60479	2.85371e-14	4.38073e-13	17000	Ltbr	lymphotoxin B receptor [Source:MGI Symbol;Acc:MGI:104875]
Sec31b	ENSMUSG00000051984	109.542	2.90116	0.381539	7.60382	2.87508e-14	4.41033e-13	240667	Sec31b	Sec31 homolog B (S. cerevisiae) [Source:MGI Symbol;Acc:MGI:2685187]
Caprin1	ENSMUSG00000027184	2764.28	-0.721428	0.0949153	-7.60076	2.944e-14	4.51278e-13	53872	Caprin1	cell cycle associated protein 1 [Source:MGI Symbol;Acc:MGI:1858234]
Unc45b	ENSMUSG00000018845	898.749	2.17443	0.2861	7.60023	2.95607e-14	4.528e-13	217012	Unc45b	unc-45 myosin chaperone B [Source:MGI Symbol;Acc:MGI:2443377]
Ripk1	ENSMUSG00000021408	403.952	-1.02147	0.134402	-7.6001	2.95902e-14	4.52923e-13	19766	Ripk1	receptor (TNFRSF)-interacting serine-threonine kinase 1 [Source:MGI Symbol;Acc:MGI:108212]
Canx	ENSMUSG00000020368	4708.66	-0.913552	0.120229	-7.59845	2.99689e-14	4.58387e-13	12330	Canx	calnexin [Source:MGI Symbol;Acc:MGI:88261]
Plin4	ENSMUSG00000002831	2702.52	2.26322	0.297863	7.59819	3.00299e-14	4.58988e-13	57435	Plin4	perilipin 4 [Source:MGI Symbol;Acc:MGI:1929709]
Gm10123	ENSMUSG00000062933	128.649	-1.40761	0.18527	-7.59763	3.01612e-14	4.60662e-13	NA	Gm10123	predicted pseudogene 10123 [Source:MGI Symbol;Acc:MGI:3704342]
Plod3	ENSMUSG00000004846	1044.45	-1.2737	0.167648	-7.59747	3.01966e-14	4.60869e-13	26433	Plod3	procollagen-lysine, 2-oxoglutarate 5-dioxygenase 3 [Source:MGI Symbol;Acc:MGI:1347008]
Dync1i2	ENSMUSG00000027012	1029.13	-0.654675	0.0861867	-7.59601	3.05406e-14	4.65783e-13	13427	Dync1i2	dynein cytoplasmic 1 intermediate chain 2 [Source:MGI Symbol;Acc:MGI:107750]
Scimp	ENSMUSG00000057135	28.2525	-3.80702	0.501227	-7.59541	3.06829e-14	4.67616e-13	327957	Scimp	SLP adaptor and CSK interacting membrane protein [Source:MGI Symbol;Acc:MGI:3610314]
Cerk	ENSMUSG00000035891	790.067	-1.458	0.192128	-7.5887	3.23128e-14	4.921e-13	223753	Cerk	ceramide kinase [Source:MGI Symbol;Acc:MGI:2386052]
Adk	ENSMUSG00000039197	657.93	1.48495	0.195768	7.58528	3.31777e-14	5.04909e-13	11534	Adk	adenosine kinase [Source:MGI Symbol;Acc:MGI:87930]
Exoc6	ENSMUSG00000053799	583.633	1.29403	0.170603	7.58502	3.32436e-14	5.05547e-13	107371	Exoc6	exocyst complex component 6 [Source:MGI Symbol;Acc:MGI:1351611]
Capza1	ENSMUSG00000070372	1390.33	-1.33926	0.176602	-7.58349	3.36377e-14	5.11172e-13	12340	Capza1	capping protein (actin filament) muscle Z-line, alpha 1 [Source:MGI Symbol;Acc:MGI:106227]
Kcna7	ENSMUSG00000038201	156.179	2.53814	0.334878	7.57929	3.47451e-14	5.27621e-13	NA	Kcna7	potassium voltage-gated channel, shaker-related subfamily, member 7 [Source:MGI Symbol;Acc:MGI:96664]
Ablim1	ENSMUSG00000025085	1047.95	1.10974	0.146483	7.57588	3.56698e-14	5.41273e-13	226251	Ablim1	actin-binding LIM protein 1 [Source:MGI Symbol;Acc:MGI:1194500]
Pi4k2a	ENSMUSG00000025178	376.479	-1.07708	0.142204	-7.57416	3.61446e-14	5.48085e-13	84095	Pi4k2a	phosphatidylinositol 4-kinase type 2 alpha [Source:MGI Symbol;Acc:MGI:1934031]
Mylk4	ENSMUSG00000044951	774.346	3.15625	0.416749	7.57349	3.63319e-14	5.5053e-13	238564	Mylk4	myosin light chain kinase family, member 4 [Source:MGI Symbol;Acc:MGI:3643758]
Pdlim5	ENSMUSG00000028273	2592.19	1.27231	0.16803	7.57192	3.67735e-14	5.56823e-13	56376	Pdlim5	PDZ and LIM domain 5 [Source:MGI Symbol;Acc:MGI:1927489]
Smyd2	ENSMUSG00000026603	480.479	1.32504	0.175053	7.56937	3.75053e-14	5.67496e-13	226830	Smyd2	SET and MYND domain containing 2 [Source:MGI Symbol;Acc:MGI:1915889]
Ddx21	ENSMUSG00000020075	1079.34	-0.766512	0.101282	-7.56812	3.78671e-14	5.72274e-13	56200	Ddx21	DEAD (Asp-Glu-Ala-Asp) box polypeptide 21 [Source:MGI Symbol;Acc:MGI:1860494]
Cln5	ENSMUSG00000022125	401.293	-0.949225	0.125425	-7.56809	3.78753e-14	5.72274e-13	211286	Cln5	ceroid-lipofuscinosis, neuronal 5 [Source:MGI Symbol;Acc:MGI:2442253]
Adcy6	ENSMUSG00000022994	732.495	0.98868	0.130703	7.56432	3.89911e-14	5.88713e-13	11512	Adcy6	adenylate cyclase 6 [Source:MGI Symbol;Acc:MGI:87917]
Irak4	ENSMUSG00000059883	239.708	-1.12259	0.148428	-7.56319	3.93297e-14	5.93401e-13	266632	Irak4	interleukin-1 receptor-associated kinase 4 [Source:MGI Symbol;Acc:MGI:2182474]
Slc6a13	ENSMUSG00000030108	48.8507	3.55887	0.470559	7.56308	3.93641e-14	5.93495e-13	14412	Slc6a13	solute carrier family 6 (neurotransmitter transporter, GABA), member 13 [Source:MGI Symbol;Acc:MGI:95629]
Acad12	ENSMUSG00000042647	161.746	1.91783	0.253857	7.55476	4.19644e-14	6.32249e-13	338350	Acad12	acyl-Coenzyme A dehydrogenase family, member 12 [Source:MGI Symbol;Acc:MGI:2443320]
Kcnn1	ENSMUSG00000002908	80.2259	2.36481	0.313048	7.55414	4.21637e-14	6.34799e-13	84036	Kcnn1	potassium intermediate/small conductance calcium-activated channel, subfamily N, member 1 [Source:MGI Symbol;Acc:MGI:1933993]
Ptger2	ENSMUSG00000037759	64.4593	-2.25179	0.298132	-7.553	4.25339e-14	6.39917e-13	19217	Ptger2	prostaglandin E receptor 2 (subtype EP2) [Source:MGI Symbol;Acc:MGI:97794]
Socs7	ENSMUSG00000038485	444.954	1.0518	0.139288	7.55126	4.31056e-14	6.48056e-13	192157	Socs7	suppressor of cytokine signaling 7 [Source:MGI Symbol;Acc:MGI:2651588]
Casz1	ENSMUSG00000028977	161.271	1.82807	0.242251	7.54617	4.48231e-14	6.73399e-13	69743	Casz1	castor zinc finger 1 [Source:MGI Symbol;Acc:MGI:1196251]
Srd5a3	ENSMUSG00000029233	148.705	-1.33344	0.176825	-7.54102	4.66324e-14	6.99771e-13	57357	Srd5a3	steroid 5 alpha-reductase 3 [Source:MGI Symbol;Acc:MGI:1930252]
Mmab	ENSMUSG00000029575	140.398	1.51845	0.20136	7.54098	4.66447e-14	6.99771e-13	77697	Mmab	methylmalonic aciduria (cobalamin deficiency) cblB type homolog (human) [Source:MGI Symbol;Acc:MGI:1924947]
Fsd1l	ENSMUSG00000054752	256.476	1.82527	0.242083	7.53985	4.70523e-14	7.05383e-13	319636	Fsd1l	fibronectin type III and SPRY domain containing 1-like [Source:MGI Symbol;Acc:MGI:2442443]
Cdnf	ENSMUSG00000039496	147.734	2.33605	0.30986	7.53906	4.73381e-14	7.09165e-13	227526	Cdnf	cerebral dopamine neurotrophic factor [Source:MGI Symbol;Acc:MGI:3606576]
Epha4	ENSMUSG00000026235	124.715	1.98011	0.262811	7.53434	4.90811e-14	7.34755e-13	13838	Epha4	Eph receptor A4 [Source:MGI Symbol;Acc:MGI:98277]
Crebl2	ENSMUSG00000032652	226.667	1.65932	0.220276	7.53292	4.96174e-14	7.41732e-13	232430	Crebl2	cAMP responsive element binding protein-like 2 [Source:MGI Symbol;Acc:MGI:1889385]
Cxcl10	ENSMUSG00000034855	126.667	-4.16736	0.553219	-7.53294	4.96093e-14	7.41732e-13	15945	Cxcl10	chemokine (C-X-C motif) ligand 10 [Source:MGI Symbol;Acc:MGI:1352450]
Stard3nl	ENSMUSG00000003062	270.508	-1.0941	0.145399	-7.52479	5.28056e-14	7.88835e-13	76205	Stard3nl	STARD3 N-terminal like [Source:MGI Symbol;Acc:MGI:1923455]
Plpp3	ENSMUSG00000028517	812.717	1.02915	0.136789	7.52363	5.32775e-14	7.95322e-13	67916	Plpp3	phospholipid phosphatase 3 [Source:MGI Symbol;Acc:MGI:1915166]
Mlycd	ENSMUSG00000074064	348.925	1.89843	0.252406	7.52133	5.42207e-14	8.0883e-13	56690	Mlycd	malonyl-CoA decarboxylase [Source:MGI Symbol;Acc:MGI:1928485]
Nexn	ENSMUSG00000039103	512.485	2.44935	0.325748	7.51916	5.513e-14	8.21815e-13	68810	Nexn	nexilin [Source:MGI Symbol;Acc:MGI:1916060]
Trp53inp2	ENSMUSG00000038375	968.615	1.85241	0.246401	7.51789	5.5667e-14	8.29234e-13	68728	Trp53inp2	transformation related protein 53 inducible nuclear protein 2 [Source:MGI Symbol;Acc:MGI:1915978]
Ddx58	ENSMUSG00000040296	664.447	-1.5054	0.200295	-7.51589	5.65257e-14	8.41433e-13	NA	Ddx58	DEAD (Asp-Glu-Ala-Asp) box polypeptide 58 [Source:MGI Symbol;Acc:MGI:2442858]
Hadhb	ENSMUSG00000059447	2039.11	1.73642	0.231087	7.51415	5.72822e-14	8.52092e-13	231086	Hadhb	hydroxyacyl-Coenzyme A dehydrogenase/3-ketoacyl-Coenzyme A thiolase/enoyl-Coenzyme A hydratase (trifunctional protein), beta subunit [Source:MGI Symbol;Acc:MGI:2136381]
Gucy1b1	ENSMUSG00000028005	152.982	1.61923	0.215515	7.51332	5.76474e-14	8.5632e-13	54195	Gucy1b1	guanylate cyclase 1, soluble, beta 1 [Source:MGI Symbol;Acc:MGI:1860604]
Gm37488	ENSMUSG00000104125	69.8129	1.42467	0.189618	7.51337	5.76241e-14	8.5632e-13	NA	Gm37488	predicted gene, 37488 [Source:MGI Symbol;Acc:MGI:5610716]
Idh2	ENSMUSG00000030541	1856.99	1.44833	0.192801	7.51203	5.82188e-14	8.642e-13	269951	Idh2	isocitrate dehydrogenase 2 (NADP+), mitochondrial [Source:MGI Symbol;Acc:MGI:96414]
Dapk2	ENSMUSG00000032380	270.776	1.39381	0.185554	7.51165	5.83874e-14	8.65485e-13	13143	Dapk2	death-associated protein kinase 2 [Source:MGI Symbol;Acc:MGI:1341297]
Rbm24	ENSMUSG00000038132	472.188	1.85895	0.247474	7.5117	5.83652e-14	8.65485e-13	666794	Rbm24	RNA binding motif protein 24 [Source:MGI Symbol;Acc:MGI:3610364]
Mir133a-1hg	ENSMUSG00000095438	99.9243	2.88893	0.384806	7.50748	6.02757e-14	8.92849e-13	NA	Mir133a-1hg	Mir133a-1, Mir1b and Mir1a-2 host gene [Source:MGI Symbol;Acc:MGI:5433911]
Usb1	ENSMUSG00000031792	166.684	-1.25654	0.167504	-7.50153	6.30771e-14	9.33692e-13	101985	Usb1	U6 snRNA biogenesis 1 [Source:MGI Symbol;Acc:MGI:2142454]
Kpna1	ENSMUSG00000022905	1118.53	1.1731	0.156385	7.50136	6.31599e-14	9.34262e-13	16646	Kpna1	karyopherin (importin) alpha 1 [Source:MGI Symbol;Acc:MGI:103560]
Gnptab	ENSMUSG00000035311	791.573	-1.09171	0.145635	-7.49621	6.56884e-14	9.70984e-13	432486	Gnptab	N-acetylglucosamine-1-phosphate transferase, alpha and beta subunits [Source:MGI Symbol;Acc:MGI:3643902]
Cgas	ENSMUSG00000032344	64.1907	-1.96949	0.262769	-7.49516	6.62181e-14	9.7813e-13	214763	Cgas	cyclic GMP-AMP synthase [Source:MGI Symbol;Acc:MGI:2442261]
Cish	ENSMUSG00000032578	119.862	2.83099	0.377728	7.4948	6.64012e-14	9.80148e-13	12700	Cish	cytokine inducible SH2-containing protein [Source:MGI Symbol;Acc:MGI:103159]
Ppp1r9a	ENSMUSG00000032827	132.311	1.63222	0.217818	7.49352	6.70502e-14	9.89037e-13	243725	Ppp1r9a	protein phosphatase 1, regulatory subunit 9A [Source:MGI Symbol;Acc:MGI:2442401]
Zfyve9	ENSMUSG00000034557	558.961	1.24764	0.16651	7.49286	6.73889e-14	9.9334e-13	230597	Zfyve9	zinc finger, FYVE domain containing 9 [Source:MGI Symbol;Acc:MGI:2652838]
Ntpcr	ENSMUSG00000031851	159.595	-1.39999	0.186923	-7.48963	6.90679e-14	1.01738e-12	66566	Ntpcr	nucleoside-triphosphatase, cancer-related [Source:MGI Symbol;Acc:MGI:1913816]
Pla2g15	ENSMUSG00000031903	455.918	-1.34959	0.180232	-7.48808	6.98884e-14	1.02875e-12	192654	Pla2g15	phospholipase A2, group XV [Source:MGI Symbol;Acc:MGI:2178076]
Sh3kbp1	ENSMUSG00000040990	768.871	-0.920187	0.122924	-7.4858	7.11147e-14	1.04607e-12	58194	Sh3kbp1	SH3-domain kinase binding protein 1 [Source:MGI Symbol;Acc:MGI:1889583]
Naip2	ENSMUSG00000078945	380.359	-1.89507	0.253445	-7.47724	7.59013e-14	1.1157e-12	17948	Naip2	NLR family, apoptosis inhibitory protein 2 [Source:MGI Symbol;Acc:MGI:1298226]
Casp4	ENSMUSG00000033538	246.329	-1.78277	0.238553	-7.47326	7.82302e-14	1.14914e-12	12363	Casp4	caspase 4, apoptosis-related cysteine peptidase [Source:MGI Symbol;Acc:MGI:107700]
Echdc1	ENSMUSG00000019883	331.657	1.84706	0.247334	7.46788	8.14942e-14	1.19619e-12	52665	Echdc1	enoyl Coenzyme A hydratase domain containing 1 [Source:MGI Symbol;Acc:MGI:1277169]
Gpr137b-ps	ENSMUSG00000097715	132.826	-1.65156	0.221157	-7.4678	8.15468e-14	1.19619e-12	NA	Gpr137b-ps	G protein-coupled receptor 137B, pseudogene [Source:MGI Symbol;Acc:MGI:3710533]
Cldn1	ENSMUSG00000022512	127.475	2.05783	0.27567	7.46481	8.34205e-14	1.22283e-12	12737	Cldn1	claudin 1 [Source:MGI Symbol;Acc:MGI:1276109]
Adgrf5	ENSMUSG00000056492	1241.69	1.16764	0.156424	7.46458	8.35664e-14	1.22411e-12	224792	Adgrf5	adhesion G protein-coupled receptor F5 [Source:MGI Symbol;Acc:MGI:2182928]
Cpq	ENSMUSG00000039007	368.494	1.31719	0.17647	7.46412	8.38578e-14	1.22753e-12	54381	Cpq	carboxypeptidase Q [Source:MGI Symbol;Acc:MGI:1889205]
Ier5	ENSMUSG00000056708	393.806	-1.68031	0.225139	-7.46345	8.42885e-14	1.23213e-12	15939	Ier5	immediate early response 5 [Source:MGI Symbol;Acc:MGI:1337072]
Tnfrsf19	ENSMUSG00000060548	454.521	2.19721	0.294395	7.46348	8.4264e-14	1.23213e-12	29820	Tnfrsf19	tumor necrosis factor receptor superfamily, member 19 [Source:MGI Symbol;Acc:MGI:1352474]
2610035D17Rik	ENSMUSG00000087259	49.2341	2.74616	0.368148	7.4594	8.69173e-14	1.26968e-12	72386	2610035D17Rik	RIKEN cDNA 2610035D17 gene [Source:MGI Symbol;Acc:MGI:1919636]
Fxr1	ENSMUSG00000027680	2416.84	1.30635	0.175144	7.45868	8.73945e-14	1.27577e-12	14359	Fxr1	fragile X mental retardation gene 1, autosomal homolog [Source:MGI Symbol;Acc:MGI:104860]
Nlrp3	ENSMUSG00000032691	164.426	-2.65461	0.356037	-7.45597	8.92073e-14	1.30133e-12	216799	Nlrp3	NLR family, pyrin domain containing 3 [Source:MGI Symbol;Acc:MGI:2653833]
Esrrg	ENSMUSG00000026610	94.6415	2.66878	0.358027	7.45412	9.04711e-14	1.31885e-12	26381	Esrrg	estrogen-related receptor gamma [Source:MGI Symbol;Acc:MGI:1347056]
Snx6	ENSMUSG00000005656	656.783	-1.29325	0.17355	-7.45173	9.21249e-14	1.34204e-12	72183	Snx6	sorting nexin 6 [Source:MGI Symbol;Acc:MGI:1919433]
Vtn	ENSMUSG00000017344	215.137	3.02633	0.406228	7.44982	9.34674e-14	1.36066e-12	22370	Vtn	vitronectin [Source:MGI Symbol;Acc:MGI:98940]
Hpgds	ENSMUSG00000029919	247.38	-2.0341	0.273137	-7.44717	9.53633e-14	1.3873e-12	54486	Hpgds	hematopoietic prostaglandin D synthase [Source:MGI Symbol;Acc:MGI:1859384]
Rnf213	ENSMUSG00000070327	5000.02	-1.72784	0.232078	-7.44508	9.6889e-14	1.40852e-12	672511	Rnf213	ring finger protein 213 [Source:MGI Symbol;Acc:MGI:1289196]
Vps26a	ENSMUSG00000020078	757.694	-0.793486	0.106587	-7.4445	9.73092e-14	1.41366e-12	NA	Vps26a	VPS26 retromer complex component A [Source:MGI Symbol;Acc:MGI:1353654]
Cystm1	ENSMUSG00000046727	408.735	2.13596	0.287008	7.44217	9.90434e-14	1.43786e-12	66060	Cystm1	cysteine-rich transmembrane module containing 1 [Source:MGI Symbol;Acc:MGI:1913310]
Rilpl2	ENSMUSG00000029401	201.241	-1.78097	0.239535	-7.43511	1.04482e-13	1.51579e-12	80291	Rilpl2	Rab interacting lysosomal protein-like 2 [Source:MGI Symbol;Acc:MGI:1933112]
Zfp874b	ENSMUSG00000059839	173.791	1.31521	0.176915	7.43411	1.05273e-13	1.52621e-12	408067	Zfp874b	zinc finger protein 874b [Source:MGI Symbol;Acc:MGI:3040702]
Mpp1	ENSMUSG00000031402	1193.69	-1.12811	0.151922	-7.42557	1.12294e-13	1.62637e-12	17524	Mpp1	membrane protein, palmitoylated [Source:MGI Symbol;Acc:MGI:105941]
Ncs1	ENSMUSG00000062661	169.768	-1.59075	0.214227	-7.42552	1.12336e-13	1.62637e-12	NA	Ncs1	neuronal calcium sensor 1 [Source:MGI Symbol;Acc:MGI:109166]
Myo18b	ENSMUSG00000072720	1406.25	2.01127	0.270937	7.42336	1.14182e-13	1.65197e-12	74376	Myo18b	myosin XVIIIb [Source:MGI Symbol;Acc:MGI:1921626]
Bcl2a1d	ENSMUSG00000099974	71.8109	-3.05581	0.41178	-7.42097	1.16266e-13	1.68096e-12	12047	Bcl2a1d	B cell leukemia/lymphoma 2 related protein A1d [Source:MGI Symbol;Acc:MGI:1278325]
Cdk20	ENSMUSG00000021483	110.575	-1.9689	0.265348	-7.42008	1.17053e-13	1.69119e-12	NA	Cdk20	cyclin-dependent kinase 20 [Source:MGI Symbol;Acc:MGI:2145349]
Gpam	ENSMUSG00000024978	1279.42	1.71933	0.231743	7.41911	1.1791e-13	1.70241e-12	14732	Gpam	glycerol-3-phosphate acyltransferase, mitochondrial [Source:MGI Symbol;Acc:MGI:109162]
Igf2bp2	ENSMUSG00000033581	116.569	-1.74475	0.235211	-7.41779	1.19091e-13	1.71828e-12	319765	Igf2bp2	insulin-like growth factor 2 mRNA binding protein 2 [Source:MGI Symbol;Acc:MGI:1890358]
Dnajc13	ENSMUSG00000032560	1294.93	-0.833567	0.112377	-7.41759	1.19267e-13	1.71964e-12	NA	Dnajc13	DnaJ heat shock protein family (Hsp40) member C13 [Source:MGI Symbol;Acc:MGI:2676368]
B230118H07Rik	ENSMUSG00000027165	245.698	1.52464	0.205673	7.41293	1.23544e-13	1.78009e-12	68170	B230118H07Rik	RIKEN cDNA B230118H07 gene [Source:MGI Symbol;Acc:MGI:1915420]
Snx20	ENSMUSG00000031662	193.205	-2.07399	0.279802	-7.41235	1.24085e-13	1.78668e-12	71607	Snx20	sorting nexin 20 [Source:MGI Symbol;Acc:MGI:1918857]
2310020H05Rik	ENSMUSG00000100410	37.149	2.69855	0.364135	7.41086	1.25487e-13	1.80563e-12	69603	2310020H05Rik	RIKEN cDNA 2310020H05 gene [Source:MGI Symbol;Acc:MGI:1916853]
Cd99l2	ENSMUSG00000035776	591.45	1.02647	0.138543	7.40901	1.27242e-13	1.82963e-12	171486	Cd99l2	CD99 antigen-like 2 [Source:MGI Symbol;Acc:MGI:2177151]
Kank1	ENSMUSG00000032702	391.365	1.61243	0.217681	7.40732	1.28879e-13	1.85065e-12	107351	Kank1	KN motif and ankyrin repeat domains 1 [Source:MGI Symbol;Acc:MGI:2147707]
Gm14548	ENSMUSG00000074417	123.289	-2.43233	0.328367	-7.40737	1.28824e-13	1.85065e-12	100038909	Gm14548	predicted gene 14548 [Source:MGI Symbol;Acc:MGI:3709645]
Gm14548-1	ENSMUSG00000074417	123.289	-2.43233	0.328367	-7.40737	1.28824e-13	1.85065e-12	18730	Gm14548	predicted gene 14548 [Source:MGI Symbol;Acc:MGI:3709645]
Gm14548-2	ENSMUSG00000074417	123.289	-2.43233	0.328367	-7.40737	1.28824e-13	1.85065e-12	18724	Gm14548	predicted gene 14548 [Source:MGI Symbol;Acc:MGI:3709645]
Scamp2	ENSMUSG00000040188	758.013	-0.84764	0.114453	-7.40602	1.30149e-13	1.86762e-12	24044	Scamp2	secretory carrier membrane protein 2 [Source:MGI Symbol;Acc:MGI:1346518]
Kat6b	ENSMUSG00000021767	444.929	1.11924	0.151157	7.40448	1.31667e-13	1.88812e-12	54169	Kat6b	K(lysine) acetyltransferase 6B [Source:MGI Symbol;Acc:MGI:1858746]
Hck	ENSMUSG00000003283	602.304	-2.07854	0.280954	-7.39813	1.38114e-13	1.97923e-12	15162	Hck	hemopoietic cell kinase [Source:MGI Symbol;Acc:MGI:96052]
Spint1	ENSMUSG00000027315	30.2785	-3.83344	0.518312	-7.39601	1.40335e-13	2.00969e-12	20732	Spint1	serine protease inhibitor, Kunitz type 1 [Source:MGI Symbol;Acc:MGI:1338033]
Pick1	ENSMUSG00000068206	153.69	1.67753	0.22688	7.3939	1.42578e-13	2.04044e-12	18693	Pick1	protein interacting with C kinase 1 [Source:MGI Symbol;Acc:MGI:894645]
Cyc1	ENSMUSG00000022551	1151.89	1.42542	0.192789	7.39366	1.42845e-13	2.04287e-12	66445	Cyc1	cytochrome c-1 [Source:MGI Symbol;Acc:MGI:1913695]
Echs1	ENSMUSG00000025465	883.724	1.26025	0.170455	7.39342	1.43096e-13	2.04508e-12	93747	Echs1	enoyl Coenzyme A hydratase, short chain, 1, mitochondrial [Source:MGI Symbol;Acc:MGI:2136460]
Acat1	ENSMUSG00000032047	1315.28	1.27302	0.172198	7.39274	1.43838e-13	2.05428e-12	110446	Acat1	acetyl-Coenzyme A acetyltransferase 1 [Source:MGI Symbol;Acc:MGI:87870]
Ip6k3	ENSMUSG00000024210	224.429	1.80839	0.244647	7.39185	1.44798e-13	2.06661e-12	271424	Ip6k3	inositol hexaphosphate kinase 3 [Source:MGI Symbol;Acc:MGI:3045325]
Gltp	ENSMUSG00000011884	364.632	-1.23002	0.166489	-7.38797	1.49089e-13	2.12641e-12	56356	Gltp	glycolipid transfer protein [Source:MGI Symbol;Acc:MGI:1929253]
Fabp3	ENSMUSG00000028773	1685.45	2.26197	0.306238	7.38631	1.50958e-13	2.15161e-12	NA	Fabp3	fatty acid binding protein 3, muscle and heart [Source:MGI Symbol;Acc:MGI:95476]
Tmem65	ENSMUSG00000062373	1172.68	1.08135	0.146444	7.38404	1.53562e-13	2.18724e-12	74868	Tmem65	transmembrane protein 65 [Source:MGI Symbol;Acc:MGI:1922118]
Ttc19	ENSMUSG00000042298	265.634	1.18229	0.1602	7.38009	1.58181e-13	2.25152e-12	72795	Ttc19	tetratricopeptide repeat domain 19 [Source:MGI Symbol;Acc:MGI:1920045]
Cap2	ENSMUSG00000021373	905.586	1.73645	0.235531	7.37251	1.6745e-13	2.38185e-12	67252	Cap2	CAP, adenylate cyclase-associated protein, 2 (yeast) [Source:MGI Symbol;Acc:MGI:1914502]
Abcd2	ENSMUSG00000055782	599.133	1.70798	0.231673	7.37237	1.67617e-13	2.38262e-12	26874	Abcd2	ATP-binding cassette, sub-family D (ALD), member 2 [Source:MGI Symbol;Acc:MGI:1349467]
Heca	ENSMUSG00000039879	378.803	0.684266	0.0928416	7.37025	1.70307e-13	2.41923e-12	NA	Heca	hdc homolog, cell cycle regulator [Source:MGI Symbol;Acc:MGI:2685715]
Atp6ap2	ENSMUSG00000031007	1045.07	-1.02639	0.139281	-7.36925	1.71588e-13	2.43578e-12	70495	Atp6ap2	ATPase, H+ transporting, lysosomal accessory protein 2 [Source:MGI Symbol;Acc:MGI:1917745]
Camk2b	ENSMUSG00000057897	290.804	2.06749	0.280709	7.36525	1.76819e-13	2.50836e-12	12323	Camk2b	calcium/calmodulin-dependent protein kinase II, beta [Source:MGI Symbol;Acc:MGI:88257]
Ulk1	ENSMUSG00000029512	381.144	1.46621	0.199103	7.36409	1.78361e-13	2.52854e-12	22241	Ulk1	unc-51 like kinase 1 [Source:MGI Symbol;Acc:MGI:1270126]
Btrc	ENSMUSG00000025217	268.497	1.15021	0.156285	7.3597	1.84327e-13	2.61136e-12	12234	Btrc	beta-transducin repeat containing protein [Source:MGI Symbol;Acc:MGI:1338871]
Plaur	ENSMUSG00000046223	469.926	-2.15761	0.293251	-7.35757	1.87294e-13	2.65162e-12	18793	Plaur	plasminogen activator, urokinase receptor [Source:MGI Symbol;Acc:MGI:97612]
Gpr155	ENSMUSG00000041762	168.121	1.39256	0.189311	7.35595	1.89568e-13	2.68201e-12	68526	Gpr155	G protein-coupled receptor 155 [Source:MGI Symbol;Acc:MGI:1915776]
Atcayos	ENSMUSG00000085779	197.013	2.45861	0.334374	7.35288	1.93979e-13	2.74259e-12	NA	Atcayos	ataxia, cerebellar, Cayman type, opposite strand [Source:MGI Symbol;Acc:MGI:1916928]
Pa2g4	ENSMUSG00000025364	623.357	-0.994301	0.135245	-7.35184	1.95497e-13	2.76219e-12	18813	Pa2g4	proliferation-associated 2G4 [Source:MGI Symbol;Acc:MGI:894684]
Fry	ENSMUSG00000056602	821.254	1.46601	0.199452	7.35017	1.97956e-13	2.79506e-12	320365	Fry	FRY microtubule binding protein [Source:MGI Symbol;Acc:MGI:2443895]
Egflam	ENSMUSG00000042961	98.4398	1.78702	0.243188	7.34831	2.00725e-13	2.83228e-12	268780	Egflam	EGF-like, fibronectin type III and laminin G domains [Source:MGI Symbol;Acc:MGI:2146149]
Stard7	ENSMUSG00000027367	1025.67	1.16246	0.158205	7.34781	2.01476e-13	2.84098e-12	99138	Stard7	START domain containing 7 [Source:MGI Symbol;Acc:MGI:2139090]
Sema3c	ENSMUSG00000028780	728.647	1.74256	0.237176	7.34711	2.02539e-13	2.85406e-12	20348	Sema3c	sema domain, immunoglobulin domain (Ig), short basic domain, secreted, (semaphorin) 3C [Source:MGI Symbol;Acc:MGI:107557]
Riiad1	ENSMUSG00000028139	29.2109	2.93507	0.399564	7.34569	2.04698e-13	2.88256e-12	66353	Riiad1	regulatory subunit of type II PKA R-subunit (RIIa) domain containing 1 [Source:MGI Symbol;Acc:MGI:1913603]
Tpd52l1	ENSMUSG00000000296	78.8118	2.18447	0.297458	7.3438	2.07617e-13	2.92172e-12	21987	Tpd52l1	tumor protein D52-like 1 [Source:MGI Symbol;Acc:MGI:1298386]
Zeb2	ENSMUSG00000026872	2832.91	-1.04352	0.142103	-7.34343	2.08188e-13	2.9278e-12	24136	Zeb2	zinc finger E-box binding homeobox 2 [Source:MGI Symbol;Acc:MGI:1344407]
Srpr	ENSMUSG00000032042	1528.35	0.878854	0.119761	7.33839	2.16174e-13	3.03809e-12	67398	Srpr	signal recognition particle receptor ('docking protein') [Source:MGI Symbol;Acc:MGI:1914648]
Pnrc1	ENSMUSG00000040128	647.732	1.20315	0.163973	7.33746	2.17693e-13	3.0574e-12	NA	Pnrc1	proline-rich nuclear receptor coactivator 1 [Source:MGI Symbol;Acc:MGI:1917838]
Klhl41	ENSMUSG00000075307	2683.11	1.78828	0.243801	7.335	2.21727e-13	3.11198e-12	228003	Klhl41	kelch-like 41 [Source:MGI Symbol;Acc:MGI:2683854]
Slc38a4	ENSMUSG00000022464	356.035	1.78662	0.243656	7.33255	2.2581e-13	3.16719e-12	69354	Slc38a4	solute carrier family 38, member 4 [Source:MGI Symbol;Acc:MGI:1916604]
Mrps21	ENSMUSG00000054312	511.308	0.927331	0.126523	7.32933	2.31315e-13	3.24224e-12	66292	Mrps21	mitochondrial ribosomal protein S21 [Source:MGI Symbol;Acc:MGI:1913542]
Ncf4	ENSMUSG00000071715	505.099	-2.05563	0.280479	-7.32901	2.31851e-13	3.24761e-12	17972	Ncf4	neutrophil cytosolic factor 4 [Source:MGI Symbol;Acc:MGI:109186]
Rab10	ENSMUSG00000020671	1426.32	0.819615	0.111851	7.32775	2.34046e-13	3.27618e-12	19325	Rab10	RAB10, member RAS oncogene family [Source:MGI Symbol;Acc:MGI:105066]
Mterf2	ENSMUSG00000049038	75.4037	2.01707	0.275348	7.32553	2.37954e-13	3.32867e-12	74238	Mterf2	mitochondrial transcription termination factor 2 [Source:MGI Symbol;Acc:MGI:1921488]
Kdelr2	ENSMUSG00000079111	1154.2	-0.969756	0.132395	-7.32473	2.39384e-13	3.34646e-12	66913	Kdelr2	KDEL (Lys-Asp-Glu-Leu) endoplasmic reticulum protein retention receptor 2 [Source:MGI Symbol;Acc:MGI:1914163]
Cep85l	ENSMUSG00000038594	241.605	1.68139	0.229577	7.32387	2.40929e-13	3.36583e-12	100038725	Cep85l	centrosomal protein 85-like [Source:MGI Symbol;Acc:MGI:3642684]
Tcp11l2	ENSMUSG00000020034	451.933	1.35257	0.184744	7.32131	2.45553e-13	3.42816e-12	NA	Tcp11l2	t-complex 11 (mouse) like 2 [Source:MGI Symbol;Acc:MGI:2444679]
Eif3l	ENSMUSG00000033047	1163.13	-0.639697	0.087461	-7.31408	2.59145e-13	3.61554e-12	223691	Eif3l	eukaryotic translation initiation factor 3, subunit L [Source:MGI Symbol;Acc:MGI:2386251]
Ch25h	ENSMUSG00000050370	48.8447	-3.20224	0.438025	-7.31063	2.65895e-13	3.70727e-12	12642	Ch25h	cholesterol 25-hydroxylase [Source:MGI Symbol;Acc:MGI:1333869]
Dhrs3	ENSMUSG00000066026	999.627	-1.00823	0.137951	-7.30858	2.69989e-13	3.76186e-12	20148	Dhrs3	dehydrogenase/reductase (SDR family) member 3 [Source:MGI Symbol;Acc:MGI:1315215]
Mpp3	ENSMUSG00000052373	45.2585	2.25459	0.308492	7.30842	2.70307e-13	3.7638e-12	13384	Mpp3	membrane protein, palmitoylated 3 (MAGUK p55 subfamily member 3) [Source:MGI Symbol;Acc:MGI:1328354]
Kyat1	ENSMUSG00000039648	91.3559	2.2127	0.302826	7.30685	2.73475e-13	3.80542e-12	70266	Kyat1	kynurenine aminotransferase 1 [Source:MGI Symbol;Acc:MGI:1917516]
Tdrp	ENSMUSG00000050052	78.8592	2.31961	0.317536	7.30503	2.77211e-13	3.85486e-12	72148	Tdrp	testis development related protein [Source:MGI Symbol;Acc:MGI:1919398]
Rhoa	ENSMUSG00000007815	2364.3	-0.688635	0.0942827	-7.30393	2.79479e-13	3.88384e-12	11848	Rhoa	ras homolog family member A [Source:MGI Symbol;Acc:MGI:1096342]
A530013C23Rik	ENSMUSG00000006462	42.4003	2.12222	0.290566	7.30372	2.79912e-13	3.8873e-12	NA	A530013C23Rik	RIKEN cDNA A530013C23 gene [Source:MGI Symbol;Acc:MGI:3041178]
A330023F24Rik	ENSMUSG00000096929	183.277	1.69212	0.231706	7.30289	2.81645e-13	3.90879e-12	NA	A330023F24Rik	RIKEN cDNA A330023F24 gene [Source:MGI Symbol;Acc:MGI:2443958]
March6	ENSMUSG00000039100	1387.98	0.922773	0.126373	7.30196	2.836e-13	3.93335e-12	223455	March6	membrane-associated ring finger (C3HC4) 6 [Source:MGI Symbol;Acc:MGI:2442773]
Kctd12	ENSMUSG00000098557	1325.17	-0.882987	0.120933	-7.30148	2.84611e-13	3.94477e-12	239217	Kctd12	potassium channel tetramerisation domain containing 12 [Source:MGI Symbol;Acc:MGI:2145823]
Hspa5	ENSMUSG00000026864	5979.02	-1.11082	0.152158	-7.30043	2.8685e-13	3.9732e-12	14828	Hspa5	heat shock protein 5 [Source:MGI Symbol;Acc:MGI:95835]
Dlat	ENSMUSG00000000168	825.18	1.29746	0.177732	7.30011	2.87531e-13	3.98003e-12	235339	Dlat	dihydrolipoamide S-acetyltransferase (E2 component of pyruvate dehydrogenase complex) [Source:MGI Symbol;Acc:MGI:2385311]
Myf6	ENSMUSG00000035923	307.23	2.03614	0.278936	7.29964	2.88532e-13	3.99127e-12	17878	Myf6	myogenic factor 6 [Source:MGI Symbol;Acc:MGI:97253]
Ndufs5	ENSMUSG00000028648	525.869	1.19837	0.164192	7.2986	2.9078e-13	4.01974e-12	595136	Ndufs5	NADH:ubiquinone oxidoreductase core subunit S5 [Source:MGI Symbol;Acc:MGI:1890889]
mt-Nd1	ENSMUSG00000064341	17914	1.58008	0.216502	7.29823	2.91585e-13	4.02822e-12	17716	mt-Nd1	mitochondrially encoded NADH dehydrogenase 1 [Source:MGI Symbol;Acc:MGI:101787]
Cers6	ENSMUSG00000027035	603.169	-1.48361	0.203289	-7.29805	2.91959e-13	4.03075e-12	241447	Cers6	ceramide synthase 6 [Source:MGI Symbol;Acc:MGI:2442564]
Gm29773	ENSMUSG00000110547	117.518	2.6776	0.367073	7.29447	2.9984e-13	4.13686e-12	NA	Gm29773	predicted gene, 29773 [Source:MGI Symbol;Acc:MGI:5588932]
Csad	ENSMUSG00000023044	263.033	2.13705	0.292978	7.29421	3.00415e-13	4.14208e-12	246277	Csad	cysteine sulfinic acid decarboxylase [Source:MGI Symbol;Acc:MGI:2180098]
Mmp27	ENSMUSG00000070323	27.2624	-5.06936	0.695048	-7.29353	3.0193e-13	4.16025e-12	234911	Mmp27	matrix metallopeptidase 27 [Source:MGI Symbol;Acc:MGI:3039232]
Cand2	ENSMUSG00000030319	322.917	1.6799	0.23043	7.29027	3.0933e-13	4.25943e-12	67088	Cand2	cullin-associated and neddylation-dissociated 2 (putative) [Source:MGI Symbol;Acc:MGI:1914338]
Irf8	ENSMUSG00000041515	629.689	-1.61575	0.221687	-7.28843	3.13581e-13	4.31235e-12	15900	Irf8	interferon regulatory factor 8 [Source:MGI Symbol;Acc:MGI:96395]
Bves	ENSMUSG00000071317	130.96	2.20036	0.301894	7.28852	3.13386e-13	4.31235e-12	23828	Bves	blood vessel epicardial substance [Source:MGI Symbol;Acc:MGI:1346013]
Tbx15	ENSMUSG00000027868	528.424	1.95694	0.268572	7.28649	3.18143e-13	4.37224e-12	21384	Tbx15	T-box 15 [Source:MGI Symbol;Acc:MGI:1277234]
Kcna2	ENSMUSG00000040724	102.456	2.38868	0.327836	7.28621	3.18796e-13	4.37837e-12	16490	Kcna2	potassium voltage-gated channel, shaker-related subfamily, member 2 [Source:MGI Symbol;Acc:MGI:96659]
Dst	ENSMUSG00000026131	7850.84	1.25668	0.172518	7.28432	3.2329e-13	4.4372e-12	13518	Dst	dystonin [Source:MGI Symbol;Acc:MGI:104627]
Dusp8	ENSMUSG00000037887	137.302	2.65746	0.365079	7.27912	3.35998e-13	4.60863e-12	18218	Dusp8	dual specificity phosphatase 8 [Source:MGI Symbol;Acc:MGI:106626]
Leprot	ENSMUSG00000035212	768.964	-0.805926	0.110753	-7.27679	3.41846e-13	4.68579e-12	230514	Leprot	leptin receptor overlapping transcript [Source:MGI Symbol;Acc:MGI:2687005]
Ltbp4	ENSMUSG00000040488	506.467	2.0084	0.276139	7.27316	3.51173e-13	4.81052e-12	108075	Ltbp4	latent transforming growth factor beta binding protein 4 [Source:MGI Symbol;Acc:MGI:1321395]
Phf11a	ENSMUSG00000044703	40.4463	-3.45125	0.474584	-7.27217	3.5377e-13	4.84295e-12	219131	Phf11a	PHD finger protein 11A [Source:MGI Symbol;Acc:MGI:1918441]
Rdm1	ENSMUSG00000010362	158.067	1.45949	0.20071	7.27166	3.55108e-13	4.85812e-12	66599	Rdm1	RAD52 motif 1 [Source:MGI Symbol;Acc:MGI:1913849]
Nfam1	ENSMUSG00000058099	623.727	-1.71556	0.236292	-7.26032	3.86167e-13	5.27961e-12	74039	Nfam1	Nfat activating molecule with ITAM motif 1 [Source:MGI Symbol;Acc:MGI:1921289]
Arhgap25	ENSMUSG00000030047	360.18	-1.68329	0.231948	-7.2572	3.95186e-13	5.39942e-12	232201	Arhgap25	Rho GTPase activating protein 25 [Source:MGI Symbol;Acc:MGI:2443687]
Ddx39	ENSMUSG00000005481	469.193	-1.29128	0.178042	-7.25266	4.08653e-13	5.57981e-12	68278	Ddx39	DEAD (Asp-Glu-Ala-Asp) box polypeptide 39 [Source:MGI Symbol;Acc:MGI:1915528]
Tmem50a	ENSMUSG00000028822	1045.21	-0.735716	0.101519	-7.24708	4.25862e-13	5.80826e-12	71817	Tmem50a	transmembrane protein 50A [Source:MGI Symbol;Acc:MGI:1919067]
S100a1	ENSMUSG00000044080	554.507	1.27834	0.176395	7.24705	4.25933e-13	5.80826e-12	20193	S100a1	S100 calcium binding protein A1 [Source:MGI Symbol;Acc:MGI:1338917]
Slc2a12	ENSMUSG00000037490	84.7389	2.60139	0.359102	7.24415	4.3515e-13	5.93012e-12	353169	Slc2a12	solute carrier family 2 (facilitated glucose transporter), member 12 [Source:MGI Symbol;Acc:MGI:3052471]
Trip13	ENSMUSG00000021569	70.3322	-2.47409	0.341555	-7.24362	4.36871e-13	5.94972e-12	NA	Trip13	thyroid hormone receptor interactor 13 [Source:MGI Symbol;Acc:MGI:1916966]
Acyp1	ENSMUSG00000008822	128.093	1.40137	0.19355	7.24036	4.47509e-13	6.09068e-12	66204	Acyp1	acylphosphatase 1, erythrocyte (common) type [Source:MGI Symbol;Acc:MGI:1913454]
Znrd1as	ENSMUSG00000036214	61.5823	1.67945	0.232011	7.23866	4.53151e-13	6.16349e-12	76416	Znrd1as	zinc ribbon domain containing 1, antisense [Source:MGI Symbol;Acc:MGI:1923666]
Rnf130	ENSMUSG00000020376	769.54	-0.855409	0.118186	-7.23779	4.56041e-13	6.19882e-12	59044	Rnf130	ring finger protein 130 [Source:MGI Symbol;Acc:MGI:1891717]
Slc25a3	ENSMUSG00000061904	2713.64	0.790956	0.109284	7.2376	4.56705e-13	6.20384e-12	18674	Slc25a3	solute carrier family 25 (mitochondrial carrier, phosphate carrier), member 3 [Source:MGI Symbol;Acc:MGI:1353498]
Itm2a	ENSMUSG00000031239	1647.08	1.77164	0.24482	7.23652	4.6036e-13	6.24947e-12	16431	Itm2a	integral membrane protein 2A [Source:MGI Symbol;Acc:MGI:107706]
Vdac3	ENSMUSG00000008892	1789.48	1.24743	0.17239	7.23609	4.61804e-13	6.26506e-12	22335	Vdac3	voltage-dependent anion channel 3 [Source:MGI Symbol;Acc:MGI:106922]
Ptpre	ENSMUSG00000041836	642.452	-1.47071	0.203364	-7.23193	4.76168e-13	6.45577e-12	19267	Ptpre	protein tyrosine phosphatase, receptor type, E [Source:MGI Symbol;Acc:MGI:97813]
H2-Q10	ENSMUSG00000067235	193.285	3.37209	0.466535	7.22795	4.90345e-13	6.64372e-12	15007	H2-Q10	histocompatibility 2, Q region locus 10 [Source:MGI Symbol;Acc:MGI:95929]
Ran	ENSMUSG00000029430	1702.55	-1.0192	0.141078	-7.22441	5.03292e-13	6.81477e-12	19384	Ran	RAN, member RAS oncogene family [Source:MGI Symbol;Acc:MGI:1333112]
Usp8	ENSMUSG00000027363	722.27	-0.59932	0.0829596	-7.22424	5.03899e-13	6.81862e-12	84092	Usp8	ubiquitin specific peptidase 8 [Source:MGI Symbol;Acc:MGI:1934029]
Tmed9	ENSMUSG00000058569	1124.5	-0.948537	0.131306	-7.22388	5.05264e-13	6.83271e-12	67511	Tmed9	transmembrane p24 trafficking protein 9 [Source:MGI Symbol;Acc:MGI:1914761]
Odf3l2	ENSMUSG00000035963	36.7117	5.49013	0.760187	7.22208	5.11984e-13	6.91473e-12	382384	Odf3l2	outer dense fiber of sperm tails 3-like 2 [Source:MGI Symbol;Acc:MGI:2686003]
Nrep	ENSMUSG00000042834	1059.69	1.87928	0.260212	7.22214	5.1176e-13	6.91473e-12	27528	Nrep	neuronal regeneration related protein [Source:MGI Symbol;Acc:MGI:99444]
Ndufb11	ENSMUSG00000031059	961.237	1.28462	0.177891	7.22136	5.1471e-13	6.94711e-12	104130	Ndufb11	NADH:ubiquinone oxidoreductase subunit B11 [Source:MGI Symbol;Acc:MGI:1349919]
Smtnl1	ENSMUSG00000027077	605.426	1.99221	0.275934	7.21989	5.20279e-13	7.01779e-12	68678	Smtnl1	smoothelin-like 1 [Source:MGI Symbol;Acc:MGI:1915928]
Tbc1d13	ENSMUSG00000039678	491.225	-0.805603	0.111657	-7.21498	5.39401e-13	7.27107e-12	70296	Tbc1d13	TBC1 domain family, member 13 [Source:MGI Symbol;Acc:MGI:2385326]
Svip	ENSMUSG00000074093	176.489	2.09172	0.290064	7.21125	5.54425e-13	7.46882e-12	75744	Svip	small VCP/p97-interacting protein [Source:MGI Symbol;Acc:MGI:1922994]
Tubb2b	ENSMUSG00000045136	270.193	-1.87492	0.260018	-7.21075	5.56465e-13	7.49152e-12	NA	Tubb2b	tubulin, beta 2B class IIB [Source:MGI Symbol;Acc:MGI:1920960]
Rida	ENSMUSG00000022323	104.526	1.71094	0.237294	7.21023	5.5858e-13	7.51521e-12	15473	Rida	reactive intermediate imine deaminase A homolog [Source:MGI Symbol;Acc:MGI:1095401]
Man2b1	ENSMUSG00000005142	2133.22	-1.16719	0.161913	-7.20871	5.64825e-13	7.5944e-12	17159	Man2b1	mannosidase 2, alpha B1 [Source:MGI Symbol;Acc:MGI:107286]
Slc12a2	ENSMUSG00000024597	580.244	1.42895	0.198237	7.20828	5.66646e-13	7.61403e-12	20496	Slc12a2	solute carrier family 12, member 2 [Source:MGI Symbol;Acc:MGI:101924]
Mss51	ENSMUSG00000021815	408.729	2.6846	0.372506	7.20687	5.72519e-13	7.68806e-12	74843	Mss51	MSS51 mitochondrial translational activator [Source:MGI Symbol;Acc:MGI:1922093]
Clcn3	ENSMUSG00000004319	786.375	1.14104	0.158469	7.20039	6.00389e-13	8.05719e-12	12725	Clcn3	chloride channel, voltage-sensitive 3 [Source:MGI Symbol;Acc:MGI:103555]
Myom3	ENSMUSG00000037139	680.732	1.87307	0.260165	7.19957	6.04012e-13	8.10067e-12	242702	Myom3	myomesin family, member 3 [Source:MGI Symbol;Acc:MGI:2685280]
Kcnj12	ENSMUSG00000042529	106.15	2.20648	0.306496	7.19905	6.06339e-13	8.12672e-12	16515	Kcnj12	potassium inwardly-rectifying channel, subfamily J, member 12 [Source:MGI Symbol;Acc:MGI:108495]
Il1b	ENSMUSG00000027398	750.79	-3.019	0.419642	-7.19422	6.28189e-13	8.41422e-12	16176	Il1b	interleukin 1 beta [Source:MGI Symbol;Acc:MGI:96543]
Lama3	ENSMUSG00000024421	90.4069	1.81044	0.251729	7.19203	6.38369e-13	8.54517e-12	16774	Lama3	laminin, alpha 3 [Source:MGI Symbol;Acc:MGI:99909]
Cep68	ENSMUSG00000044066	367.907	1.07475	0.149505	7.18871	6.54064e-13	8.74971e-12	216543	Cep68	centrosomal protein 68 [Source:MGI Symbol;Acc:MGI:2667663]
Tead1	ENSMUSG00000055320	893.204	1.61611	0.224833	7.18805	6.57244e-13	8.78668e-12	21676	Tead1	TEA domain family member 1 [Source:MGI Symbol;Acc:MGI:101876]
Ptpra	ENSMUSG00000027303	985.01	-0.737597	0.102624	-7.1874	6.60361e-13	8.82278e-12	19262	Ptpra	protein tyrosine phosphatase, receptor type, A [Source:MGI Symbol;Acc:MGI:97808]
Ppp1r14b	ENSMUSG00000056612	406.175	-1.45029	0.20184	-7.18531	6.70556e-13	8.95332e-12	18938	Ppp1r14b	protein phosphatase 1, regulatory inhibitor subunit 14B [Source:MGI Symbol;Acc:MGI:107682]
Foxo1	ENSMUSG00000044167	284.192	1.69019	0.235349	7.1816	6.8899e-13	9.19364e-12	56458	Foxo1	forkhead box O1 [Source:MGI Symbol;Acc:MGI:1890077]
Lmod2	ENSMUSG00000029683	750.294	2.04443	0.284722	7.18043	6.94911e-13	9.26679e-12	93677	Lmod2	leiomodin 2 (cardiac) [Source:MGI Symbol;Acc:MGI:2135672]
Usp2	ENSMUSG00000032010	377.349	2.11781	0.294993	7.17921	7.01176e-13	9.34445e-12	53376	Usp2	ubiquitin specific peptidase 2 [Source:MGI Symbol;Acc:MGI:1858178]
Zmynd11	ENSMUSG00000021156	865.428	0.6934	0.0966139	7.17701	7.12505e-13	9.48944e-12	66505	Zmynd11	zinc finger, MYND domain containing 11 [Source:MGI Symbol;Acc:MGI:1913755]
Trim54	ENSMUSG00000062077	548.584	2.21544	0.308709	7.17649	7.15227e-13	9.51969e-12	58522	Trim54	tripartite motif-containing 54 [Source:MGI Symbol;Acc:MGI:1889623]
Ezh1	ENSMUSG00000006920	561.338	0.753397	0.105004	7.17496	7.23308e-13	9.62118e-12	14055	Ezh1	enhancer of zeste 1 polycomb repressive complex 2 subunit [Source:MGI Symbol;Acc:MGI:1097695]
Myhas	ENSMUSG00000085348	49.9264	3.24626	0.452534	7.17352	7.30913e-13	9.71622e-12	102633540	Myhas	myosin heavy chain gene antisense RNA [Source:MGI Symbol;Acc:MGI:3650429]
Gm13490	ENSMUSG00000085014	13.6873	4.16526	0.580932	7.16996	7.50206e-13	9.96641e-12	NA	Gm13490	predicted gene 13490 [Source:MGI Symbol;Acc:MGI:3650821]
Ptprz1	ENSMUSG00000068748	173.478	2.57587	0.359399	7.16717	7.65637e-13	1.0165e-11	19283	Ptprz1	protein tyrosine phosphatase, receptor type Z, polypeptide 1 [Source:MGI Symbol;Acc:MGI:97816]
Agt	ENSMUSG00000031980	172.299	2.43974	0.340462	7.16597	7.72374e-13	1.0248e-11	11606	Agt	angiotensinogen (serpin peptidase inhibitor, clade A, member 8) [Source:MGI Symbol;Acc:MGI:87963]
Vegfa	ENSMUSG00000023951	771.601	1.72074	0.240144	7.16545	7.7531e-13	1.02805e-11	22339	Vegfa	vascular endothelial growth factor A [Source:MGI Symbol;Acc:MGI:103178]
Oplah	ENSMUSG00000022562	379.664	1.94439	0.271367	7.16515	7.77021e-13	1.02903e-11	75475	Oplah	5-oxoprolinase (ATP-hydrolysing) [Source:MGI Symbol;Acc:MGI:1922725]
Nucb2	ENSMUSG00000030659	350.907	-1.17063	0.163378	-7.16519	7.76797e-13	1.02903e-11	53322	Nucb2	nucleobindin 2 [Source:MGI Symbol;Acc:MGI:1858179]
Ptprj	ENSMUSG00000025314	1342.53	-1.18148	0.164901	-7.16477	7.79159e-13	1.03121e-11	19271	Ptprj	protein tyrosine phosphatase, receptor type, J [Source:MGI Symbol;Acc:MGI:104574]
Fgf1	ENSMUSG00000036585	331.694	2.04226	0.285185	7.16116	7.99979e-13	1.05811e-11	14164	Fgf1	fibroblast growth factor 1 [Source:MGI Symbol;Acc:MGI:95515]
Casr	ENSMUSG00000051980	74.9412	3.35243	0.468172	7.16068	8.02784e-13	1.06115e-11	12374	Casr	calcium-sensing receptor [Source:MGI Symbol;Acc:MGI:1351351]
Fbp2	ENSMUSG00000021456	177.669	2.43491	0.340078	7.15987	8.07546e-13	1.06611e-11	14120	Fbp2	fructose bisphosphatase 2 [Source:MGI Symbol;Acc:MGI:95491]
Rab3a	ENSMUSG00000031840	89.2164	1.61764	0.225929	7.15995	8.07082e-13	1.06611e-11	19339	Rab3a	RAB3A, member RAS oncogene family [Source:MGI Symbol;Acc:MGI:97843]
Arrb2	ENSMUSG00000060216	711.847	-1.54968	0.216582	-7.15518	8.35629e-13	1.1025e-11	216869	Arrb2	arrestin, beta 2 [Source:MGI Symbol;Acc:MGI:99474]
Mtus1	ENSMUSG00000045636	950.708	1.25015	0.174728	7.15484	8.37676e-13	1.10451e-11	102103	Mtus1	mitochondrial tumor suppressor 1 [Source:MGI Symbol;Acc:MGI:2142572]
Ggnbp1	ENSMUSG00000048731	75.874	2.5018	0.349671	7.15473	8.38393e-13	1.10476e-11	70772	Ggnbp1	gametogenetin binding protein 1 [Source:MGI Symbol;Acc:MGI:3055306]
Eif6	ENSMUSG00000027613	669.694	-1.29695	0.181279	-7.15445	8.40079e-13	1.1063e-11	16418	Eif6	eukaryotic translation initiation factor 6 [Source:MGI Symbol;Acc:MGI:1196288]
Aldh1a7	ENSMUSG00000024747	83.9165	2.7482	0.384153	7.15391	8.43391e-13	1.10997e-11	26358	Aldh1a7	aldehyde dehydrogenase family 1, subfamily A7 [Source:MGI Symbol;Acc:MGI:1347050]
Ndufa9	ENSMUSG00000000399	1315.45	1.26253	0.176498	7.15324	8.4752e-13	1.11471e-11	66108	Ndufa9	NADH:ubiquinone oxidoreductase subunit A9 [Source:MGI Symbol;Acc:MGI:1913358]
Lsp1	ENSMUSG00000018819	2142.02	-1.05763	0.147933	-7.14934	8.71955e-13	1.14613e-11	16985	Lsp1	lymphocyte specific 1 [Source:MGI Symbol;Acc:MGI:96832]
Dnajb4	ENSMUSG00000028035	824.158	1.38084	0.193176	7.14806	8.80123e-13	1.15615e-11	67035	Dnajb4	DnaJ heat shock protein family (Hsp40) member B4 [Source:MGI Symbol;Acc:MGI:1914285]
Pla2g4e	ENSMUSG00000050211	60.0957	2.52431	0.353199	7.147	8.86933e-13	1.16437e-11	329502	Pla2g4e	phospholipase A2, group IVE [Source:MGI Symbol;Acc:MGI:1919144]
Nfib	ENSMUSG00000008575	1364.58	1.17367	0.164372	7.14034	9.3098e-13	1.22143e-11	18028	Nfib	nuclear factor I/B [Source:MGI Symbol;Acc:MGI:103188]
Ank	ENSMUSG00000022265	1103.71	1.31233	0.183804	7.13982	9.34563e-13	1.22537e-11	11732	Ank	progressive ankylosis [Source:MGI Symbol;Acc:MGI:3045421]
P4ha3	ENSMUSG00000051048	166.094	-1.89496	0.265415	-7.13958	9.36145e-13	1.22669e-11	320452	P4ha3	procollagen-proline, 2-oxoglutarate 4-dioxygenase (proline 4-hydroxylase), alpha polypeptide III [Source:MGI Symbol;Acc:MGI:2444049]
Morc3	ENSMUSG00000039456	845.832	-0.919564	0.128849	-7.13678	9.55396e-13	1.25114e-11	338467	Morc3	microrchidia 3 [Source:MGI Symbol;Acc:MGI:2136841]
Sdf2l1	ENSMUSG00000022769	275.499	-1.82306	0.255504	-7.13514	9.66908e-13	1.26543e-11	64136	Sdf2l1	stromal cell-derived factor 2-like 1 [Source:MGI Symbol;Acc:MGI:2149842]
Plekhm3	ENSMUSG00000051344	461.885	-1.15683	0.162133	-7.13505	9.67531e-13	1.26546e-11	241075	Plekhm3	pleckstrin homology domain containing, family M, member 3 [Source:MGI Symbol;Acc:MGI:2443627]
Aldob	ENSMUSG00000028307	152.643	9.16274	1.28424	7.13477	9.69515e-13	1.26727e-11	230163	Aldob	aldolase B, fructose-bisphosphate [Source:MGI Symbol;Acc:MGI:87995]
Dhdh	ENSMUSG00000011382	249.077	1.50733	0.211284	7.13415	9.73877e-13	1.27218e-11	71755	Dhdh	dihydrodiol dehydrogenase (dimeric) [Source:MGI Symbol;Acc:MGI:1919005]
Ranbp6	ENSMUSG00000074909	290.522	0.865826	0.121386	7.13283	9.83295e-13	1.28369e-11	240614	Ranbp6	RAN binding protein 6 [Source:MGI Symbol;Acc:MGI:2683212]
Ankrd40	ENSMUSG00000020864	929.127	1.06485	0.149349	7.12993	1.00423e-12	1.31021e-11	71452	Ankrd40	ankyrin repeat domain 40 [Source:MGI Symbol;Acc:MGI:1918702]
Ptpn4	ENSMUSG00000026384	545.554	2.06245	0.289313	7.12879	1.01252e-12	1.32021e-11	19258	Ptpn4	protein tyrosine phosphatase, non-receptor type 4 [Source:MGI Symbol;Acc:MGI:1099792]
Utrn	ENSMUSG00000019820	2724.91	0.824679	0.115694	7.12808	1.01776e-12	1.32622e-11	22288	Utrn	utrophin [Source:MGI Symbol;Acc:MGI:104631]
Rack1	ENSMUSG00000020372	7949.17	-0.765172	0.107383	-7.12566	1.03583e-12	1.34894e-11	NA	Rack1	receptor for activated C kinase 1 [Source:MGI Symbol;Acc:MGI:101849]
Man1c1	ENSMUSG00000037306	401.054	-1.23773	0.173702	-7.12558	1.03647e-12	1.34894e-11	230815	Man1c1	mannosidase, alpha, class 1C, member 1 [Source:MGI Symbol;Acc:MGI:2446214]
Mymk	ENSMUSG00000009214	97.7054	-5.79529	0.81345	-7.12433	1.04588e-12	1.36035e-11	66139	Mymk	myomaker, myoblast fusion factor [Source:MGI Symbol;Acc:MGI:1913389]
Pip4k2a	ENSMUSG00000026737	554.769	-0.88251	0.123898	-7.12287	1.05704e-12	1.37403e-11	18718	Pip4k2a	phosphatidylinositol-5-phosphate 4-kinase, type II, alpha [Source:MGI Symbol;Acc:MGI:1298206]
Kcnj8	ENSMUSG00000030247	140.057	1.56834	0.220197	7.12245	1.06022e-12	1.37731e-11	16523	Kcnj8	potassium inwardly-rectifying channel, subfamily J, member 8 [Source:MGI Symbol;Acc:MGI:1100508]
Atp5pb	ENSMUSG00000000563	2990.1	1.12711	0.158262	7.12185	1.06489e-12	1.38253e-11	11950	Atp5pb	ATP synthase peripheral stalk-membrane subunit b [Source:MGI Symbol;Acc:MGI:1100495]
Nfkb2	ENSMUSG00000025225	470.381	-1.47554	0.207319	-7.11724	1.10111e-12	1.42867e-11	18034	Nfkb2	nuclear factor of kappa light polypeptide gene enhancer in B cells 2, p49/p100 [Source:MGI Symbol;Acc:MGI:1099800]
Epb41l4b	ENSMUSG00000028434	58.2552	2.22826	0.313134	7.11599	1.11111e-12	1.4399e-11	54357	Epb41l4b	erythrocyte membrane protein band 4.1 like 4b [Source:MGI Symbol;Acc:MGI:1859149]
Herpud1	ENSMUSG00000031770	963.183	0.925373	0.130041	7.11599	1.11113e-12	1.4399e-11	64209	Herpud1	homocysteine-inducible, endoplasmic reticulum stress-inducible, ubiquitin-like domain member 1 [Source:MGI Symbol;Acc:MGI:1927406]
Rassf1	ENSMUSG00000010067	379.962	-0.881255	0.123883	-7.11361	1.13043e-12	1.46401e-11	56289	Rassf1	Ras association (RalGDS/AF-6) domain family member 1 [Source:MGI Symbol;Acc:MGI:1928386]
Paip2b	ENSMUSG00000045896	436.871	1.64301	0.230984	7.11309	1.13477e-12	1.46874e-11	232164	Paip2b	poly(A) binding protein interacting protein 2B [Source:MGI Symbol;Acc:MGI:2386865]
Ap2b1	ENSMUSG00000035152	1526.55	-0.612605	0.0861799	-7.10845	1.17357e-12	1.51802e-11	71770	Ap2b1	adaptor-related protein complex 2, beta 1 subunit [Source:MGI Symbol;Acc:MGI:1919020]
Copb2	ENSMUSG00000032458	2355.1	-0.751706	0.105772	-7.10687	1.18707e-12	1.53454e-11	50797	Copb2	coatomer protein complex, subunit beta 2 (beta prime) [Source:MGI Symbol;Acc:MGI:1354962]
Clybl	ENSMUSG00000025545	160.938	1.43909	0.202496	7.10676	1.18799e-12	1.53479e-11	69634	Clybl	citrate lyase beta like [Source:MGI Symbol;Acc:MGI:1916884]
Ifit1	ENSMUSG00000034459	397.481	-2.59782	0.365626	-7.10515	1.20196e-12	1.55189e-11	15957	Ifit1	interferon-induced protein with tetratricopeptide repeats 1 [Source:MGI Symbol;Acc:MGI:99450]
Nfxl1	ENSMUSG00000072889	282.685	-1.12951	0.159003	-7.1037	1.2146e-12	1.56726e-11	100978	Nfxl1	nuclear transcription factor, X-box binding-like 1 [Source:MGI Symbol;Acc:MGI:1923646]
Slc43a2	ENSMUSG00000038178	834.553	-1.54164	0.217073	-7.10197	1.22994e-12	1.58608e-11	215113	Slc43a2	solute carrier family 43, member 2 [Source:MGI Symbol;Acc:MGI:2442746]
Nfkbie	ENSMUSG00000023947	182.541	-1.66912	0.235043	-7.10134	1.23554e-12	1.59233e-11	18037	Nfkbie	nuclear factor of kappa light polypeptide gene enhancer in B cells inhibitor, epsilon [Source:MGI Symbol;Acc:MGI:1194908]
Ssu72	ENSMUSG00000029038	554.797	-0.677341	0.0953947	-7.10041	1.24387e-12	1.6021e-11	68991	Ssu72	Ssu72 RNA polymerase II CTD phosphatase homolog (yeast) [Source:MGI Symbol;Acc:MGI:1916241]
Glo1	ENSMUSG00000024026	639.016	1.03193	0.145375	7.09842	1.2619e-12	1.62432e-11	NA	Glo1	glyoxalase 1 [Source:MGI Symbol;Acc:MGI:95742]
Smim19	ENSMUSG00000031534	142.032	1.62179	0.22848	7.09817	1.26417e-12	1.62625e-11	102032	Smim19	small integral membrane protein 19 [Source:MGI Symbol;Acc:MGI:2142501]
Cyb5d2	ENSMUSG00000057778	161.652	1.31414	0.185152	7.0976	1.26944e-12	1.63204e-11	192986	Cyb5d2	cytochrome b5 domain containing 2 [Source:MGI Symbol;Acc:MGI:2684848]
Gm2830	ENSMUSG00000086567	385.411	1.49626	0.210853	7.09621	1.28225e-12	1.6475e-11	NA	Gm2830	predicted gene 2830 [Source:MGI Symbol;Acc:MGI:3781002]
Gal	ENSMUSG00000024907	21.1167	-5.36989	0.756742	-7.09607	1.28356e-12	1.64818e-11	14419	Gal	galanin and GMAP prepropeptide [Source:MGI Symbol;Acc:MGI:95637]
Fundc2	ENSMUSG00000031198	747.33	1.36759	0.192779	7.09408	1.30211e-12	1.67098e-11	NA	Fundc2	FUN14 domain containing 2 [Source:MGI Symbol;Acc:MGI:1914641]
Art1	ENSMUSG00000030996	716.021	2.03463	0.286904	7.09169	1.32487e-12	1.69916e-11	11870	Art1	ADP-ribosyltransferase 1 [Source:MGI Symbol;Acc:MGI:107511]
Epb41	ENSMUSG00000028906	1956.82	1.46373	0.206443	7.09023	1.33886e-12	1.71606e-11	269587	Epb41	erythrocyte membrane protein band 4.1 [Source:MGI Symbol;Acc:MGI:95401]
Has2	ENSMUSG00000022367	218.805	-2.76408	0.389962	-7.08806	1.3601e-12	1.74223e-11	15117	Has2	hyaluronan synthase 2 [Source:MGI Symbol;Acc:MGI:107821]
Sorbs2	ENSMUSG00000031626	325.788	1.72005	0.242728	7.08634	1.37704e-12	1.76286e-11	234214	Sorbs2	sorbin and SH3 domain containing 2 [Source:MGI Symbol;Acc:MGI:1924574]
Kcnc4	ENSMUSG00000027895	129.524	2.27744	0.321685	7.07973	1.44441e-12	1.84798e-11	99738	Kcnc4	potassium voltage gated channel, Shaw-related subfamily, member 4 [Source:MGI Symbol;Acc:MGI:96670]
Ptp4a3	ENSMUSG00000059895	1126.49	1.90316	0.268852	7.07882	1.45388e-12	1.85897e-11	19245	Ptp4a3	protein tyrosine phosphatase 4a3 [Source:MGI Symbol;Acc:MGI:1277098]
A530064D06Rik	ENSMUSG00000043939	87.3946	-2.81064	0.397167	-7.07672	1.47608e-12	1.88622e-11	NA	A530064D06Rik	RIKEN cDNA A530064D06 gene [Source:MGI Symbol;Acc:MGI:2443476]
Slamf7	ENSMUSG00000038179	227.357	-2.49763	0.353032	-7.07481	1.49658e-12	1.91126e-11	75345	Slamf7	SLAM family member 7 [Source:MGI Symbol;Acc:MGI:1922595]
Srr	ENSMUSG00000001323	170.268	1.10082	0.155667	7.07163	1.53123e-12	1.95433e-11	27364	Srr	serine racemase [Source:MGI Symbol;Acc:MGI:1351636]
Actn2	ENSMUSG00000052374	3420.51	2.01438	0.284886	7.0708	1.5404e-12	1.96485e-11	11472	Actn2	actinin alpha 2 [Source:MGI Symbol;Acc:MGI:109192]
Prxl2a	ENSMUSG00000021792	462.991	2.14983	0.304161	7.06807	1.571e-12	2.00267e-11	70564	Prxl2a	peroxiredoxin like 2A [Source:MGI Symbol;Acc:MGI:1917814]
Ppara	ENSMUSG00000022383	102.212	3.18227	0.45025	7.06779	1.57416e-12	2.00549e-11	19013	Ppara	peroxisome proliferator activated receptor alpha [Source:MGI Symbol;Acc:MGI:104740]
Osbpl11	ENSMUSG00000022807	544.773	-0.909237	0.128681	-7.06582	1.59666e-12	2.03293e-11	106326	Osbpl11	oxysterol binding protein-like 11 [Source:MGI Symbol;Acc:MGI:2146553]
Necap2	ENSMUSG00000028923	660.467	-1.20864	0.171081	-7.0647	1.60967e-12	2.04825e-11	66147	Necap2	NECAP endocytosis associated 2 [Source:MGI Symbol;Acc:MGI:1913397]
Kdelr3	ENSMUSG00000010830	409.584	-1.46616	0.207605	-7.06224	1.63834e-12	2.08348e-11	105785	Kdelr3	KDEL (Lys-Asp-Glu-Leu) endoplasmic reticulum protein retention receptor 3 [Source:MGI Symbol;Acc:MGI:2145953]
Nudt4	ENSMUSG00000020029	1997.02	0.895826	0.12686	7.06154	1.64669e-12	2.09284e-11	71207	Nudt4	nudix (nucleoside diphosphate linked moiety X)-type motif 4 [Source:MGI Symbol;Acc:MGI:1918457]
Ptrh1	ENSMUSG00000053746	43.1836	-2.14732	0.304096	-7.06135	1.64893e-12	2.09443e-11	329384	Ptrh1	peptidyl-tRNA hydrolase 1 homolog [Source:MGI Symbol;Acc:MGI:1913779]
Rgs19	ENSMUSG00000002458	346.667	-1.69557	0.240126	-7.06115	1.6513e-12	2.09491e-11	56470	Rgs19	regulator of G-protein signaling 19 [Source:MGI Symbol;Acc:MGI:1915153]
Dok1	ENSMUSG00000068335	390.538	-1.79842	0.254691	-7.06117	1.65102e-12	2.09491e-11	13448	Dok1	docking protein 1 [Source:MGI Symbol;Acc:MGI:893587]
Inka2	ENSMUSG00000048458	95.7844	1.6925	0.239706	7.06072	1.65638e-12	2.1001e-11	109050	Inka2	inka box actin regulator 2 [Source:MGI Symbol;Acc:MGI:1923497]
S100a10	ENSMUSG00000041959	2876.52	-1.29592	0.183658	-7.05613	1.71198e-12	2.16929e-11	20194	S100a10	S100 calcium binding protein A10 (calpactin) [Source:MGI Symbol;Acc:MGI:1339468]
Pex19	ENSMUSG00000003464	818.389	0.824941	0.117002	7.05067	1.78062e-12	2.25492e-11	19298	Pex19	peroxisomal biogenesis factor 19 [Source:MGI Symbol;Acc:MGI:1334458]
Npm1	ENSMUSG00000057113	2871.59	-1.33212	0.188949	-7.05017	1.78704e-12	2.2617e-11	NA	Npm1	nucleophosmin 1 [Source:MGI Symbol;Acc:MGI:106184]
Tmem109	ENSMUSG00000034659	1156.69	1.22242	0.173399	7.04976	1.7923e-12	2.26699e-11	68539	Tmem109	transmembrane protein 109 [Source:MGI Symbol;Acc:MGI:1915789]
Kera	ENSMUSG00000019932	79.0771	2.82976	0.401468	7.04854	1.80801e-12	2.2855e-11	16545	Kera	keratocan [Source:MGI Symbol;Acc:MGI:1202398]
Pdk4	ENSMUSG00000019577	2105.07	2.89775	0.411211	7.04687	1.82991e-12	2.3118e-11	27273	Pdk4	pyruvate dehydrogenase kinase, isoenzyme 4 [Source:MGI Symbol;Acc:MGI:1351481]
Spata1	ENSMUSG00000028188	53.0658	1.74606	0.247837	7.04519	1.8521e-12	2.33842e-11	70951	Spata1	spermatogenesis associated 1 [Source:MGI Symbol;Acc:MGI:1918201]
Bcl2l13	ENSMUSG00000009112	597.23	0.96702	0.137285	7.04388	1.86955e-12	2.35905e-11	94044	Bcl2l13	BCL2-like 13 (apoptosis facilitator) [Source:MGI Symbol;Acc:MGI:2136959]
Ramp1	ENSMUSG00000034353	315.274	2.05174	0.291313	7.04309	1.88028e-12	2.37117e-11	51801	Ramp1	receptor (calcitonin) activity modifying protein 1 [Source:MGI Symbol;Acc:MGI:1858418]
Neurl3	ENSMUSG00000047180	232.648	-1.65865	0.235572	-7.04095	1.90929e-12	2.40632e-11	214854	Neurl3	neuralized E3 ubiquitin protein ligase 3 [Source:MGI Symbol;Acc:MGI:2429944]
Tspan13	ENSMUSG00000020577	329.921	1.11547	0.158472	7.03889	1.93779e-12	2.44078e-11	66109	Tspan13	tetraspanin 13 [Source:MGI Symbol;Acc:MGI:1913359]
Zfp970	ENSMUSG00000078866	112.689	1.58776	0.225577	7.03865	1.94105e-12	2.44343e-11	NA	Zfp970	zinc finger protein 970 [Source:MGI Symbol;Acc:MGI:3652255]
Cyp4f39	ENSMUSG00000061126	32.897	3.35096	0.476375	7.0343	2.00258e-12	2.51938e-11	320997	Cyp4f39	cytochrome P450, family 4, subfamily f, polypeptide 39 [Source:MGI Symbol;Acc:MGI:2445210]
Ifit2	ENSMUSG00000045932	484.774	-2.1355	0.303617	-7.03354	2.01352e-12	2.53165e-11	15958	Ifit2	interferon-induced protein with tetratricopeptide repeats 2 [Source:MGI Symbol;Acc:MGI:99449]
Dtx3l	ENSMUSG00000049502	573.645	-1.23496	0.175723	-7.02789	2.09673e-12	2.63469e-11	209200	Dtx3l	deltex 3-like, E3 ubiquitin ligase [Source:MGI Symbol;Acc:MGI:2656973]
Apaf1	ENSMUSG00000019979	704.753	-1.22536	0.174367	-7.0275	2.10259e-12	2.64049e-11	11783	Apaf1	apoptotic peptidase activating factor 1 [Source:MGI Symbol;Acc:MGI:1306796]
Adi1	ENSMUSG00000020629	157.815	1.19332	0.169932	7.02233	2.18192e-12	2.73822e-11	104923	Adi1	acireductone dioxygenase 1 [Source:MGI Symbol;Acc:MGI:2144929]
Nudt13	ENSMUSG00000021809	157.151	1.29308	0.184139	7.02226	2.18301e-12	2.73822e-11	67725	Nudt13	nudix (nucleoside diphosphate linked moiety X)-type motif 13 [Source:MGI Symbol;Acc:MGI:1914975]
Fgd2	ENSMUSG00000024013	220.343	-1.62258	0.231131	-7.02017	2.21604e-12	2.77801e-11	26382	Fgd2	FYVE, RhoGEF and PH domain containing 2 [Source:MGI Symbol;Acc:MGI:1347084]
Hspb6	ENSMUSG00000036854	1482.48	2.05685	0.293092	7.01774	2.25481e-12	2.82494e-11	243912	Hspb6	heat shock protein, alpha-crystallin-related, B6 [Source:MGI Symbol;Acc:MGI:2685325]
Gstz1	ENSMUSG00000021033	544.251	1.83402	0.261369	7.01699	2.26703e-12	2.83856e-11	14874	Gstz1	glutathione transferase zeta 1 (maleylacetoacetate isomerase) [Source:MGI Symbol;Acc:MGI:1341859]
Ptgs2	ENSMUSG00000032487	213.394	-2.8141	0.401112	-7.01575	2.28711e-12	2.862e-11	19225	Ptgs2	prostaglandin-endoperoxide synthase 2 [Source:MGI Symbol;Acc:MGI:97798]
Fkbp15	ENSMUSG00000066151	810.545	-0.886261	0.126361	-7.01371	2.32085e-12	2.90251e-11	338355	Fkbp15	FK506 binding protein 15 [Source:MGI Symbol;Acc:MGI:2444782]
Vav3	ENSMUSG00000033721	376.976	-1.06013	0.151173	-7.01268	2.33797e-12	2.92219e-11	57257	Vav3	vav 3 oncogene [Source:MGI Symbol;Acc:MGI:1888518]
Abhd14b	ENSMUSG00000042073	99.9692	1.61574	0.230416	7.01227	2.3449e-12	2.92911e-11	76491	Abhd14b	abhydrolase domain containing 14b [Source:MGI Symbol;Acc:MGI:1923741]
Ccnd1	ENSMUSG00000070348	571.367	-1.46486	0.208905	-7.01207	2.3482e-12	2.9315e-11	12443	Ccnd1	cyclin D1 [Source:MGI Symbol;Acc:MGI:88313]
Tcap	ENSMUSG00000007877	4954.23	2.24746	0.320601	7.01014	2.38073e-12	2.97036e-11	21393	Tcap	titin-cap [Source:MGI Symbol;Acc:MGI:1330233]
Atp2b3	ENSMUSG00000031376	30.189	2.63591	0.376099	7.00855	2.40802e-12	3.00264e-11	320707	Atp2b3	ATPase, Ca++ transporting, plasma membrane 3 [Source:MGI Symbol;Acc:MGI:1347353]
Colgalt2	ENSMUSG00000032649	83.3663	1.89895	0.271079	7.00514	2.46732e-12	3.07476e-11	269132	Colgalt2	collagen beta(1-O)galactosyltransferase 2 [Source:MGI Symbol;Acc:MGI:2138232]
Uqcc1	ENSMUSG00000005882	518.714	1.18443	0.169098	7.00441	2.48022e-12	3.08902e-11	56046	Uqcc1	ubiquinol-cytochrome c reductase complex assembly factor 1 [Source:MGI Symbol;Acc:MGI:1929472]
Ech1	ENSMUSG00000053898	1632.72	1.16973	0.167039	7.00274	2.51011e-12	3.1244e-11	51798	Ech1	enoyl coenzyme A hydratase 1, peroxisomal [Source:MGI Symbol;Acc:MGI:1858208]
Etfdh	ENSMUSG00000027809	916.052	1.36606	0.195106	7.00162	2.5302e-12	3.14755e-11	66841	Etfdh	electron transferring flavoprotein, dehydrogenase [Source:MGI Symbol;Acc:MGI:106100]
Arrdc3	ENSMUSG00000074794	1002.74	1.30176	0.18593	7.00132	2.53566e-12	3.15249e-11	105171	Arrdc3	arrestin domain containing 3 [Source:MGI Symbol;Acc:MGI:2145242]
Prpf31	ENSMUSG00000008373	439.567	-1.00862	0.144067	-7.00106	2.54025e-12	3.15634e-11	68988	Prpf31	pre-mRNA processing factor 31 [Source:MGI Symbol;Acc:MGI:1916238]
Hpcal1	ENSMUSG00000071379	250.341	-1.00047	0.142905	-7.00091	2.54309e-12	3.15801e-11	53602	Hpcal1	hippocalcin-like 1 [Source:MGI Symbol;Acc:MGI:1855689]
Camta1	ENSMUSG00000014592	147.496	1.74349	0.24905	7.00056	2.5495e-12	3.1641e-11	100072	Camta1	calmodulin binding transcription activator 1 [Source:MGI Symbol;Acc:MGI:2140230]
Mmrn1	ENSMUSG00000054641	830.656	1.98534	0.283747	6.99689	2.6171e-12	3.24609e-11	70945	Mmrn1	multimerin 1 [Source:MGI Symbol;Acc:MGI:1918195]
Decr1	ENSMUSG00000028223	827.948	1.46141	0.208982	6.99298	2.6911e-12	3.33592e-11	67460	Decr1	2,4-dienoyl CoA reductase 1, mitochondrial [Source:MGI Symbol;Acc:MGI:1914710]
Gm5431	ENSMUSG00000058163	110.003	-2.70024	0.386144	-6.99283	2.69389e-12	3.33742e-11	NA	Gm5431	predicted gene 5431 [Source:MGI Symbol;Acc:MGI:3645205]
Mefv	ENSMUSG00000022534	241.394	-2.6646	0.381217	-6.98972	2.75432e-12	3.41029e-11	54483	Mefv	Mediterranean fever [Source:MGI Symbol;Acc:MGI:1859396]
Pdzrn3	ENSMUSG00000035357	560.964	1.36206	0.194882	6.98916	2.76546e-12	3.42208e-11	55983	Pdzrn3	PDZ domain containing RING finger 3 [Source:MGI Symbol;Acc:MGI:1933157]
Tmem25	ENSMUSG00000002032	37.2925	2.72094	0.389423	6.98709	2.80649e-12	3.47081e-11	71687	Tmem25	transmembrane protein 25 [Source:MGI Symbol;Acc:MGI:1918937]
Gm37677	ENSMUSG00000103976	76.3076	1.56168	0.223603	6.98416	2.86567e-12	3.54193e-11	NA	Gm37677	predicted gene, 37677 [Source:MGI Symbol;Acc:MGI:5610905]
Tmed3	ENSMUSG00000032353	962.092	-0.787404	0.112743	-6.98404	2.86818e-12	3.54295e-11	66111	Tmed3	transmembrane p24 trafficking protein 3 [Source:MGI Symbol;Acc:MGI:1913361]
Abhd18	ENSMUSG00000037818	148.767	2.1823	0.312594	6.98125	2.92574e-12	3.61195e-11	269423	Abhd18	abhydrolase domain containing 18 [Source:MGI Symbol;Acc:MGI:1915468]
Cmpk1	ENSMUSG00000028719	684.723	-0.819429	0.117379	-6.98104	2.92994e-12	3.61502e-11	NA	Cmpk1	cytidine monophosphate (UMP-CMP) kinase 1 [Source:MGI Symbol;Acc:MGI:1913838]
Tspan7	ENSMUSG00000058254	555.881	1.1314	0.162173	6.97647	3.02688e-12	3.73245e-11	21912	Tspan7	tetraspanin 7 [Source:MGI Symbol;Acc:MGI:1298407]
Fech	ENSMUSG00000024588	1316.91	1.48548	0.213057	6.9722	3.12017e-12	3.84523e-11	14151	Fech	ferrochelatase [Source:MGI Symbol;Acc:MGI:95513]
Ppp1cb	ENSMUSG00000014956	2501.08	1.1434	0.164008	6.97162	3.13316e-12	3.859e-11	19046	Ppp1cb	protein phosphatase 1 catalytic subunit beta [Source:MGI Symbol;Acc:MGI:104871]
Cul7	ENSMUSG00000038545	570.924	-0.968787	0.138973	-6.97103	3.14632e-12	3.87294e-11	66515	Cul7	cullin 7 [Source:MGI Symbol;Acc:MGI:1913765]
Zbtb20	ENSMUSG00000022708	2459.11	1.47288	0.211289	6.97092	3.14874e-12	3.87367e-11	56490	Zbtb20	zinc finger and BTB domain containing 20 [Source:MGI Symbol;Acc:MGI:1929213]
Gys1	ENSMUSG00000003865	1546.09	1.62486	0.23313	6.96976	3.1748e-12	3.90345e-11	14936	Gys1	glycogen synthase 1, muscle [Source:MGI Symbol;Acc:MGI:101805]
Nop2	ENSMUSG00000038279	388.101	-0.849181	0.121878	-6.96744	3.2275e-12	3.96594e-11	110109	Nop2	NOP2 nucleolar protein [Source:MGI Symbol;Acc:MGI:107891]
Mtfp1	ENSMUSG00000004748	147.865	2.19274	0.31477	6.96616	3.25708e-12	3.99996e-11	67900	Mtfp1	mitochondrial fission process 1 [Source:MGI Symbol;Acc:MGI:1916686]
Fam91a1	ENSMUSG00000037119	924.018	-0.865545	0.124261	-6.96556	3.27106e-12	4.01479e-11	210998	Fam91a1	family with sequence similarity 91, member A1 [Source:MGI Symbol;Acc:MGI:1277178]
Fam49b	ENSMUSG00000022378	750.849	-1.12242	0.161158	-6.96468	3.29151e-12	4.03755e-11	223601	Fam49b	family with sequence similarity 49, member B [Source:MGI Symbol;Acc:MGI:1923520]
Jph2	ENSMUSG00000017817	1069.15	2.36897	0.340246	6.96252	3.34238e-12	4.09757e-11	59091	Jph2	junctophilin 2 [Source:MGI Symbol;Acc:MGI:1891496]
Snrk	ENSMUSG00000038145	739.923	1.33092	0.191159	6.96236	3.34614e-12	4.0998e-11	20623	Snrk	SNF related kinase [Source:MGI Symbol;Acc:MGI:108104]
Ndufa8	ENSMUSG00000026895	678.695	1.01779	0.146206	6.96131	3.37113e-12	4.12803e-11	68375	Ndufa8	NADH:ubiquinone oxidoreductase subunit A8 [Source:MGI Symbol;Acc:MGI:1915625]
Bst2	ENSMUSG00000046718	613.398	-2.27381	0.326664	-6.96071	3.38552e-12	4.14324e-11	69550	Bst2	bone marrow stromal cell antigen 2 [Source:MGI Symbol;Acc:MGI:1916800]
Adamts20	ENSMUSG00000022449	73.4152	1.82798	0.262754	6.95699	3.47622e-12	4.25178e-11	223838	Adamts20	a disintegrin-like and metallopeptidase (reprolysin type) with thrombospondin type 1 motif, 20 [Source:MGI Symbol;Acc:MGI:2660628]
Nlrp1b	ENSMUSG00000070390	84.413	-2.28936	0.32913	-6.95581	3.50553e-12	4.28515e-11	637515	Nlrp1b	NLR family, pyrin domain containing 1B [Source:MGI Symbol;Acc:MGI:3582959]
Nlrp1b-1	ENSMUSG00000070390	84.413	-2.28936	0.32913	-6.95581	3.50553e-12	4.28515e-11	115489402	Nlrp1b	NLR family, pyrin domain containing 1B [Source:MGI Symbol;Acc:MGI:3582959]
Chid1	ENSMUSG00000025512	426.769	-0.733159	0.105437	-6.95352	3.5629e-12	4.35276e-11	68038	Chid1	chitinase domain containing 1 [Source:MGI Symbol;Acc:MGI:1915288]
Tmem97	ENSMUSG00000037278	179.216	-1.42387	0.204936	-6.94788	3.70807e-12	4.52749e-11	69071	Tmem97	transmembrane protein 97 [Source:MGI Symbol;Acc:MGI:1916321]
Bach2os	ENSMUSG00000086150	26.0976	-3.92901	0.565578	-6.9469	3.7341e-12	4.55663e-11	NA	Bach2os	BTB and CNC homology 2, opposite strand [Source:MGI Symbol;Acc:MGI:3041246]
Rnf167	ENSMUSG00000040746	438.155	1.01955	0.14679	6.94564	3.7675e-12	4.59474e-11	70510	Rnf167	ring finger protein 167 [Source:MGI Symbol;Acc:MGI:1917760]
Acaca	ENSMUSG00000020532	2375.79	2.20096	0.316897	6.94534	3.77546e-12	4.60179e-11	107476	Acaca	acetyl-Coenzyme A carboxylase alpha [Source:MGI Symbol;Acc:MGI:108451]
Abcb1a	ENSMUSG00000040584	183.146	1.33916	0.192821	6.9451	3.78184e-12	4.60691e-11	18671	Abcb1a	ATP-binding cassette, sub-family B (MDR/TAP), member 1A [Source:MGI Symbol;Acc:MGI:97570]
Gdf3	ENSMUSG00000030117	64.4295	-4.07255	0.586446	-6.94446	3.79907e-12	4.62524e-11	14562	Gdf3	growth differentiation factor 3 [Source:MGI Symbol;Acc:MGI:95686]
Nup93	ENSMUSG00000032939	300.168	-1.10596	0.159269	-6.94398	3.81202e-12	4.63833e-11	71805	Nup93	nucleoporin 93 [Source:MGI Symbol;Acc:MGI:1919055]
Klhl21	ENSMUSG00000073700	528.665	1.67279	0.240905	6.94377	3.81758e-12	4.64242e-11	242785	Klhl21	kelch-like 21 [Source:MGI Symbol;Acc:MGI:1919288]
Sik2	ENSMUSG00000037112	542.664	1.23146	0.177395	6.94194	3.86752e-12	4.70044e-11	235344	Sik2	salt inducible kinase 2 [Source:MGI Symbol;Acc:MGI:2445031]
Ablim2	ENSMUSG00000029095	200.901	1.74484	0.2514	6.9405	3.90707e-12	4.74577e-11	231148	Ablim2	actin-binding LIM protein 2 [Source:MGI Symbol;Acc:MGI:2385758]
Atp6ap1	ENSMUSG00000019087	2127.02	-0.57912	0.0834578	-6.93907	3.94681e-12	4.7913e-11	54411	Atp6ap1	ATPase, H+ transporting, lysosomal accessory protein 1 [Source:MGI Symbol;Acc:MGI:109629]
Htra3	ENSMUSG00000029096	719.79	1.37093	0.197614	6.93744	3.99278e-12	4.84431e-11	78558	Htra3	HtrA serine peptidase 3 [Source:MGI Symbol;Acc:MGI:1925808]
Pigp	ENSMUSG00000022940	297.519	1.76186	0.254095	6.93388	4.09444e-12	4.9648e-11	56176	Pigp	phosphatidylinositol glycan anchor biosynthesis, class P [Source:MGI Symbol;Acc:MGI:1860433]
Ktn1	ENSMUSG00000021843	1396.89	1.17643	0.169718	6.93171	4.15792e-12	5.03888e-11	16709	Ktn1	kinectin 1 [Source:MGI Symbol;Acc:MGI:109153]
Spaar	ENSMUSG00000028475	26.1469	2.47704	0.357363	6.93142	4.16643e-12	5.0463e-11	71406	Spaar	small regulatory polypeptide of amino acid response [Source:MGI Symbol;Acc:MGI:1918656]
Arf4	ENSMUSG00000021877	1083.17	-0.819176	0.118201	-6.93038	4.19697e-12	5.08038e-11	NA	Arf4	ADP-ribosylation factor 4 [Source:MGI Symbol;Acc:MGI:99433]
Mfhas1	ENSMUSG00000070056	401.932	-1.11645	0.16114	-6.92847	4.25424e-12	5.14675e-11	52065	Mfhas1	malignant fibrous histiocytoma amplified sequence 1 [Source:MGI Symbol;Acc:MGI:1098644]
Grtp1	ENSMUSG00000038515	47.9939	2.22779	0.321549	6.92831	4.25897e-12	5.14952e-11	66790	Grtp1	GH regulated TBC protein 1 [Source:MGI Symbol;Acc:MGI:1914040]
Gp9	ENSMUSG00000030054	95.5023	3.00754	0.434156	6.92733	4.2887e-12	5.1825e-11	54368	Gp9	glycoprotein 9 (platelet) [Source:MGI Symbol;Acc:MGI:1860137]
Lrig1	ENSMUSG00000030029	477.685	1.23826	0.178771	6.92656	4.31205e-12	5.20774e-11	16206	Lrig1	leucine-rich repeats and immunoglobulin-like domains 1 [Source:MGI Symbol;Acc:MGI:107935]
Tmem8	ENSMUSG00000024180	204.462	-2.62335	0.37879	-6.92561	4.34109e-12	5.23982e-11	60455	Tmem8	transmembrane protein 8 [Source:MGI Symbol;Acc:MGI:1926283]
Epc1	ENSMUSG00000024240	402.684	0.710659	0.10265	6.92316	4.41682e-12	5.32818e-11	13831	Epc1	enhancer of polycomb homolog 1 [Source:MGI Symbol;Acc:MGI:1278322]
Ptprc	ENSMUSG00000026395	3065.39	-1.57959	0.228277	-6.91962	4.52844e-12	5.45972e-11	19264	Ptprc	protein tyrosine phosphatase, receptor type, C [Source:MGI Symbol;Acc:MGI:97810]
Asb12	ENSMUSG00000031204	116.625	2.92611	0.422943	6.91844	4.56638e-12	5.50231e-11	70392	Asb12	ankyrin repeat and SOCS box-containing 12 [Source:MGI Symbol;Acc:MGI:1917642]
Reep1	ENSMUSG00000052852	242.269	1.95273	0.282261	6.91817	4.57524e-12	5.50985e-11	52250	Reep1	receptor accessory protein 1 [Source:MGI Symbol;Acc:MGI:1098827]
Asb13	ENSMUSG00000033781	118.705	1.28279	0.185605	6.91138	4.79948e-12	5.7766e-11	NA	Asb13	ankyrin repeat and SOCS box-containing 13 [Source:MGI Symbol;Acc:MGI:2145525]
Sypl	ENSMUSG00000020570	792.486	0.805224	0.116522	6.91051	4.82898e-12	5.8072e-11	19027	Sypl	synaptophysin-like protein [Source:MGI Symbol;Acc:MGI:108081]
Ap4s1	ENSMUSG00000020955	205.572	1.07606	0.155714	6.91047	4.83039e-12	5.8072e-11	11782	Ap4s1	adaptor-related protein complex AP-4, sigma 1 [Source:MGI Symbol;Acc:MGI:1337065]
Tatdn2	ENSMUSG00000056952	536.709	-0.8368	0.121096	-6.91025	4.83806e-12	5.8131e-11	NA	Tatdn2	TatD DNase domain containing 2 [Source:MGI Symbol;Acc:MGI:3576210]
H13	ENSMUSG00000019188	966.605	-0.806702	0.116742	-6.91012	4.84234e-12	5.81494e-11	14950	H13	histocompatibility 13 [Source:MGI Symbol;Acc:MGI:95886]
Fam53b	ENSMUSG00000030956	656.243	0.996547	0.144282	6.90693	4.95258e-12	5.94394e-11	77938	Fam53b	family with sequence similarity 53, member B [Source:MGI Symbol;Acc:MGI:1925188]
Exd2	ENSMUSG00000032705	240.232	1.14346	0.165583	6.90566	4.99706e-12	5.99283e-11	97827	Exd2	exonuclease 3'-5' domain containing 2 [Source:MGI Symbol;Acc:MGI:1922485]
Atp5h	ENSMUSG00000034566	2015.91	1.00607	0.145689	6.90561	4.99899e-12	5.99283e-11	71679	Atp5h	ATP synthase, H+ transporting, mitochondrial F0 complex, subunit D [Source:MGI Symbol;Acc:MGI:1918929]
Chd4	ENSMUSG00000063870	2857.61	-0.594492	0.0860905	-6.90544	5.00498e-12	5.99661e-11	107932	Chd4	chromodomain helicase DNA binding protein 4 [Source:MGI Symbol;Acc:MGI:1344380]
Arvcf	ENSMUSG00000000325	131.875	1.66643	0.241377	6.90386	5.06087e-12	6.06014e-11	11877	Arvcf	armadillo repeat gene deleted in velocardiofacial syndrome [Source:MGI Symbol;Acc:MGI:109620]
Cdc37l1	ENSMUSG00000024780	379.714	0.939014	0.136077	6.9006	5.17829e-12	6.19723e-11	67072	Cdc37l1	cell division cycle 37-like 1 [Source:MGI Symbol;Acc:MGI:1914322]
Slc36a4	ENSMUSG00000043885	396.202	-0.849331	0.123097	-6.89968	5.21205e-12	6.2341e-11	234967	Slc36a4	solute carrier family 36 (proton/amino acid symporter), member 4 [Source:MGI Symbol;Acc:MGI:2442595]
Acaa2	ENSMUSG00000036880	1338.98	1.42565	0.206645	6.89901	5.23671e-12	6.26004e-11	52538	Acaa2	acetyl-Coenzyme A acyltransferase 2 (mitochondrial 3-oxoacyl-Coenzyme A thiolase) [Source:MGI Symbol;Acc:MGI:1098623]
Pla2g4a	ENSMUSG00000056220	359.896	-1.35009	0.195707	-6.89851	5.25513e-12	6.27851e-11	18783	Pla2g4a	phospholipase A2, group IVA (cytosolic, calcium-dependent) [Source:MGI Symbol;Acc:MGI:1195256]
Mmaa	ENSMUSG00000037022	147.617	1.26275	0.183067	6.89777	5.28252e-12	6.30767e-11	109136	Mmaa	methylmalonic aciduria (cobalamin deficiency) type A [Source:MGI Symbol;Acc:MGI:1923805]
Hif1an	ENSMUSG00000036450	599.145	1.18669	0.172062	6.8969	5.31481e-12	6.34264e-11	319594	Hif1an	hypoxia-inducible factor 1, alpha subunit inhibitor [Source:MGI Symbol;Acc:MGI:2442345]
Aldh18a1	ENSMUSG00000025007	526.624	-1.26727	0.183774	-6.89581	5.35583e-12	6.38798e-11	56454	Aldh18a1	aldehyde dehydrogenase 18 family, member A1 [Source:MGI Symbol;Acc:MGI:1888908]
Pygo1	ENSMUSG00000034910	161.635	2.01954	0.29293	6.89428	5.41375e-12	6.45342e-11	72135	Pygo1	pygopus 1 [Source:MGI Symbol;Acc:MGI:1919385]
Akt2	ENSMUSG00000004056	1607.58	0.899737	0.130546	6.8921	5.49728e-12	6.54724e-11	11652	Akt2	thymoma viral proto-oncogene 2 [Source:MGI Symbol;Acc:MGI:104874]
Ptger3	ENSMUSG00000040016	73.1203	2.79958	0.406208	6.89199	5.50176e-12	6.54724e-11	19218	Ptger3	prostaglandin E receptor 3 (subtype EP3) [Source:MGI Symbol;Acc:MGI:97795]
Zrsr1	ENSMUSG00000044068	122.933	1.35615	0.196771	6.89202	5.50071e-12	6.54724e-11	22183	Zrsr1	zinc finger (CCCH type), RNA binding motif and serine/arginine rich 1 [Source:MGI Symbol;Acc:MGI:98885]
Adora2b	ENSMUSG00000018500	59.1011	-2.84264	0.412744	-6.88716	5.69182e-12	6.76961e-11	11541	Adora2b	adenosine A2b receptor [Source:MGI Symbol;Acc:MGI:99403]
Nrbp2	ENSMUSG00000075590	120.701	1.74397	0.253225	6.88705	5.69596e-12	6.77072e-11	223649	Nrbp2	nuclear receptor binding protein 2 [Source:MGI Symbol;Acc:MGI:2385017]
Slc2a6	ENSMUSG00000036067	137.065	-1.83945	0.267104	-6.88665	5.71211e-12	6.7861e-11	227659	Slc2a6	solute carrier family 2 (facilitated glucose transporter), member 6 [Source:MGI Symbol;Acc:MGI:2443286]
B430306N03Rik	ENSMUSG00000043740	277.727	-2.48631	0.36106	-6.88614	5.73253e-12	6.80654e-11	320148	B430306N03Rik	RIKEN cDNA B430306N03 gene [Source:MGI Symbol;Acc:MGI:2443478]
Hadha	ENSMUSG00000025745	2444.69	1.17322	0.170396	6.88525	5.76857e-12	6.84548e-11	97212	Hadha	hydroxyacyl-Coenzyme A dehydrogenase/3-ketoacyl-Coenzyme A thiolase/enoyl-Coenzyme A hydratase (trifunctional protein), alpha subunit [Source:MGI Symbol;Acc:MGI:2135593]
Cd300lf	ENSMUSG00000047798	313.777	-2.58188	0.375042	-6.88424	5.80967e-12	6.89038e-11	246746	Cd300lf	CD300 molecule like family member F [Source:MGI Symbol;Acc:MGI:2442359]
Best3	ENSMUSG00000020169	44.98	2.6491	0.384826	6.88388	5.82427e-12	6.90382e-11	382427	Best3	bestrophin 3 [Source:MGI Symbol;Acc:MGI:3580298]
Ifi206	ENSMUSG00000037849	82.8431	-3.13535	0.455579	-6.88213	5.89626e-12	6.98523e-11	102639543	Ifi206	interferon activated gene 206 [Source:MGI Symbol;Acc:MGI:3646410]
Lyrm9	ENSMUSG00000072640	104.276	1.28632	0.186976	6.8796	6.00225e-12	7.10681e-11	NA	Lyrm9	LYR motif containing 9 [Source:MGI Symbol;Acc:MGI:1913524]
Tnrc6b	ENSMUSG00000047888	1293.53	0.991251	0.144105	6.87867	6.04124e-12	7.14897e-11	213988	Tnrc6b	trinucleotide repeat containing 6b [Source:MGI Symbol;Acc:MGI:2443730]
Amdhd2	ENSMUSG00000036820	269.925	-2.06385	0.300067	-6.87798	6.07084e-12	7.17998e-11	245847	Amdhd2	amidohydrolase domain containing 2 [Source:MGI Symbol;Acc:MGI:2443978]
Rbl2	ENSMUSG00000031666	629.401	0.827782	0.12037	6.87699	6.11303e-12	7.22583e-11	19651	Rbl2	RB transcriptional corepressor like 2 [Source:MGI Symbol;Acc:MGI:105085]
Sh3bp1	ENSMUSG00000022436	199.477	-1.43152	0.208171	-6.87666	6.12709e-12	7.2384e-11	20401	Sh3bp1	SH3-domain binding protein 1 [Source:MGI Symbol;Acc:MGI:104603]
Btbd1	ENSMUSG00000025103	1057.63	1.33592	0.19428	6.87627	6.14403e-12	7.25436e-11	83962	Btbd1	BTB (POZ) domain containing 1 [Source:MGI Symbol;Acc:MGI:1933765]
Auh	ENSMUSG00000021460	303.92	1.09415	0.159135	6.87564	6.17136e-12	7.28255e-11	11992	Auh	AU RNA binding protein/enoyl-coenzyme A hydratase [Source:MGI Symbol;Acc:MGI:1338011]
Gm15931	ENSMUSG00000081723	32.1536	-2.48885	0.362015	-6.87499	6.19948e-12	7.31165e-11	18729	Gm15931	predicted gene 15931 [Source:MGI Symbol;Acc:MGI:3805553]
Nmnat3	ENSMUSG00000032456	138.413	1.35176	0.196864	6.86646	6.58138e-12	7.75773e-11	74080	Nmnat3	nicotinamide nucleotide adenylyltransferase 3 [Source:MGI Symbol;Acc:MGI:1921330]
Plet1os	ENSMUSG00000101304	30.4041	3.71825	0.541545	6.866	6.60293e-12	7.77879e-11	69631	Plet1os	placenta expressed transcript 1, opposite strand [Source:MGI Symbol;Acc:MGI:1916881]
Smad3	ENSMUSG00000032402	667.906	0.961287	0.140029	6.86493	6.6525e-12	7.83281e-11	17127	Smad3	SMAD family member 3 [Source:MGI Symbol;Acc:MGI:1201674]
Sort1	ENSMUSG00000068747	1062.17	1.03049	0.150126	6.86415	6.68891e-12	7.87131e-11	20661	Sort1	sortilin 1 [Source:MGI Symbol;Acc:MGI:1338015]
Alpk1	ENSMUSG00000028028	177.794	-1.329	0.193675	-6.86199	6.79062e-12	7.98654e-11	71481	Alpk1	alpha-kinase 1 [Source:MGI Symbol;Acc:MGI:1918731]
Adal	ENSMUSG00000027259	147.62	1.35516	0.197506	6.86133	6.82241e-12	8.01946e-11	75894	Adal	adenosine deaminase-like [Source:MGI Symbol;Acc:MGI:1923144]
Tfe3	ENSMUSG00000000134	358.044	-1.08365	0.157961	-6.86025	6.87412e-12	8.07576e-11	209446	Tfe3	transcription factor E3 [Source:MGI Symbol;Acc:MGI:98511]
Prkg1	ENSMUSG00000052920	333.172	1.77812	0.259196	6.86012	6.88005e-12	8.07822e-11	19091	Prkg1	protein kinase, cGMP-dependent, type I [Source:MGI Symbol;Acc:MGI:108174]
Nptn	ENSMUSG00000032336	1552.52	-0.660686	0.0963402	-6.85784	6.99092e-12	8.20385e-11	20320	Nptn	neuroplastin [Source:MGI Symbol;Acc:MGI:108077]
Cyp4f18	ENSMUSG00000003484	282.966	-1.91455	0.279185	-6.85763	7.00137e-12	8.21155e-11	72054	Cyp4f18	cytochrome P450, family 4, subfamily f, polypeptide 18 [Source:MGI Symbol;Acc:MGI:1919304]
Smim14	ENSMUSG00000037822	653.151	0.634099	0.0924722	6.85719	7.02271e-12	8.232e-11	68552	Smim14	small integral membrane protein 14 [Source:MGI Symbol;Acc:MGI:1915802]
Rab8a	ENSMUSG00000003037	688.29	-0.783321	0.114246	-6.85642	7.06055e-12	8.27176e-11	NA	Rab8a	RAB8A, member RAS oncogene family [Source:MGI Symbol;Acc:MGI:96960]
Kif1c	ENSMUSG00000020821	2917.03	1.25355	0.182842	6.8559	7.08635e-12	8.2974e-11	16562	Kif1c	kinesin family member 1C [Source:MGI Symbol;Acc:MGI:1098260]
Immp2l	ENSMUSG00000056899	58.0247	1.75596	0.256183	6.85432	7.16533e-12	8.38522e-11	93757	Immp2l	IMP2 inner mitochondrial membrane peptidase-like (S. cerevisiae) [Source:MGI Symbol;Acc:MGI:2135611]
March1	ENSMUSG00000036469	306.585	-1.73525	0.253254	-6.85183	7.29127e-12	8.52788e-11	72925	March1	membrane-associated ring finger (C3HC4) 1 [Source:MGI Symbol;Acc:MGI:1920175]
Sec11a	ENSMUSG00000025724	532.872	-0.732463	0.106949	-6.84869	7.4531e-12	8.71233e-11	NA	Sec11a	SEC11 homolog A, signal peptidase complex subunit [Source:MGI Symbol;Acc:MGI:1929464]
Ndufs4	ENSMUSG00000021764	948.799	1.12199	0.163846	6.84783	7.49777e-12	8.75971e-11	17993	Ndufs4	NADH:ubiquinone oxidoreductase core subunit S4 [Source:MGI Symbol;Acc:MGI:1343135]
Snta1	ENSMUSG00000027488	485.212	1.64373	0.240145	6.84475	7.66108e-12	8.94555e-11	20648	Snta1	syntrophin, acidic 1 [Source:MGI Symbol;Acc:MGI:101772]
Nrgn	ENSMUSG00000053310	35.2882	3.61348	0.527958	6.84426	7.68714e-12	8.97102e-11	NA	Nrgn	neurogranin [Source:MGI Symbol;Acc:MGI:1927184]
Polr3gl	ENSMUSG00000028104	169.815	1.18541	0.173207	6.84392	7.70562e-12	8.98763e-11	69870	Polr3gl	polymerase (RNA) III (DNA directed) polypeptide G like [Source:MGI Symbol;Acc:MGI:1917120]
Spsb2	ENSMUSG00000038451	121.924	-1.54126	0.225241	-6.84271	7.771e-12	9.05887e-11	14794	Spsb2	splA/ryanodine receptor domain and SOCS box containing 2 [Source:MGI Symbol;Acc:MGI:1315199]
Lgals12	ENSMUSG00000024972	106.059	2.61697	0.382638	6.83929	7.95891e-12	9.27281e-11	56072	Lgals12	lectin, galactose binding, soluble 12 [Source:MGI Symbol;Acc:MGI:1929094]
Mfsd12	ENSMUSG00000034854	497.859	-2.00387	0.293015	-6.83879	7.98658e-12	9.29992e-11	73822	Mfsd12	major facilitator superfamily domain containing 12 [Source:MGI Symbol;Acc:MGI:3604804]
Ppfia4	ENSMUSG00000026458	135.135	-1.57597	0.230516	-6.83671	8.10322e-12	9.43055e-11	68507	Ppfia4	protein tyrosine phosphatase, receptor type, f polypeptide (PTPRF), interacting protein (liprin), alpha 4 [Source:MGI Symbol;Acc:MGI:1915757]
Camk2g	ENSMUSG00000021820	764.643	1.11009	0.162379	6.83643	8.11932e-12	9.44408e-11	12325	Camk2g	calcium/calmodulin-dependent protein kinase II gamma [Source:MGI Symbol;Acc:MGI:88259]
Galnt9	ENSMUSG00000033316	26.2363	-3.05328	0.44663	-6.83627	8.12835e-12	9.44418e-11	NA	Galnt9	polypeptide N-acetylgalactosaminyltransferase 9 [Source:MGI Symbol;Acc:MGI:2677965]
Slc16a9	ENSMUSG00000037762	113.252	1.54203	0.225566	6.83629	8.12694e-12	9.44418e-11	66859	Slc16a9	solute carrier family 16 (monocarboxylic acid transporters), member 9 [Source:MGI Symbol;Acc:MGI:1914109]
Cdr2l	ENSMUSG00000050910	299.634	-1.65899	0.242731	-6.83471	8.21704e-12	9.54197e-11	237988	Cdr2l	cerebellar degeneration-related protein 2-like [Source:MGI Symbol;Acc:MGI:2684867]
Fbln5	ENSMUSG00000021186	503.526	0.946801	0.138601	6.83114	8.42443e-12	9.77743e-11	23876	Fbln5	fibulin 5 [Source:MGI Symbol;Acc:MGI:1346091]
Apold1	ENSMUSG00000090698	206.277	1.97319	0.288872	6.83068	8.45125e-12	9.80318e-11	NA	Apold1	apolipoprotein L domain containing 1 [Source:MGI Symbol;Acc:MGI:2685921]
Oxnad1	ENSMUSG00000021906	174.183	1.3357	0.195609	6.82844	8.58431e-12	9.95205e-11	NA	Oxnad1	oxidoreductase NAD-binding domain containing 1 [Source:MGI Symbol;Acc:MGI:1916953]
Mbnl1	ENSMUSG00000027763	4409.44	0.882593	0.129286	6.82665	8.69182e-12	1.00712e-10	56758	Mbnl1	muscleblind like splicing factor 1 [Source:MGI Symbol;Acc:MGI:1928482]
Rnf11	ENSMUSG00000028557	960.545	1.22187	0.178991	6.82643	8.70531e-12	1.00813e-10	NA	Rnf11	ring finger protein 11 [Source:MGI Symbol;Acc:MGI:1352759]
Isoc2a	ENSMUSG00000086784	243.901	0.908734	0.133155	6.82463	8.81544e-12	1.02032e-10	NA	Isoc2a	isochorismatase domain containing 2a [Source:MGI Symbol;Acc:MGI:3609243]
Cep97	ENSMUSG00000022604	147.008	1.49137	0.218557	6.82372	8.87153e-12	1.02625e-10	74201	Cep97	centrosomal protein 97 [Source:MGI Symbol;Acc:MGI:1921451]
Zfp770	ENSMUSG00000040321	245.759	1.49828	0.219674	6.82045	9.07566e-12	1.04929e-10	228491	Zfp770	zinc finger protein 770 [Source:MGI Symbol;Acc:MGI:2445100]
mt-Nd4	ENSMUSG00000064363	5384.66	1.75686	0.257638	6.81911	9.16038e-12	1.0585e-10	17719	mt-Nd4	mitochondrially encoded NADH dehydrogenase 4 [Source:MGI Symbol;Acc:MGI:102498]
Tram1	ENSMUSG00000025935	1725.28	-0.892126	0.130868	-6.817	9.29623e-12	1.07362e-10	72265	Tram1	translocating chain-associating membrane protein 1 [Source:MGI Symbol;Acc:MGI:1919515]
Zscan26	ENSMUSG00000022228	478.924	0.740893	0.108686	6.8168	9.30912e-12	1.07452e-10	432731	Zscan26	zinc finger and SCAN domain containing 26 [Source:MGI Symbol;Acc:MGI:3531417]
Plekha5	ENSMUSG00000030231	374.025	1.19854	0.175867	6.81506	9.42268e-12	1.08703e-10	109135	Plekha5	pleckstrin homology domain containing, family A member 5 [Source:MGI Symbol;Acc:MGI:1923802]
Ky	ENSMUSG00000035606	230.348	2.95599	0.433757	6.81485	9.4362e-12	1.088e-10	16716	Ky	kyphoscoliosis peptidase [Source:MGI Symbol;Acc:MGI:96709]
Ndufs7	ENSMUSG00000020153	808.79	1.6372	0.240247	6.81463	9.45078e-12	1.08908e-10	75406	Ndufs7	NADH:ubiquinone oxidoreductase core subunit S7 [Source:MGI Symbol;Acc:MGI:1922656]
Rab5b	ENSMUSG00000000711	929.389	0.550721	0.0808286	6.81344	9.52893e-12	1.09749e-10	19344	Rab5b	RAB5B, member RAS oncogene family [Source:MGI Symbol;Acc:MGI:105938]
Imp4	ENSMUSG00000026127	366.908	-0.893988	0.131229	-6.81243	9.59657e-12	1.10468e-10	NA	Imp4	IMP4, U3 small nucleolar ribonucleoprotein [Source:MGI Symbol;Acc:MGI:106572]
Gstp2	ENSMUSG00000038155	115.267	1.86632	0.274005	6.81127	9.67431e-12	1.11302e-10	14869	Gstp2	glutathione S-transferase, pi 2 [Source:MGI Symbol;Acc:MGI:95864]
Bzw1	ENSMUSG00000051223	2182.34	-0.894952	0.131464	-6.80756	9.92682e-12	1.14145e-10	66882	Bzw1	basic leucine zipper and W2 domains 1 [Source:MGI Symbol;Acc:MGI:1914132]
Eef2k	ENSMUSG00000035064	615.972	0.844622	0.124099	6.80603	1.00331e-11	1.15304e-10	13631	Eef2k	eukaryotic elongation factor-2 kinase [Source:MGI Symbol;Acc:MGI:1195261]
Myh9	ENSMUSG00000022443	10072.2	-1.06422	0.156388	-6.80501	1.0104e-11	1.16056e-10	17886	Myh9	myosin, heavy polypeptide 9, non-muscle [Source:MGI Symbol;Acc:MGI:107717]
1700021F05Rik	ENSMUSG00000019797	234.207	1.19552	0.175747	6.80251	1.02813e-11	1.1802e-10	67851	1700021F05Rik	RIKEN cDNA 1700021F05 gene [Source:MGI Symbol;Acc:MGI:1915101]
Tom1l1	ENSMUSG00000020541	131.316	1.49669	0.220022	6.80244	1.02862e-11	1.1802e-10	71943	Tom1l1	target of myb1-like 1 (chicken) [Source:MGI Symbol;Acc:MGI:1919193]
Rrm2b	ENSMUSG00000022292	239.993	1.11992	0.164706	6.7995	1.04981e-11	1.20386e-10	382985	Rrm2b	ribonucleotide reductase M2 B (TP53 inducible) [Source:MGI Symbol;Acc:MGI:2155865]
Plxdc2	ENSMUSG00000026748	941.388	1.12247	0.165126	6.79764	1.06349e-11	1.21889e-10	67448	Plxdc2	plexin domain containing 2 [Source:MGI Symbol;Acc:MGI:1914698]
Rin1	ENSMUSG00000024883	65.3037	-1.752	0.257796	-6.79608	1.07501e-11	1.23142e-10	225870	Rin1	Ras and Rab interactor 1 [Source:MGI Symbol;Acc:MGI:2385695]
Duox2	ENSMUSG00000068452	19.2436	3.2933	0.484628	6.79553	1.07913e-11	1.23547e-10	214593	Duox2	dual oxidase 2 [Source:MGI Symbol;Acc:MGI:3036280]
Gfm1	ENSMUSG00000027774	622.853	0.840571	0.123702	6.79512	1.08219e-11	1.23831e-10	NA	Gfm1	G elongation factor, mitochondrial 1 [Source:MGI Symbol;Acc:MGI:107339]
Lancl1	ENSMUSG00000026000	234.752	0.879979	0.129504	6.79497	1.08334e-11	1.23895e-10	14768	Lancl1	LanC (bacterial lantibiotic synthetase component C)-like 1 [Source:MGI Symbol;Acc:MGI:1336997]
Kif13a	ENSMUSG00000021375	772.775	0.917915	0.135092	6.79474	1.08505e-11	1.24024e-10	16553	Kif13a	kinesin family member 13A [Source:MGI Symbol;Acc:MGI:1098264]
Pdia3	ENSMUSG00000027248	2723.53	-1.16141	0.170934	-6.79449	1.08693e-11	1.24171e-10	14827	Pdia3	protein disulfide isomerase associated 3 [Source:MGI Symbol;Acc:MGI:95834]
Ccl22	ENSMUSG00000031779	38.9093	-4.65653	0.685575	-6.79215	1.10472e-11	1.26135e-10	20299	Ccl22	chemokine (C-C motif) ligand 22 [Source:MGI Symbol;Acc:MGI:1306779]
Pard3	ENSMUSG00000025812	368.526	1.06551	0.15691	6.79056	1.11699e-11	1.27377e-10	93742	Pard3	par-3 family cell polarity regulator [Source:MGI Symbol;Acc:MGI:2135608]
Smyd5	ENSMUSG00000033706	191.749	-1.05963	0.156045	-6.79054	1.11711e-11	1.27377e-10	232187	Smyd5	SET and MYND domain containing 5 [Source:MGI Symbol;Acc:MGI:108048]
Bbs9	ENSMUSG00000035919	186.724	0.932331	0.137299	6.79051	1.1174e-11	1.27377e-10	319845	Bbs9	Bardet-Biedl syndrome 9 (human) [Source:MGI Symbol;Acc:MGI:2442833]
Hnrnpa0	ENSMUSG00000007836	418.238	-0.809933	0.119283	-6.79	1.12131e-11	1.27753e-10	77134	Hnrnpa0	heterogeneous nuclear ribonucleoprotein A0 [Source:MGI Symbol;Acc:MGI:1924384]
Xirp2	ENSMUSG00000027022	11704.1	2.14125	0.315378	6.78947	1.12545e-11	1.28155e-10	241431	Xirp2	xin actin-binding repeat containing 2 [Source:MGI Symbol;Acc:MGI:2685198]
Kcmf1	ENSMUSG00000055239	775.39	0.935819	0.137915	6.78548	1.15704e-11	1.31682e-10	74287	Kcmf1	potassium channel modulatory factor 1 [Source:MGI Symbol;Acc:MGI:1921537]
Ptprg	ENSMUSG00000021745	540.124	1.09844	0.16196	6.78219	1.18365e-11	1.34638e-10	19270	Ptprg	protein tyrosine phosphatase, receptor type, G [Source:MGI Symbol;Acc:MGI:97814]
Gstm7	ENSMUSG00000004035	23.9136	3.03559	0.447617	6.78167	1.18791e-11	1.34977e-10	68312	Gstm7	glutathione S-transferase, mu 7 [Source:MGI Symbol;Acc:MGI:1915562]
Cyp20a1	ENSMUSG00000049439	347.682	-0.893548	0.131758	-6.78172	1.18755e-11	1.34977e-10	77951	Cyp20a1	cytochrome P450, family 20, subfamily a, polypeptide 1 [Source:MGI Symbol;Acc:MGI:1925201]
Pgm2	ENSMUSG00000029171	241.813	-1.13655	0.167693	-6.77755	1.22228e-11	1.38807e-10	66681	Pgm2	phosphoglucomutase 2 [Source:MGI Symbol;Acc:MGI:97564]
Bod1	ENSMUSG00000044502	486.518	1.17275	0.173044	6.77717	1.22556e-11	1.39106e-10	69556	Bod1	biorientation of chromosomes in cell division 1 [Source:MGI Symbol;Acc:MGI:1916806]
Pilra	ENSMUSG00000046245	273.253	-1.95239	0.288135	-6.77596	1.23586e-11	1.40199e-10	231805	Pilra	paired immunoglobin-like type 2 receptor alpha [Source:MGI Symbol;Acc:MGI:2450529]
Pcca	ENSMUSG00000041650	261.255	1.485	0.219166	6.7757	1.23803e-11	1.4037e-10	110821	Pcca	propionyl-Coenzyme A carboxylase, alpha polypeptide [Source:MGI Symbol;Acc:MGI:97499]
Stau2	ENSMUSG00000025920	233.327	1.58624	0.234125	6.77516	1.24272e-11	1.40826e-10	29819	Stau2	staufen double-stranded RNA binding protein 2 [Source:MGI Symbol;Acc:MGI:1352508]
Pitpnm3	ENSMUSG00000040543	20.1742	3.38517	0.499707	6.7743	1.25011e-11	1.41587e-10	327958	Pitpnm3	PITPNM family member 3 [Source:MGI Symbol;Acc:MGI:2685726]
Ipo13	ENSMUSG00000033365	691.217	1.38529	0.204558	6.77211	1.26917e-11	1.43609e-10	230673	Ipo13	importin 13 [Source:MGI Symbol;Acc:MGI:2385205]
Tdrd7	ENSMUSG00000035517	470.23	-0.955526	0.141098	-6.77209	1.26932e-11	1.43609e-10	100121	Tdrd7	tudor domain containing 7 [Source:MGI Symbol;Acc:MGI:2140279]
Uqcrb	ENSMUSG00000021520	1782.64	1.31094	0.193659	6.76934	1.29373e-11	1.46293e-10	67530	Uqcrb	ubiquinol-cytochrome c reductase binding protein [Source:MGI Symbol;Acc:MGI:1914780]
Camk2n1	ENSMUSG00000046447	93.478	1.63098	0.240951	6.76893	1.29743e-11	1.46632e-10	NA	Camk2n1	calcium/calmodulin-dependent protein kinase II inhibitor 1 [Source:MGI Symbol;Acc:MGI:1913509]
Adgra2	ENSMUSG00000031486	419.515	-1.55416	0.229669	-6.76694	1.31536e-11	1.48579e-10	78560	Adgra2	adhesion G protein-coupled receptor A2 [Source:MGI Symbol;Acc:MGI:1925810]
Ctnnal1	ENSMUSG00000038816	206.431	1.31633	0.194535	6.76655	1.31885e-11	1.48894e-10	54366	Ctnnal1	catenin (cadherin associated protein), alpha-like 1 [Source:MGI Symbol;Acc:MGI:1859649]
Tnfrsf13b	ENSMUSG00000010142	130.58	-2.04568	0.302346	-6.76601	1.32384e-11	1.49378e-10	57916	Tnfrsf13b	tumor necrosis factor receptor superfamily, member 13b [Source:MGI Symbol;Acc:MGI:1889411]
Lmcd1	ENSMUSG00000057604	846.764	1.80559	0.26706	6.76098	1.37059e-11	1.5457e-10	30937	Lmcd1	LIM and cysteine-rich domains 1 [Source:MGI Symbol;Acc:MGI:1353635]
Cdh13	ENSMUSG00000031841	587.184	1.09647	0.162194	6.76024	1.37762e-11	1.5528e-10	12554	Cdh13	cadherin 13 [Source:MGI Symbol;Acc:MGI:99551]
Rgs10	ENSMUSG00000030844	416.309	-1.35435	0.200405	-6.75805	1.39861e-11	1.57561e-10	67865	Rgs10	regulator of G-protein signalling 10 [Source:MGI Symbol;Acc:MGI:1915115]
Galnt7	ENSMUSG00000031608	273.873	-1.27228	0.188283	-6.75728	1.40606e-11	1.58317e-10	108150	Galnt7	polypeptide N-acetylgalactosaminyltransferase 7 [Source:MGI Symbol;Acc:MGI:1349449]
Ccser2	ENSMUSG00000058690	940.162	0.933292	0.138125	6.75686	1.41012e-11	1.58689e-10	72972	Ccser2	coiled-coil serine rich 2 [Source:MGI Symbol;Acc:MGI:101859]
Mpdu1	ENSMUSG00000018761	302.943	-1.0658	0.157755	-6.75601	1.41843e-11	1.59539e-10	24070	Mpdu1	mannose-P-dolichol utilization defect 1 [Source:MGI Symbol;Acc:MGI:1346040]
Ormdl3	ENSMUSG00000038150	606.476	1.07234	0.158749	6.7549	1.42937e-11	1.60685e-10	66612	Ormdl3	ORM1-like 3 (S. cerevisiae) [Source:MGI Symbol;Acc:MGI:1913862]
Sp110	ENSMUSG00000070034	265.143	-1.37065	0.202943	-6.75387	1.43953e-11	1.61741e-10	109032	Sp110	Sp110 nuclear body protein [Source:MGI Symbol;Acc:MGI:1923364]
Tmem117	ENSMUSG00000063296	79.4	2.08982	0.309435	6.75366	1.4416e-11	1.61886e-10	320709	Tmem117	transmembrane protein 117 [Source:MGI Symbol;Acc:MGI:2444580]
Lbh	ENSMUSG00000024063	488.423	-1.17345	0.173759	-6.7533	1.44523e-11	1.62209e-10	77889	Lbh	limb-bud and heart [Source:MGI Symbol;Acc:MGI:1925139]
Cpt1a	ENSMUSG00000024900	1171.01	-1.33217	0.197299	-6.75205	1.45774e-11	1.63525e-10	12894	Cpt1a	carnitine palmitoyltransferase 1a, liver [Source:MGI Symbol;Acc:MGI:1098296]
Lcp2	ENSMUSG00000002699	541.741	-1.669	0.247212	-6.75128	1.46543e-11	1.64301e-10	16822	Lcp2	lymphocyte cytosolic protein 2 [Source:MGI Symbol;Acc:MGI:1321402]
Gm16062	ENSMUSG00000087249	48.9984	2.59467	0.384357	6.75069	1.47144e-11	1.64887e-10	NA	Gm16062	predicted gene 16062 [Source:MGI Symbol;Acc:MGI:3802162]
Daglb	ENSMUSG00000039206	653.972	-0.926578	0.137271	-6.74997	1.47871e-11	1.65614e-10	231871	Daglb	diacylglycerol lipase, beta [Source:MGI Symbol;Acc:MGI:2442032]
Abr	ENSMUSG00000017631	917.356	-1.11244	0.164818	-6.7495	1.48358e-11	1.66071e-10	109934	Abr	active BCR-related gene [Source:MGI Symbol;Acc:MGI:107771]
Parp6	ENSMUSG00000025237	224.118	0.9819	0.145488	6.749	1.48865e-11	1.6655e-10	67287	Parp6	poly (ADP-ribose) polymerase family, member 6 [Source:MGI Symbol;Acc:MGI:1914537]
Dynll1	ENSMUSG00000009013	1191.86	-1.09708	0.162615	-6.74652	1.51437e-11	1.69339e-10	56455	Dynll1	dynein light chain LC8-type 1 [Source:MGI Symbol;Acc:MGI:1861457]
Ss18l2	ENSMUSG00000032526	240.003	1.38881	0.205869	6.74611	1.51865e-11	1.69727e-10	NA	Ss18l2	SS18, nBAF chromatin remodeling complex subunit like 2 [Source:MGI Symbol;Acc:MGI:1349474]
Tnfrsf1a	ENSMUSG00000030341	893.954	-1.03745	0.15384	-6.74372	1.54387e-11	1.72454e-10	21937	Tnfrsf1a	tumor necrosis factor receptor superfamily, member 1a [Source:MGI Symbol;Acc:MGI:1314884]
Vps4b	ENSMUSG00000009907	775.265	-0.623221	0.0924259	-6.74292	1.55237e-11	1.73313e-10	20479	Vps4b	vacuolar protein sorting 4B [Source:MGI Symbol;Acc:MGI:1100499]
Gm15448	ENSMUSG00000074419	41.9382	-3.29677	0.488939	-6.74269	1.55476e-11	1.73487e-10	100041146	Gm15448	predicted gene 15448 [Source:MGI Symbol;Acc:MGI:3705216]
Prkn	ENSMUSG00000023826	62.7658	2.0996	0.311476	6.74079	1.57524e-11	1.7568e-10	50873	Prkn	parkin RBR E3 ubiquitin protein ligase [Source:MGI Symbol;Acc:MGI:1355296]
Dgat2	ENSMUSG00000030747	973.276	2.30712	0.342358	6.73892	1.59572e-11	1.7787e-10	67800	Dgat2	diacylglycerol O-acyltransferase 2 [Source:MGI Symbol;Acc:MGI:1915050]
Egln1	ENSMUSG00000031987	725.446	1.14937	0.170569	6.73845	1.60082e-11	1.78345e-10	112405	Egln1	egl-9 family hypoxia-inducible factor 1 [Source:MGI Symbol;Acc:MGI:1932286]
Shisa4	ENSMUSG00000041889	471.613	1.89283	0.281073	6.73431	1.64707e-11	1.834e-10	77552	Shisa4	shisa family member 4 [Source:MGI Symbol;Acc:MGI:1924802]
Rcsd1	ENSMUSG00000040723	836.306	1.13773	0.168953	6.73399	1.65076e-11	1.83715e-10	226594	Rcsd1	RCSD domain containing 1 [Source:MGI Symbol;Acc:MGI:2676394]
Mrpl42	ENSMUSG00000062981	801.201	1.28731	0.191237	6.7315	1.67925e-11	1.86786e-10	67270	Mrpl42	mitochondrial ribosomal protein L42 [Source:MGI Symbol;Acc:MGI:1333774]
Spsb3	ENSMUSG00000024160	295.395	0.816023	0.121262	6.72941	1.70358e-11	1.89393e-10	79043	Spsb3	splA/ryanodine receptor domain and SOCS box containing 3 [Source:MGI Symbol;Acc:MGI:1891471]
Sgk3	ENSMUSG00000025915	568.047	-1.04712	0.155614	-6.72894	1.70907e-11	1.89904e-10	170755	Sgk3	serum/glucocorticoid regulated kinase 3 [Source:MGI Symbol;Acc:MGI:2182368]
Tmem106b	ENSMUSG00000029571	1050.86	0.977641	0.145327	6.72717	1.7299e-11	1.92117e-10	71900	Tmem106b	transmembrane protein 106B [Source:MGI Symbol;Acc:MGI:1919150]
Tap1	ENSMUSG00000037321	580.86	-1.61629	0.240359	-6.72446	1.76249e-11	1.95634e-10	21354	Tap1	transporter 1, ATP-binding cassette, sub-family B (MDR/TAP) [Source:MGI Symbol;Acc:MGI:98483]
Gask1a	ENSMUSG00000038233	84.4744	2.39218	0.355855	6.72233	1.78844e-11	1.9841e-10	245050	Gask1a	golgi associated kinase 1A [Source:MGI Symbol;Acc:MGI:3041196]
Ptprd	ENSMUSG00000028399	779.553	1.75979	0.261819	6.72142	1.79958e-11	1.99541e-10	19266	Ptprd	protein tyrosine phosphatase, receptor type, D [Source:MGI Symbol;Acc:MGI:97812]
Adrb2	ENSMUSG00000045730	183.868	1.24949	0.186064	6.71536	1.87596e-11	2.07901e-10	11555	Adrb2	adrenergic receptor, beta 2 [Source:MGI Symbol;Acc:MGI:87938]
Xpnpep1	ENSMUSG00000025027	706.377	-0.677387	0.100878	-6.71492	1.8817e-11	2.08428e-10	170750	Xpnpep1	X-prolyl aminopeptidase (aminopeptidase P) 1, soluble [Source:MGI Symbol;Acc:MGI:2180003]
Cyp27a1	ENSMUSG00000026170	211.866	2.1271	0.31692	6.7118	1.92236e-11	2.1282e-10	104086	Cyp27a1	cytochrome P450, family 27, subfamily a, polypeptide 1 [Source:MGI Symbol;Acc:MGI:88594]
Mcl1	ENSMUSG00000038612	3036.97	-0.711629	0.106041	-6.71089	1.93442e-11	2.14043e-10	17210	Mcl1	myeloid cell leukemia sequence 1 [Source:MGI Symbol;Acc:MGI:101769]
Capns1	ENSMUSG00000001794	1568.79	-0.661934	0.0986454	-6.71024	1.9431e-11	2.14891e-10	12336	Capns1	calpain, small subunit 1 [Source:MGI Symbol;Acc:MGI:88266]
Nqo1	ENSMUSG00000003849	158.78	1.67366	0.249464	6.70903	1.95925e-11	2.16564e-10	18104	Nqo1	NAD(P)H dehydrogenase, quinone 1 [Source:MGI Symbol;Acc:MGI:103187]
Pdhx	ENSMUSG00000010914	389.319	1.22604	0.182756	6.70863	1.96457e-11	2.17037e-10	27402	Pdhx	pyruvate dehydrogenase complex, component X [Source:MGI Symbol;Acc:MGI:1351627]
Arhgap9	ENSMUSG00000040345	355.912	-1.76544	0.263287	-6.70539	2.00863e-11	2.2179e-10	216445	Arhgap9	Rho GTPase activating protein 9 [Source:MGI Symbol;Acc:MGI:2143764]
Ano4	ENSMUSG00000035189	14.4212	3.79865	0.566596	6.70433	2.02338e-11	2.23302e-10	320091	Ano4	anoctamin 4 [Source:MGI Symbol;Acc:MGI:2443344]
Utp18	ENSMUSG00000054079	210.794	-1.01499	0.151406	-6.70376	2.03126e-11	2.24054e-10	217109	Utp18	UTP18 small subunit processome component [Source:MGI Symbol;Acc:MGI:1923402]
Itga11	ENSMUSG00000032243	714.941	1.4447	0.215675	6.69852	2.10543e-11	2.32113e-10	319480	Itga11	integrin alpha 11 [Source:MGI Symbol;Acc:MGI:2442114]
Rab4a	ENSMUSG00000019478	75.9815	1.39282	0.207941	6.69814	2.11091e-11	2.32597e-10	19341	Rab4a	RAB4A, member RAS oncogene family [Source:MGI Symbol;Acc:MGI:105069]
Homer2	ENSMUSG00000025813	169.864	2.05356	0.306657	6.69658	2.13349e-11	2.34962e-10	26557	Homer2	homer scaffolding protein 2 [Source:MGI Symbol;Acc:MGI:1347354]
Mast4	ENSMUSG00000034751	714.187	1.3148	0.196364	6.69576	2.14558e-11	2.3617e-10	328329	Mast4	microtubule associated serine/threonine kinase family member 4 [Source:MGI Symbol;Acc:MGI:1918885]
Trp53	ENSMUSG00000059552	339.804	-0.887484	0.132551	-6.69544	2.15023e-11	2.36559e-10	22059	Trp53	transformation related protein 53 [Source:MGI Symbol;Acc:MGI:98834]
Spidr	ENSMUSG00000041974	226.112	-1.10968	0.165758	-6.69459	2.16277e-11	2.37815e-10	224008	Spidr	scaffolding protein involved in DNA repair [Source:MGI Symbol;Acc:MGI:1924834]
Anxa1	ENSMUSG00000024659	4845.47	-1.58641	0.237004	-6.69359	2.17754e-11	2.39314e-10	NA	Anxa1	annexin A1 [Source:MGI Symbol;Acc:MGI:96819]
Negr1	ENSMUSG00000040037	50.891	2.08596	0.312103	6.68357	2.33194e-11	2.5615e-10	320840	Negr1	neuronal growth regulator 1 [Source:MGI Symbol;Acc:MGI:2444846]
Kif16b	ENSMUSG00000038844	558.959	0.990174	0.148163	6.683	2.34105e-11	2.57017e-10	16558	Kif16b	kinesin family member 16B [Source:MGI Symbol;Acc:MGI:1098240]
Strn3	ENSMUSG00000020954	1384.98	1.10785	0.165804	6.6817	2.36188e-11	2.59168e-10	94186	Strn3	striatin, calmodulin binding protein 3 [Source:MGI Symbol;Acc:MGI:2151064]
Plekhj1	ENSMUSG00000035278	198.864	-0.979042	0.146568	-6.67976	2.39334e-11	2.62484e-10	78670	Plekhj1	pleckstrin homology domain containing, family J member 1 [Source:MGI Symbol;Acc:MGI:1925920]
Scp2	ENSMUSG00000028603	1519.36	1.0429	0.156135	6.67948	2.398e-11	2.62859e-10	20280	Scp2	sterol carrier protein 2, liver [Source:MGI Symbol;Acc:MGI:98254]
Sctr	ENSMUSG00000026387	35.3028	2.68003	0.401251	6.67919	2.40262e-11	2.63229e-10	319229	Sctr	secretin receptor [Source:MGI Symbol;Acc:MGI:2441720]
Lsmem2	ENSMUSG00000103409	49.3678	2.53824	0.380103	6.67778	2.42588e-11	2.6564e-10	434436	Lsmem2	leucine-rich single-pass membrane protein 2 [Source:MGI Symbol;Acc:MGI:3612240]
Podxl2	ENSMUSG00000033152	136.713	2.45344	0.367454	6.67688	2.44087e-11	2.67142e-10	319655	Podxl2	podocalyxin-like 2 [Source:MGI Symbol;Acc:MGI:2442488]
Igfn1	ENSMUSG00000051985	1807.17	2.4304	0.364051	6.67599	2.45569e-11	2.68625e-10	226438	Igfn1	immunoglobulin-like and fibronectin type III domain containing 1 [Source:MGI Symbol;Acc:MGI:3045352]
Lonp2	ENSMUSG00000047866	730.931	0.790251	0.118411	6.67378	2.49298e-11	2.72563e-10	66887	Lonp2	lon peptidase 2, peroxisomal [Source:MGI Symbol;Acc:MGI:1914137]
Man2a1	ENSMUSG00000024085	1669.9	-1.10748	0.166051	-6.66953	2.56624e-11	2.80427e-10	NA	Man2a1	mannosidase 2, alpha 1 [Source:MGI Symbol;Acc:MGI:104669]
Nsun2	ENSMUSG00000021595	864.769	-0.686497	0.102966	-6.66723	2.60669e-11	2.847e-10	28114	Nsun2	NOL1/NOP2/Sun domain family member 2 [Source:MGI Symbol;Acc:MGI:107252]
Pde7a	ENSMUSG00000069094	484.854	1.20925	0.181443	6.66463	2.65335e-11	2.89647e-10	18583	Pde7a	phosphodiesterase 7A [Source:MGI Symbol;Acc:MGI:1202402]
Acer3	ENSMUSG00000030760	460.264	-1.02658	0.154128	-6.66059	2.72733e-11	2.97318e-10	66190	Acer3	alkaline ceramidase 3 [Source:MGI Symbol;Acc:MGI:1913440]
Gins2	ENSMUSG00000031821	106.071	-1.9115	0.286984	-6.66064	2.72636e-11	2.97318e-10	NA	Gins2	GINS complex subunit 2 (Psf2 homolog) [Source:MGI Symbol;Acc:MGI:1921019]
Map4	ENSMUSG00000032479	3230.38	0.98938	0.148543	6.66056	2.72784e-11	2.97318e-10	17758	Map4	microtubule-associated protein 4 [Source:MGI Symbol;Acc:MGI:97178]
Dffa	ENSMUSG00000028974	269.787	1.0355	0.155475	6.66021	2.73439e-11	2.97878e-10	13347	Dffa	DNA fragmentation factor, alpha subunit [Source:MGI Symbol;Acc:MGI:1196227]
Pisd	ENSMUSG00000023452	241.168	-1.28995	0.193726	-6.65864	2.7637e-11	3.0091e-10	320951	Pisd	phosphatidylserine decarboxylase [Source:MGI Symbol;Acc:MGI:2445114]
Anapc5	ENSMUSG00000029472	3144.74	0.940567	0.141257	6.65857	2.76508e-11	3.0091e-10	59008	Anapc5	anaphase-promoting complex subunit 5 [Source:MGI Symbol;Acc:MGI:1929722]
Cpxm2	ENSMUSG00000030862	487.425	1.61785	0.243008	6.6576	2.78341e-11	3.0275e-10	55987	Cpxm2	carboxypeptidase X 2 (M14 family) [Source:MGI Symbol;Acc:MGI:1926006]
Rrbp1	ENSMUSG00000027422	3400.73	-1.15148	0.173001	-6.65593	2.81511e-11	3.06007e-10	81910	Rrbp1	ribosome binding protein 1 [Source:MGI Symbol;Acc:MGI:1932395]
Gucy1a1	ENSMUSG00000033910	241.466	1.77585	0.26681	6.65587	2.81625e-11	3.06007e-10	60596	Gucy1a1	guanylate cyclase 1, soluble, alpha 1 [Source:MGI Symbol;Acc:MGI:1926562]
Dab2ip	ENSMUSG00000026883	664.484	1.17306	0.176259	6.65529	2.82746e-11	3.07067e-10	69601	Dab2ip	disabled 2 interacting protein [Source:MGI Symbol;Acc:MGI:1916851]
Hoxc5	ENSMUSG00000022485	67.6794	1.59341	0.239449	6.65449	2.84283e-11	3.08577e-10	15424	Hoxc5	homeobox C5 [Source:MGI Symbol;Acc:MGI:96196]
Extl1	ENSMUSG00000028838	119.853	1.71945	0.258446	6.65304	2.87095e-11	3.1147e-10	56219	Extl1	exostosin-like glycosyltransferase 1 [Source:MGI Symbol;Acc:MGI:1888742]
Csrp2	ENSMUSG00000020186	685.116	-1.74352	0.262124	-6.65152	2.90082e-11	3.14549e-10	NA	Csrp2	cysteine and glycine-rich protein 2 [Source:MGI Symbol;Acc:MGI:1202907]
Nr4a1	ENSMUSG00000023034	561.569	2.63185	0.395698	6.65115	2.90812e-11	3.15178e-10	15370	Nr4a1	nuclear receptor subfamily 4, group A, member 1 [Source:MGI Symbol;Acc:MGI:1352454]
Cpeb4	ENSMUSG00000020300	1084.58	0.839898	0.126284	6.65086	2.91392e-11	3.15644e-10	67579	Cpeb4	cytoplasmic polyadenylation element binding protein 4 [Source:MGI Symbol;Acc:MGI:1914829]
Prep	ENSMUSG00000019849	387.899	-0.811117	0.12199	-6.64904	2.95021e-11	3.19248e-10	NA	Prep	prolyl endopeptidase [Source:MGI Symbol;Acc:MGI:1270863]
Tmem37	ENSMUSG00000050777	134.522	-1.50796	0.226793	-6.64904	2.9501e-11	3.19248e-10	NA	Tmem37	transmembrane protein 37 [Source:MGI Symbol;Acc:MGI:2157899]
Eaf1	ENSMUSG00000021890	464.643	-0.773417	0.116326	-6.64872	2.95657e-11	3.19495e-10	NA	Eaf1	ELL associated factor 1 [Source:MGI Symbol;Acc:MGI:1921677]
Was	ENSMUSG00000031165	363.897	-1.59767	0.240295	-6.64879	2.95516e-11	3.19495e-10	22376	Was	Wiskott-Aldrich syndrome [Source:MGI Symbol;Acc:MGI:105059]
Cul4a	ENSMUSG00000031446	1132.64	0.521167	0.0783863	6.64869	2.95703e-11	3.19495e-10	99375	Cul4a	cullin 4A [Source:MGI Symbol;Acc:MGI:1914487]
Man2a2	ENSMUSG00000038886	1218.1	1.04557	0.157286	6.64761	2.97897e-11	3.21537e-10	140481	Man2a2	mannosidase 2, alpha 2 [Source:MGI Symbol;Acc:MGI:2150656]
Noc2l	ENSMUSG00000095567	615.964	-0.787447	0.118455	-6.64766	2.9779e-11	3.21537e-10	57741	Noc2l	NOC2 like nucleolar associated transcriptional repressor [Source:MGI Symbol;Acc:MGI:1931051]
Isyna1	ENSMUSG00000019139	221.543	-1.28057	0.19272	-6.6447	3.03841e-11	3.27785e-10	71780	Isyna1	myo-inositol 1-phosphate synthase A1 [Source:MGI Symbol;Acc:MGI:1919030]
Aplp2	ENSMUSG00000031996	2766.28	0.63824	0.0960603	6.64416	3.04952e-11	3.28816e-10	11804	Aplp2	amyloid beta (A4) precursor-like protein 2 [Source:MGI Symbol;Acc:MGI:88047]
Pdxk	ENSMUSG00000032788	419.87	-1.21332	0.182634	-6.64346	3.06402e-11	3.30211e-10	216134	Pdxk	pyridoxal (pyridoxine, vitamin B6) kinase [Source:MGI Symbol;Acc:MGI:1351869]
Cthrc1	ENSMUSG00000054196	681.517	-2.03218	0.305901	-6.64329	3.06767e-11	3.30436e-10	68588	Cthrc1	collagen triple helix repeat containing 1 [Source:MGI Symbol;Acc:MGI:1915838]
Ube2z	ENSMUSG00000014349	684.73	-0.615416	0.0926411	-6.64301	3.07342e-11	3.30886e-10	268470	Ube2z	ubiquitin-conjugating enzyme E2Z [Source:MGI Symbol;Acc:MGI:1343160]
Ube2g1	ENSMUSG00000020794	447.125	1.09731	0.165269	6.63956	3.14615e-11	3.38543e-10	67128	Ube2g1	ubiquitin-conjugating enzyme E2G 1 [Source:MGI Symbol;Acc:MGI:1914378]
Gm11716	ENSMUSG00000086298	141.097	2.7599	0.415779	6.63791	3.18157e-11	3.42181e-10	NA	Gm11716	predicted gene 11716 [Source:MGI Symbol;Acc:MGI:3649215]
Park7	ENSMUSG00000028964	1511.28	1.30265	0.196246	6.63783	3.18326e-11	3.42188e-10	57320	Park7	Parkinson disease (autosomal recessive, early onset) 7 [Source:MGI Symbol;Acc:MGI:2135637]
Gnai1	ENSMUSG00000057614	175.421	1.87552	0.282571	6.63734	3.19387e-11	3.43154e-10	14677	Gnai1	guanine nucleotide binding protein (G protein), alpha inhibiting 1 [Source:MGI Symbol;Acc:MGI:95771]
Tpm3	ENSMUSG00000027940	3227.76	-0.76896	0.115863	-6.63679	3.2059e-11	3.44271e-10	59069	Tpm3	tropomyosin 3, gamma [Source:MGI Symbol;Acc:MGI:1890149]
Snx12	ENSMUSG00000046032	361.126	-0.628203	0.0946597	-6.63643	3.21364e-11	3.44927e-10	55988	Snx12	sorting nexin 12 [Source:MGI Symbol;Acc:MGI:1919331]
Txnrd1	ENSMUSG00000020250	1166.19	-0.792852	0.119511	-6.63413	3.2642e-11	3.49998e-10	50493	Txnrd1	thioredoxin reductase 1 [Source:MGI Symbol;Acc:MGI:1354175]
Sh3bgrl	ENSMUSG00000031246	1697.73	-1.2439	0.187499	-6.63416	3.26364e-11	3.49998e-10	56726	Sh3bgrl	SH3-binding domain glutamic acid-rich protein like [Source:MGI Symbol;Acc:MGI:1930849]
Sec61b	ENSMUSG00000053317	529.672	-1.33785	0.201694	-6.63308	3.28763e-11	3.52153e-10	66212	Sec61b	Sec61 beta subunit [Source:MGI Symbol;Acc:MGI:1913462]
Arhgef12	ENSMUSG00000059495	1935.39	0.969755	0.146199	6.6331	3.28719e-11	3.52153e-10	69632	Arhgef12	Rho guanine nucleotide exchange factor (GEF) 12 [Source:MGI Symbol;Acc:MGI:1916882]
Hint3	ENSMUSG00000019791	152.449	1.28476	0.193693	6.63295	3.29045e-11	3.52277e-10	66847	Hint3	histidine triad nucleotide binding protein 3 [Source:MGI Symbol;Acc:MGI:1914097]
H2-K1	ENSMUSG00000061232	4206.87	-0.968386	0.146012	-6.63225	3.30612e-11	3.53775e-10	14972	H2-K1	histocompatibility 2, K1, K region [Source:MGI Symbol;Acc:MGI:95904]
Myh3	ENSMUSG00000020908	1619.09	-2.70518	0.407944	-6.63125	3.32856e-11	3.55996e-10	17883	Myh3	myosin, heavy polypeptide 3, skeletal muscle, embryonic [Source:MGI Symbol;Acc:MGI:1339709]
Dbnl	ENSMUSG00000020476	665.335	-1.05908	0.15972	-6.63086	3.33742e-11	3.56762e-10	13169	Dbnl	drebrin-like [Source:MGI Symbol;Acc:MGI:700006]
Gm10605	ENSMUSG00000097974	33.9251	2.73885	0.41317	6.62888	3.3825e-11	3.61398e-10	NA	Gm10605	predicted gene 10605 [Source:MGI Symbol;Acc:MGI:3642596]
mt-Nd2	ENSMUSG00000064345	4707.45	1.66845	0.251792	6.62631	3.44178e-11	3.67546e-10	17717	mt-Nd2	mitochondrially encoded NADH dehydrogenase 2 [Source:MGI Symbol;Acc:MGI:102500]
Hagh	ENSMUSG00000024158	455.042	1.17343	0.177218	6.62142	3.55753e-11	3.79716e-10	14651	Hagh	hydroxyacyl glutathione hydrolase [Source:MGI Symbol;Acc:MGI:95745]
Dmkn	ENSMUSG00000060962	55.6317	-2.66061	0.401865	-6.62067	3.57577e-11	3.8147e-10	73712	Dmkn	dermokine [Source:MGI Symbol;Acc:MGI:1920962]
Fkbp3	ENSMUSG00000020949	809.534	1.37569	0.207813	6.61984	3.59585e-11	3.83418e-10	30795	Fkbp3	FK506 binding protein 3 [Source:MGI Symbol;Acc:MGI:1353460]
Cpeb1	ENSMUSG00000025586	172.851	1.59913	0.241636	6.61794	3.6423e-11	3.88175e-10	12877	Cpeb1	cytoplasmic polyadenylation element binding protein 1 [Source:MGI Symbol;Acc:MGI:108442]
Tdo2	ENSMUSG00000028011	12.6161	24.302	3.67242	6.61744	3.65472e-11	3.89303e-10	56720	Tdo2	tryptophan 2,3-dioxygenase [Source:MGI Symbol;Acc:MGI:1928486]
Atic	ENSMUSG00000026192	644.78	-0.950199	0.143629	-6.61567	3.69883e-11	3.93802e-10	108147	Atic	5-aminoimidazole-4-carboxamide ribonucleotide formyltransferase/IMP cyclohydrolase [Source:MGI Symbol;Acc:MGI:1351352]
Slc45a3	ENSMUSG00000026435	103.741	1.90845	0.288541	6.61413	3.73754e-11	3.97724e-10	212980	Slc45a3	solute carrier family 45, member 3 [Source:MGI Symbol;Acc:MGI:1922082]
Clec16a	ENSMUSG00000068663	422.172	0.966961	0.146225	6.61282	3.77064e-11	4.01043e-10	74374	Clec16a	C-type lectin domain family 16, member A [Source:MGI Symbol;Acc:MGI:1921624]
Trim25	ENSMUSG00000000275	703.672	-1.32662	0.200646	-6.61172	3.79867e-11	4.03822e-10	217069	Trim25	tripartite motif-containing 25 [Source:MGI Symbol;Acc:MGI:102749]
Edem2	ENSMUSG00000038312	290.974	-1.13486	0.171667	-6.6108	3.82242e-11	4.06142e-10	108687	Edem2	ER degradation enhancer, mannosidase alpha-like 2 [Source:MGI Symbol;Acc:MGI:1915540]
Serpine2	ENSMUSG00000026249	1784.7	1.41803	0.21452	6.61025	3.83661e-11	4.07445e-10	20720	Serpine2	serine (or cysteine) peptidase inhibitor, clade E, member 2 [Source:MGI Symbol;Acc:MGI:101780]
Klhl12	ENSMUSG00000026455	322.019	0.996557	0.150863	6.60573	3.95574e-11	4.19885e-10	240756	Klhl12	kelch-like 12 [Source:MGI Symbol;Acc:MGI:2385619]
Fxyd6	ENSMUSG00000066705	625.983	1.40184	0.212271	6.60401	4.00192e-11	4.24573e-10	59095	Fxyd6	FXYD domain-containing ion transport regulator 6 [Source:MGI Symbol;Acc:MGI:1890226]
Stard3	ENSMUSG00000018167	329.647	-1.1818	0.178965	-6.60353	4.01475e-11	4.25081e-10	59045	Stard3	START domain containing 3 [Source:MGI Symbol;Acc:MGI:1929618]
Ppp4r1	ENSMUSG00000061950	641.642	-0.75946	0.115005	-6.60374	4.00909e-11	4.25081e-10	70351	Ppp4r1	protein phosphatase 4, regulatory subunit 1 [Source:MGI Symbol;Acc:MGI:1917601]
[truncated: 20,021 more rows]
