# Supplementary material for: Skeletal Maturity and Age‐Related Changes in Immune Cells and Circulatory Factors Impair Large‐Scale Bone Regeneration
Source: Aging Cell. 2025 Jul 21;24(10):e70177. doi: 10.1111/acel.70177 (PMC12507423; doi:10.1111/acel.70177)
Supplement: Supplementary file 4 — Data S4. [file ACEL-24-e70177-s002.xlsx]

## Sheet: DEG_mature_0dpr_vs_2dpr
	ensembl_gene_id	baseMean	log2FoldChange	lfcSE	stat	pvalue	padj	entrezgene_id	external_gene_name	description
Ms4a6d	ENSMUSG00000024679	1115.47	-5.81092	0.214919	-27.0377	5.32993e-161	1.12584e-156	68774	Ms4a6d	membrane-spanning 4-domains, subfamily A, member 6D [Source:MGI Symbol;Acc:MGI:1916024]
C3ar1	ENSMUSG00000040552	1314.56	-5.41775	0.204037	-26.5527	2.3879e-155	2.52198e-151	12267	C3ar1	complement component 3a receptor 1 [Source:MGI Symbol;Acc:MGI:1097680]
Lgmn	ENSMUSG00000021190	4865.8	-3.88137	0.158929	-24.4221	9.96779e-132	7.01832e-128	19141	Lgmn	legumain [Source:MGI Symbol;Acc:MGI:1330838]
Ccr5	ENSMUSG00000079227	838.453	-5.43322	0.24021	-22.6186	2.84111e-113	1.50032e-109	12774	Ccr5	chemokine (C-C motif) receptor 5 [Source:MGI Symbol;Acc:MGI:107182]
Cd93	ENSMUSG00000027435	2648.56	-2.41347	0.113808	-21.2065	8.32011e-100	3.51491e-96	17064	Cd93	CD93 antigen [Source:MGI Symbol;Acc:MGI:106664]
Ccl2	ENSMUSG00000035385	1050.58	-7.20402	0.34018	-21.1771	1.55371e-99	5.46985e-96	20296	Ccl2	chemokine (C-C motif) ligand 2 [Source:MGI Symbol;Acc:MGI:98259]
Tgfbi	ENSMUSG00000035493	4539.88	-3.07827	0.145759	-21.119	5.32476e-99	1.60678e-95	21810	Tgfbi	transforming growth factor, beta induced [Source:MGI Symbol;Acc:MGI:99959]
Ccl9	ENSMUSG00000019122	3375.89	-4.79735	0.230507	-20.8122	3.35813e-96	8.86672e-93	20308	Ccl9	chemokine (C-C motif) ligand 9 [Source:MGI Symbol;Acc:MGI:104533]
Fcgr1	ENSMUSG00000015947	804.43	-5.85257	0.284182	-20.5944	3.07908e-94	7.22661e-91	14129	Fcgr1	Fc receptor, IgG, high affinity I [Source:MGI Symbol;Acc:MGI:95498]
Tubb6	ENSMUSG00000001473	1536.67	-3.55672	0.173025	-20.5561	6.78403e-94	1.43299e-90	67951	Tubb6	tubulin, beta 6 class V [Source:MGI Symbol;Acc:MGI:1915201]
Cndp2	ENSMUSG00000024644	914.703	-2.84941	0.139123	-20.4812	3.16814e-93	6.0837e-90	66054	Cndp2	CNDP dipeptidase 2 (metallopeptidase M20 family) [Source:MGI Symbol;Acc:MGI:1913304]
Adam8	ENSMUSG00000025473	1652.24	-4.2013	0.206343	-20.3607	3.7289e-92	6.5638e-89	11501	Adam8	a disintegrin and metallopeptidase domain 8 [Source:MGI Symbol;Acc:MGI:107825]
Ctss	ENSMUSG00000038642	7065.14	-4.29172	0.218709	-19.623	9.83797e-86	1.59852e-82	13040	Ctss	cathepsin S [Source:MGI Symbol;Acc:MGI:107341]
P2ry6	ENSMUSG00000048779	307.846	-3.59327	0.183748	-19.5554	3.71136e-85	5.59964e-82	233571	P2ry6	pyrimidinergic receptor P2Y, G-protein coupled, 6 [Source:MGI Symbol;Acc:MGI:2673874]
Tpd52	ENSMUSG00000027506	822.657	-2.41799	0.128481	-18.8198	5.20288e-79	7.3267e-76	21985	Tpd52	tumor protein D52 [Source:MGI Symbol;Acc:MGI:107749]
Ifnar1	ENSMUSG00000022967	1033	-1.77846	0.0951226	-18.6965	5.28738e-78	6.98034e-75	NA	Ifnar1	interferon (alpha and beta) receptor 1 [Source:MGI Symbol;Acc:MGI:107658]
Snx1	ENSMUSG00000032382	1154.2	-1.93454	0.103986	-18.6039	2.98992e-77	3.71506e-74	56440	Snx1	sorting nexin 1 [Source:MGI Symbol;Acc:MGI:1928395]
Ccl7	ENSMUSG00000035373	798.082	-7.33007	0.394266	-18.5917	3.75106e-77	4.40187e-74	20306	Ccl7	chemokine (C-C motif) ligand 7 [Source:MGI Symbol;Acc:MGI:99512]
Ctsc	ENSMUSG00000030560	3341.42	-2.91418	0.157745	-18.474	3.34578e-76	3.71963e-73	NA	Ctsc	cathepsin C [Source:MGI Symbol;Acc:MGI:109553]
Msr1	ENSMUSG00000025044	1162.71	-5.03777	0.275858	-18.2622	1.65638e-74	1.74938e-71	20288	Msr1	macrophage scavenger receptor 1 [Source:MGI Symbol;Acc:MGI:98257]
Rab7b	ENSMUSG00000052688	747.689	-3.50884	0.192765	-18.2027	4.91351e-74	4.94229e-71	226421	Rab7b	RAB7B, member RAS oncogene family [Source:MGI Symbol;Acc:MGI:2442295]
Metrnl	ENSMUSG00000039208	669.963	-2.88536	0.159414	-18.0998	3.19943e-73	3.07189e-70	NA	Metrnl	meteorin, glial cell differentiation regulator-like [Source:MGI Symbol;Acc:MGI:2384806]
Coro1c	ENSMUSG00000004530	1326.71	-1.85183	0.102813	-18.0117	1.57605e-72	1.44743e-69	23790	Coro1c	coronin, actin binding protein 1C [Source:MGI Symbol;Acc:MGI:1345964]
Sgpl1	ENSMUSG00000020097	1616.92	-1.98101	0.110245	-17.9691	3.40005e-72	2.99247e-69	20397	Sgpl1	sphingosine phosphate lyase 1 [Source:MGI Symbol;Acc:MGI:1261415]
Pdpn	ENSMUSG00000028583	982.783	-3.83783	0.214622	-17.8818	1.63566e-71	1.382e-68	14726	Pdpn	podoplanin [Source:MGI Symbol;Acc:MGI:103098]
Slc11a1	ENSMUSG00000026177	899.456	-3.28333	0.183868	-17.857	2.54987e-71	2.07157e-68	18173	Slc11a1	solute carrier family 11 (proton-coupled divalent metal ion transporters), member 1 [Source:MGI Symbol;Acc:MGI:1345275]
Ctsb	ENSMUSG00000021939	19988.2	-2.30609	0.129784	-17.7687	1.23499e-70	9.66173e-68	13030	Ctsb	cathepsin B [Source:MGI Symbol;Acc:MGI:88561]
Trem2	ENSMUSG00000023992	675.359	-4.35338	0.245887	-17.7048	3.85124e-70	2.77853e-67	83433	Trem2	triggering receptor expressed on myeloid cells 2 [Source:MGI Symbol;Acc:MGI:1913150]
Anxa2	ENSMUSG00000032231	7612.52	-2.63413	0.148776	-17.7054	3.80986e-70	2.77853e-67	12306	Anxa2	annexin A2 [Source:MGI Symbol;Acc:MGI:88246]
Myof	ENSMUSG00000048612	2186	-2.73401	0.154434	-17.7034	3.94622e-70	2.77853e-67	226101	Myof	myoferlin [Source:MGI Symbol;Acc:MGI:1919192]
Capg	ENSMUSG00000056737	2361.24	-2.74078	0.155204	-17.6592	8.64907e-70	5.89336e-67	12332	Capg	capping protein (actin filament), gelsolin-like [Source:MGI Symbol;Acc:MGI:1098259]
Ankrd1	ENSMUSG00000024803	547.808	-4.0298	0.228945	-17.6016	2.39581e-69	1.58146e-66	NA	Ankrd1	ankyrin repeat domain 1 (cardiac muscle) [Source:MGI Symbol;Acc:MGI:1097717]
Ctsl	ENSMUSG00000021477	6282.74	-3.07245	0.174967	-17.5602	4.97396e-69	3.18379e-66	13039	Ctsl	cathepsin L [Source:MGI Symbol;Acc:MGI:88564]
Rnf149	ENSMUSG00000048234	478.251	-2.76461	0.158503	-17.442	3.95808e-68	2.4525e-65	67702	Rnf149	ring finger protein 149 [Source:MGI Symbol;Acc:MGI:2677438]
C5ar1	ENSMUSG00000049130	709.653	-3.83281	0.219764	-17.4405	4.0637e-68	2.4525e-65	12273	C5ar1	complement component 5a receptor 1 [Source:MGI Symbol;Acc:MGI:88232]
Eps8	ENSMUSG00000015766	722.433	-2.7624	0.158619	-17.4154	6.30924e-68	3.70194e-65	13860	Eps8	epidermal growth factor receptor pathway substrate 8 [Source:MGI Symbol;Acc:MGI:104684]
Cyfip1	ENSMUSG00000030447	2185.66	-1.97316	0.113613	-17.3674	1.45577e-67	8.31085e-65	20430	Cyfip1	cytoplasmic FMR1 interacting protein 1 [Source:MGI Symbol;Acc:MGI:1338801]
Ifi204	ENSMUSG00000073489	922.457	-3.90527	0.227599	-17.1586	5.42176e-66	3.01379e-63	15951	Ifi204	interferon activated gene 204 [Source:MGI Symbol;Acc:MGI:96429]
Lat2	ENSMUSG00000040751	434.531	-3.61301	0.213702	-16.9068	4.0122e-64	2.17307e-61	56743	Lat2	linker for activation of T cells family, member 2 [Source:MGI Symbol;Acc:MGI:1926479]
Cd68	ENSMUSG00000018774	1971.31	-3.54768	0.210086	-16.8868	5.62917e-64	2.97262e-61	12514	Cd68	CD68 antigen [Source:MGI Symbol;Acc:MGI:88342]
Tlr1	ENSMUSG00000044827	217.685	-3.95039	0.234948	-16.8139	1.92992e-63	9.94286e-61	21897	Tlr1	toll-like receptor 1 [Source:MGI Symbol;Acc:MGI:1341295]
Rab31	ENSMUSG00000056515	1444.24	-2.07527	0.123463	-16.8088	2.10462e-63	1.05847e-60	106572	Rab31	RAB31, member RAS oncogene family [Source:MGI Symbol;Acc:MGI:1914603]
Basp1	ENSMUSG00000045763	280.545	-4.0001	0.23996	-16.6699	2.1712e-62	1.06656e-59	70350	Basp1	brain abundant, membrane attached signal protein 1 [Source:MGI Symbol;Acc:MGI:1917600]
Clec4n	ENSMUSG00000023349	663.417	-6.02148	0.3624	-16.6155	5.37881e-62	2.58219e-59	56620	Clec4n	C-type lectin domain family 4, member n [Source:MGI Symbol;Acc:MGI:1861231]
Soat1	ENSMUSG00000026600	1279.72	-2.81049	0.169426	-16.5883	8.46603e-62	3.97396e-59	20652	Soat1	sterol O-acyltransferase 1 [Source:MGI Symbol;Acc:MGI:104665]
Grn	ENSMUSG00000034708	4433.33	-2.5655	0.15495	-16.5569	1.42681e-61	6.55183e-59	14824	Grn	granulin [Source:MGI Symbol;Acc:MGI:95832]
Mfsd1	ENSMUSG00000027775	1075.6	-2.04159	0.124142	-16.4456	9.01192e-61	4.05019e-58	66868	Mfsd1	major facilitator superfamily domain containing 1 [Source:MGI Symbol;Acc:MGI:1914118]
Ddit4l	ENSMUSG00000046818	546.426	4.47686	0.272682	16.4179	1.42442e-60	6.26833e-58	73284	Ddit4l	DNA-damage-inducible transcript 4-like [Source:MGI Symbol;Acc:MGI:1920534]
Ms4a7	ENSMUSG00000024672	783.526	-4.04518	0.246467	-16.4127	1.55189e-60	6.68993e-58	109225	Ms4a7	membrane-spanning 4-domains, subfamily A, member 7 [Source:MGI Symbol;Acc:MGI:1918846]
Tlr13	ENSMUSG00000033777	853.828	-4.02353	0.246574	-16.3177	7.38139e-60	3.11834e-57	279572	Tlr13	toll-like receptor 13 [Source:MGI Symbol;Acc:MGI:3045213]
Gm49339	ENSMUSG00000062593	1177.68	-4.07834	0.250132	-16.3047	9.13292e-60	3.78264e-57	NA	Gm49339	predicted gene, 49339 [Source:MGI Symbol;Acc:MGI:6121530]
Pitpna	ENSMUSG00000017781	1316.67	-1.6504	0.101821	-16.2087	4.37445e-59	1.77695e-56	18738	Pitpna	phosphatidylinositol transfer protein, alpha [Source:MGI Symbol;Acc:MGI:99887]
Gpr35	ENSMUSG00000026271	246.924	-4.44214	0.274419	-16.1874	6.18736e-59	2.46595e-56	64095	Gpr35	G protein-coupled receptor 35 [Source:MGI Symbol;Acc:MGI:1929509]
Slc2a4	ENSMUSG00000018566	1589.4	3.98458	0.247994	16.0673	4.328e-58	1.69297e-55	20528	Slc2a4	solute carrier family 2 (facilitated glucose transporter), member 4 [Source:MGI Symbol;Acc:MGI:95758]
Nxpe5	ENSMUSG00000047592	257.804	-4.9518	0.310447	-15.9506	2.82251e-57	1.084e-54	381680	Nxpe5	neurexophilin and PC-esterase domain family, member 5 [Source:MGI Symbol;Acc:MGI:3584036]
Vim	ENSMUSG00000026728	18005.3	-2.4218	0.152317	-15.8997	6.36798e-57	2.40198e-54	NA	Vim	vimentin [Source:MGI Symbol;Acc:MGI:98932]
Gla	ENSMUSG00000031266	366.216	-3.43981	0.216617	-15.8797	8.75689e-57	3.24512e-54	11605	Gla	galactosidase, alpha [Source:MGI Symbol;Acc:MGI:1347344]
Ifi211	ENSMUSG00000026536	333.541	-3.75262	0.236804	-15.847	1.47552e-56	5.37369e-54	381308	Ifi211	interferon activated gene 211 [Source:MGI Symbol;Acc:MGI:3041120]
Il13ra1	ENSMUSG00000017057	724.578	-2.92666	0.184862	-15.8316	1.88267e-56	6.7403e-54	16164	Il13ra1	interleukin 13 receptor, alpha 1 [Source:MGI Symbol;Acc:MGI:105052]
Il10rb	ENSMUSG00000022969	347.108	-2.24	0.141554	-15.8243	2.11479e-56	7.44513e-54	16155	Il10rb	interleukin 10 receptor, beta [Source:MGI Symbol;Acc:MGI:109380]
Mmp19	ENSMUSG00000025355	1564.65	-3.88473	0.246058	-15.7879	3.76895e-56	1.30511e-53	58223	Mmp19	matrix metallopeptidase 19 [Source:MGI Symbol;Acc:MGI:1927899]
Lgals3	ENSMUSG00000050335	4564.6	-4.15955	0.26427	-15.7398	8.07052e-56	2.74957e-53	16854	Lgals3	lectin, galactose binding, soluble 3 [Source:MGI Symbol;Acc:MGI:96778]
Rnh1	ENSMUSG00000038650	1728.33	-2.2968	0.145985	-15.7331	8.965e-56	3.00584e-53	107702	Rnh1	ribonuclease/angiogenin inhibitor 1 [Source:MGI Symbol;Acc:MGI:1195456]
Evi2a	ENSMUSG00000078771	262.932	-3.03874	0.193264	-15.7233	1.04773e-55	3.45799e-53	14017	Evi2a	ecotropic viral integration site 2a [Source:MGI Symbol;Acc:MGI:95458]
Ckmt2	ENSMUSG00000021622	3972.6	4.18493	0.26635	15.7121	1.24901e-55	4.05889e-53	76722	Ckmt2	creatine kinase, mitochondrial 2 [Source:MGI Symbol;Acc:MGI:1923972]
Mb	ENSMUSG00000018893	10249.5	4.38376	0.279807	15.6671	2.54006e-55	8.12933e-53	17189	Mb	myoglobin [Source:MGI Symbol;Acc:MGI:96922]
Tmem173	ENSMUSG00000024349	386.797	-2.49518	0.159412	-15.6524	3.19921e-55	1.00861e-52	72512	Tmem173	transmembrane protein 173 [Source:MGI Symbol;Acc:MGI:1919762]
Ivd	ENSMUSG00000027332	748.038	2.5376	0.162293	15.6359	4.14664e-55	1.28808e-52	56357	Ivd	isovaleryl coenzyme A dehydrogenase [Source:MGI Symbol;Acc:MGI:1929242]
Cox7a1	ENSMUSG00000074218	1174.96	3.90936	0.250041	15.6348	4.2147e-55	1.29025e-52	12865	Cox7a1	cytochrome c oxidase subunit 7A1 [Source:MGI Symbol;Acc:MGI:1316714]
Clcn5	ENSMUSG00000004317	487.087	-2.8845	0.184515	-15.6329	4.34835e-55	1.31215e-52	12728	Clcn5	chloride channel, voltage-sensitive 5 [Source:MGI Symbol;Acc:MGI:99486]
Dhrs7c	ENSMUSG00000033044	456.486	5.04988	0.323419	15.6141	5.8402e-55	1.7375e-52	68460	Dhrs7c	dehydrogenase/reductase (SDR family) member 7C [Source:MGI Symbol;Acc:MGI:1915710]
Ccr1	ENSMUSG00000025804	910.933	-3.88663	0.249392	-15.5844	9.2914e-55	2.72586e-52	12768	Ccr1	chemokine (C-C motif) receptor 1 [Source:MGI Symbol;Acc:MGI:104618]
Ctsz	ENSMUSG00000016256	3069.38	-2.08561	0.133838	-15.5831	9.49021e-55	2.74605e-52	64138	Ctsz	cathepsin Z [Source:MGI Symbol;Acc:MGI:1891190]
Msn	ENSMUSG00000031207	3776.09	-1.95604	0.125815	-15.547	1.66693e-54	4.75818e-52	17698	Msn	moesin [Source:MGI Symbol;Acc:MGI:97167]
Il4ra	ENSMUSG00000030748	1927.33	-3.24211	0.208753	-15.5309	2.14478e-54	6.04054e-52	16190	Il4ra	interleukin 4 receptor, alpha [Source:MGI Symbol;Acc:MGI:105367]
Lox	ENSMUSG00000024529	2603.78	-2.81369	0.181359	-15.5144	2.77022e-54	7.69938e-52	16948	Lox	lysyl oxidase [Source:MGI Symbol;Acc:MGI:96817]
St3gal6	ENSMUSG00000022747	583.654	2.56843	0.165778	15.4932	3.85711e-54	1.0581e-51	54613	St3gal6	ST3 beta-galactoside alpha-2,3-sialyltransferase 6 [Source:MGI Symbol;Acc:MGI:1888707]
Abcb4	ENSMUSG00000042476	759.326	3.47343	0.224659	15.4609	6.36916e-54	1.72482e-51	18670	Abcb4	ATP-binding cassette, sub-family B (MDR/TAP), member 4 [Source:MGI Symbol;Acc:MGI:97569]
Scn4b	ENSMUSG00000046480	1238.69	4.42201	0.286031	15.4599	6.46645e-54	1.729e-51	399548	Scn4b	sodium channel, type IV, beta [Source:MGI Symbol;Acc:MGI:2687406]
Cxcl16	ENSMUSG00000018920	521.38	-3.24569	0.210465	-15.4215	1.17281e-53	3.09665e-51	NA	Cxcl16	chemokine (C-X-C motif) ligand 16 [Source:MGI Symbol;Acc:MGI:1932682]
Ms4a6b	ENSMUSG00000024677	826.423	-3.86416	0.2508	-15.4073	1.46191e-53	3.81234e-51	69774	Ms4a6b	membrane-spanning 4-domains, subfamily A, member 6B [Source:MGI Symbol;Acc:MGI:1917024]
Irs1	ENSMUSG00000055980	1249.55	2.48345	0.161567	15.371	2.56169e-53	6.59885e-51	16367	Irs1	insulin receptor substrate 1 [Source:MGI Symbol;Acc:MGI:99454]
Myd88	ENSMUSG00000032508	466.634	-2.40049	0.156459	-15.3427	3.96583e-53	1.00928e-50	17874	Myd88	myeloid differentiation primary response gene 88 [Source:MGI Symbol;Acc:MGI:108005]
Csf1r	ENSMUSG00000024621	3803.51	-2.00034	0.130532	-15.3245	5.24406e-53	1.31869e-50	12978	Csf1r	colony stimulating factor 1 receptor [Source:MGI Symbol;Acc:MGI:1339758]
Hif1a	ENSMUSG00000021109	2097.1	-2.73569	0.178961	-15.2865	9.40258e-53	2.31602e-50	15251	Hif1a	hypoxia inducible factor 1, alpha subunit [Source:MGI Symbol;Acc:MGI:106918]
Akr1b8	ENSMUSG00000029762	348.961	-3.16937	0.207333	-15.2863	9.42941e-53	2.31602e-50	14187	Akr1b8	aldo-keto reductase family 1, member B8 [Source:MGI Symbol;Acc:MGI:107673]
Litaf	ENSMUSG00000022500	1426.2	-2.24813	0.147305	-15.2617	1.37512e-52	3.33869e-50	56722	Litaf	LPS-induced TN factor [Source:MGI Symbol;Acc:MGI:1929512]
Ccl6	ENSMUSG00000018927	4537.56	-4.43866	0.291015	-15.2523	1.58916e-52	3.81453e-50	20305	Ccl6	chemokine (C-C motif) ligand 6 [Source:MGI Symbol;Acc:MGI:98263]
Ptafr	ENSMUSG00000056529	886.006	-3.14229	0.206155	-15.2424	1.85005e-52	4.39084e-50	19204	Ptafr	platelet-activating factor receptor [Source:MGI Symbol;Acc:MGI:106066]
Otulinl	ENSMUSG00000056069	344.425	-3.03543	0.199183	-15.2394	1.93598e-52	4.54374e-50	223433	Otulinl	OTU deubiquitinase with linear linkage specificity like [Source:MGI Symbol;Acc:MGI:2687281]
Timp1	ENSMUSG00000001131	1172.73	-4.43005	0.290871	-15.2303	2.22642e-52	5.16798e-50	21857	Timp1	tissue inhibitor of metalloproteinase 1 [Source:MGI Symbol;Acc:MGI:98752]
Cyth4	ENSMUSG00000018008	1392.77	-2.55402	0.167969	-15.2053	3.26253e-52	7.49069e-50	72318	Cyth4	cytohesin 4 [Source:MGI Symbol;Acc:MGI:2441702]
Dpep2	ENSMUSG00000053687	309.919	-4.7923	0.315602	-15.1846	4.47203e-52	1.01573e-49	319446	Dpep2	dipeptidase 2 [Source:MGI Symbol;Acc:MGI:2442042]
Iqgap1	ENSMUSG00000030536	6039.39	-1.97004	0.129893	-15.1667	5.87881e-52	1.32104e-49	29875	Iqgap1	IQ motif containing GTPase activating protein 1 [Source:MGI Symbol;Acc:MGI:1352757]
Asah1	ENSMUSG00000031591	1464.49	-1.58211	0.10442	-15.1514	7.41164e-52	1.64796e-49	11886	Asah1	N-acylsphingosine amidohydrolase 1 [Source:MGI Symbol;Acc:MGI:1277124]
Apobec1	ENSMUSG00000040613	889.089	-3.0534	0.202368	-15.0884	1.93168e-51	4.2503e-49	11810	Apobec1	apolipoprotein B mRNA editing enzyme, catalytic polypeptide 1 [Source:MGI Symbol;Acc:MGI:103298]
Pdpr	ENSMUSG00000033624	634.575	2.1035	0.139618	15.0662	2.70399e-51	5.88829e-49	319518	Pdpr	pyruvate dehydrogenase phosphatase regulatory subunit [Source:MGI Symbol;Acc:MGI:2442188]
Adam17	ENSMUSG00000052593	1312.25	-1.55933	0.103621	-15.0484	3.53906e-51	7.62813e-49	11491	Adam17	a disintegrin and metallopeptidase domain 17 [Source:MGI Symbol;Acc:MGI:1096335]
Bcat1	ENSMUSG00000030268	324.881	-4.46077	0.297019	-15.0185	5.55818e-51	1.18591e-48	12035	Bcat1	branched chain aminotransferase 1, cytosolic [Source:MGI Symbol;Acc:MGI:104861]
Nctc1	ENSMUSG00000087090	401.558	4.2717	0.284671	15.0058	6.73121e-51	1.42183e-48	NA	Nctc1	non-coding transcript 1 [Source:MGI Symbol;Acc:MGI:1306816]
Ifi30	ENSMUSG00000031838	1364.39	-2.73827	0.183467	-14.9252	2.26121e-50	4.72906e-48	NA	Ifi30	interferon gamma inducible protein 30 [Source:MGI Symbol;Acc:MGI:2137648]
Coq10a	ENSMUSG00000039914	690.619	3.00489	0.201667	14.9003	3.2828e-50	6.79829e-48	210582	Coq10a	coenzyme Q10A [Source:MGI Symbol;Acc:MGI:2684847]
Ralb	ENSMUSG00000004451	633.668	-1.69033	0.113792	-14.8545	6.50194e-50	1.3334e-47	64143	Ralb	v-ral simian leukemia viral oncogene B [Source:MGI Symbol;Acc:MGI:1927244]
Cd200r1	ENSMUSG00000022667	186.084	-3.07236	0.207922	-14.7765	2.07605e-49	4.21658e-47	57781	Cd200r1	CD200 receptor 1 [Source:MGI Symbol;Acc:MGI:1889024]
Aqp1	ENSMUSG00000004655	3874.69	2.04181	0.138192	14.7752	2.11869e-49	4.2622e-47	11826	Aqp1	aquaporin 1 [Source:MGI Symbol;Acc:MGI:103201]
Prelid1	ENSMUSG00000021486	1235.09	-1.9161	0.129807	-14.7612	2.60784e-49	5.19674e-47	NA	Prelid1	PRELI domain containing 1 [Source:MGI Symbol;Acc:MGI:1913744]
Nr3c2	ENSMUSG00000031618	149.728	2.83899	0.192422	14.754	2.90169e-49	5.72827e-47	110784	Nr3c2	nuclear receptor subfamily 3, group C, member 2 [Source:MGI Symbol;Acc:MGI:99459]
Smtnl2	ENSMUSG00000045667	842.728	3.51571	0.238351	14.7501	3.07099e-49	6.00634e-47	276829	Smtnl2	smoothelin-like 2 [Source:MGI Symbol;Acc:MGI:2442764]
Abi1	ENSMUSG00000058835	1014.53	-1.36753	0.0928537	-14.7277	4.27742e-49	8.28917e-47	11308	Abi1	abl-interactor 1 [Source:MGI Symbol;Acc:MGI:104913]
Clic1	ENSMUSG00000007041	1736.8	-2.21	0.150224	-14.7113	5.45141e-49	1.04682e-46	NA	Clic1	chloride intracellular channel 1 [Source:MGI Symbol;Acc:MGI:2148924]
Rbpj	ENSMUSG00000039191	1107.8	-1.82549	0.124238	-14.6935	7.09074e-49	1.34935e-46	19664	Rbpj	recombination signal binding protein for immunoglobulin kappa J region [Source:MGI Symbol;Acc:MGI:96522]
Myo5a	ENSMUSG00000034593	1775.63	-1.81056	0.123304	-14.6837	8.2025e-49	1.54698e-46	17918	Myo5a	myosin VA [Source:MGI Symbol;Acc:MGI:105976]
Sdcbp	ENSMUSG00000028249	4137.92	-2.16719	0.147978	-14.6453	1.44299e-48	2.69738e-46	53378	Sdcbp	syndecan binding protein [Source:MGI Symbol;Acc:MGI:1337026]
Efhd2	ENSMUSG00000040659	919.804	-2.6323	0.180468	-14.5859	3.45205e-48	6.39628e-46	27984	Efhd2	EF hand domain containing 2 [Source:MGI Symbol;Acc:MGI:106504]
Ifi207	ENSMUSG00000073490	613.197	-3.05863	0.209772	-14.5807	3.72738e-48	6.84639e-46	226691	Ifi207	interferon activated gene 207 [Source:MGI Symbol;Acc:MGI:2138302]
Asb15	ENSMUSG00000029685	190.416	5.12286	0.351429	14.5772	3.92052e-48	7.13906e-46	78910	Asb15	ankyrin repeat and SOCS box-containing 15 [Source:MGI Symbol;Acc:MGI:1926160]
Ak1	ENSMUSG00000026817	3376.54	3.3958	0.233172	14.5635	4.79387e-48	8.65478e-46	11636	Ak1	adenylate kinase 1 [Source:MGI Symbol;Acc:MGI:87977]
Pde4d	ENSMUSG00000021699	624.424	2.92205	0.200712	14.5584	5.16425e-48	9.24445e-46	238871	Pde4d	phosphodiesterase 4D, cAMP specific [Source:MGI Symbol;Acc:MGI:99555]
Dse	ENSMUSG00000039497	980.73	-2.0812	0.143212	-14.5323	7.56139e-48	1.34218e-45	212898	Dse	dermatan sulfate epimerase [Source:MGI Symbol;Acc:MGI:2443455]
Rnf123	ENSMUSG00000041528	752.148	2.20025	0.15141	14.5317	7.63194e-48	1.34341e-45	84585	Rnf123	ring finger protein 123 [Source:MGI Symbol;Acc:MGI:2148796]
Nnt	ENSMUSG00000025453	1301.12	2.26928	0.156264	14.5221	8.77864e-48	1.53249e-45	18115	Nnt	nicotinamide nucleotide transhydrogenase [Source:MGI Symbol;Acc:MGI:109279]
Ctsh	ENSMUSG00000032359	1766.92	-2.38362	0.164281	-14.5094	1.05612e-47	1.82856e-45	13036	Ctsh	cathepsin H [Source:MGI Symbol;Acc:MGI:107285]
Ehd4	ENSMUSG00000027293	1218.72	-1.77955	0.12281	-14.4903	1.39612e-47	2.39758e-45	98878	Ehd4	EH-domain containing 4 [Source:MGI Symbol;Acc:MGI:1919619]
Cd44	ENSMUSG00000005087	3587.58	-2.76301	0.19074	-14.4858	1.4905e-47	2.53902e-45	12505	Cd44	CD44 antigen [Source:MGI Symbol;Acc:MGI:88338]
Lpxn	ENSMUSG00000024696	293.733	-3.55873	0.246084	-14.4614	2.12336e-47	3.58813e-45	107321	Lpxn	leupaxin [Source:MGI Symbol;Acc:MGI:2147677]
Pink1	ENSMUSG00000028756	2322.63	2.89078	0.20007	14.4489	2.54827e-47	4.27199e-45	68943	Pink1	PTEN induced putative kinase 1 [Source:MGI Symbol;Acc:MGI:1916193]
Thrb	ENSMUSG00000021779	156.792	2.87489	0.199483	14.4117	4.36758e-47	7.26429e-45	21834	Thrb	thyroid hormone receptor beta [Source:MGI Symbol;Acc:MGI:98743]
Ank1	ENSMUSG00000031543	1551.14	2.99165	0.207977	14.3845	6.4708e-47	1.06783e-44	11733	Ank1	ankyrin 1, erythroid [Source:MGI Symbol;Acc:MGI:88024]
Abcc9	ENSMUSG00000030249	1444.54	2.60155	0.181002	14.3731	7.63912e-47	1.25086e-44	20928	Abcc9	ATP-binding cassette, sub-family C (CFTR/MRP), member 9 [Source:MGI Symbol;Acc:MGI:1352630]
Cstb	ENSMUSG00000005054	889.165	-3.10802	0.21682	-14.3346	1.33045e-46	2.16177e-44	13014	Cstb	cystatin B [Source:MGI Symbol;Acc:MGI:109514]
Vcan	ENSMUSG00000021614	3088.59	-3.6782	0.256809	-14.3227	1.57905e-46	2.54613e-44	13003	Vcan	versican [Source:MGI Symbol;Acc:MGI:102889]
Lrrc59	ENSMUSG00000020869	1192.62	-1.60432	0.112073	-14.3149	1.76624e-46	2.82639e-44	98238	Lrrc59	leucine rich repeat containing 59 [Source:MGI Symbol;Acc:MGI:2138133]
Actr2	ENSMUSG00000020152	2701.71	-1.73106	0.121021	-14.3038	2.07067e-46	3.28863e-44	66713	Actr2	ARP2 actin-related protein 2 [Source:MGI Symbol;Acc:MGI:1913963]
Coq9	ENSMUSG00000031782	1051.06	2.4869	0.174533	14.2489	4.55536e-46	7.18082e-44	67914	Coq9	coenzyme Q9 [Source:MGI Symbol;Acc:MGI:1915164]
Gusb	ENSMUSG00000025534	1187.11	-2.3271	0.163388	-14.2428	4.96686e-46	7.77149e-44	110006	Gusb	glucuronidase, beta [Source:MGI Symbol;Acc:MGI:95872]
Ldhb	ENSMUSG00000030246	1245.66	3.84927	0.270573	14.2263	6.28799e-46	9.76627e-44	16832	Ldhb	lactate dehydrogenase B [Source:MGI Symbol;Acc:MGI:96763]
Ccl12	ENSMUSG00000035352	163.527	-6.85847	0.482325	-14.2196	6.92356e-46	1.06749e-43	20293	Ccl12	chemokine (C-C motif) ligand 12 [Source:MGI Symbol;Acc:MGI:108224]
Fcgr3	ENSMUSG00000059498	1481.51	-2.87104	0.202552	-14.1743	1.32092e-45	2.02187e-43	14131	Fcgr3	Fc receptor, IgG, low affinity III [Source:MGI Symbol;Acc:MGI:95500]
P4hb	ENSMUSG00000025130	6876.02	-1.27092	0.0897448	-14.1615	1.58584e-45	2.40991e-43	18453	P4hb	prolyl 4-hydroxylase, beta polypeptide [Source:MGI Symbol;Acc:MGI:97464]
Tmem106a	ENSMUSG00000034947	417.195	-2.96267	0.209267	-14.1573	1.68222e-45	2.53811e-43	217203	Tmem106a	transmembrane protein 106A [Source:MGI Symbol;Acc:MGI:1922056]
Tmem38a	ENSMUSG00000031791	3104.08	3.856	0.272427	14.1542	1.75847e-45	2.63434e-43	74166	Tmem38a	transmembrane protein 38A [Source:MGI Symbol;Acc:MGI:1921416]
Gstm1	ENSMUSG00000058135	813.389	2.03785	0.144024	14.1493	1.88522e-45	2.80433e-43	14862	Gstm1	glutathione S-transferase, mu 1 [Source:MGI Symbol;Acc:MGI:95860]
Nipsnap2	ENSMUSG00000029432	1622.18	2.6868	0.189989	14.1418	2.09713e-45	3.09774e-43	14467	Nipsnap2	nipsnap homolog 2 [Source:MGI Symbol;Acc:MGI:1278343]
Actg1	ENSMUSG00000062825	4997.53	-1.62332	0.11498	-14.1183	2.93028e-45	4.29835e-43	11465	Actg1	actin, gamma, cytoplasmic 1 [Source:MGI Symbol;Acc:MGI:87906]
Itih5	ENSMUSG00000025780	1093.57	2.35684	0.166966	14.1157	3.03992e-45	4.42844e-43	209378	Itih5	inter-alpha (globulin) inhibitor H5 [Source:MGI Symbol;Acc:MGI:1925751]
Cd300ld	ENSMUSG00000034641	515.458	-3.44206	0.243875	-14.114	3.11285e-45	4.50361e-43	217305	Cd300ld	CD300 molecule like family member d [Source:MGI Symbol;Acc:MGI:2442358]
Itga5	ENSMUSG00000000555	1076.1	-3.01282	0.21347	-14.1135	3.13509e-45	4.50493e-43	16402	Itga5	integrin alpha 5 (fibronectin receptor alpha) [Source:MGI Symbol;Acc:MGI:96604]
Pid1	ENSMUSG00000045658	632.223	-2.37181	0.16814	-14.1062	3.48012e-45	4.96693e-43	98496	Pid1	phosphotyrosine interaction domain containing 1 [Source:MGI Symbol;Acc:MGI:2138391]
Arl4c	ENSMUSG00000049866	489.268	-2.61386	0.185325	-14.1042	3.57864e-45	5.07326e-43	320982	Arl4c	ADP-ribosylation factor-like 4C [Source:MGI Symbol;Acc:MGI:2445172]
Lrrc25	ENSMUSG00000049988	255.73	-3.21526	0.22802	-14.1008	3.75559e-45	5.28862e-43	211228	Lrrc25	leucine rich repeat containing 25 [Source:MGI Symbol;Acc:MGI:2445284]
Cnst	ENSMUSG00000038949	440.338	1.60317	0.113747	14.0942	4.12527e-45	5.77073e-43	226744	Cnst	consortin, connexin sorting protein [Source:MGI Symbol;Acc:MGI:2445141]
Tmtc1	ENSMUSG00000030306	592.34	2.79467	0.198404	14.0857	4.64775e-45	6.45884e-43	387314	Tmtc1	transmembrane and tetratricopeptide repeat containing 1 [Source:MGI Symbol;Acc:MGI:3039590]
Fam129b	ENSMUSG00000026796	1351.26	-2.71527	0.192886	-14.0771	5.255e-45	7.25499e-43	227737	Fam129b	family with sequence similarity 129, member B [Source:MGI Symbol;Acc:MGI:2442910]
Snx2	ENSMUSG00000034484	1329.55	-2.09202	0.148731	-14.0658	6.16124e-45	8.4509e-43	67804	Snx2	sorting nexin 2 [Source:MGI Symbol;Acc:MGI:1915054]
Fam160a1	ENSMUSG00000051000	294.041	2.62904	0.187789	13.9999	1.55988e-44	2.12576e-42	229488	Fam160a1	family with sequence similarity 160, member A1 [Source:MGI Symbol;Acc:MGI:2444746]
Stac3	ENSMUSG00000040287	506.821	3.45974	0.24744	13.9821	2.0039e-44	2.71336e-42	237611	Stac3	SH3 and cysteine rich domain 3 [Source:MGI Symbol;Acc:MGI:3606571]
Phka1	ENSMUSG00000034055	1488.46	3.26757	0.233842	13.9734	2.26477e-44	3.04705e-42	18679	Phka1	phosphorylase kinase alpha 1 [Source:MGI Symbol;Acc:MGI:97576]
Galnt6	ENSMUSG00000037280	318.992	-3.12094	0.224017	-13.9317	4.06641e-44	5.43638e-42	207839	Galnt6	polypeptide N-acetylgalactosaminyltransferase 6 [Source:MGI Symbol;Acc:MGI:1891640]
Cysltr1	ENSMUSG00000052821	188.603	-3.49883	0.251447	-13.9148	5.15115e-44	6.84325e-42	NA	Cysltr1	cysteinyl leukotriene receptor 1 [Source:MGI Symbol;Acc:MGI:1926218]
Aqp4	ENSMUSG00000024411	268.643	5.89891	0.424257	13.9041	5.98361e-44	7.89948e-42	11829	Aqp4	aquaporin 4 [Source:MGI Symbol;Acc:MGI:107387]
Arpc2	ENSMUSG00000006304	1914.65	-1.59101	0.114496	-13.8958	6.71523e-44	8.8103e-42	76709	Arpc2	actin related protein 2/3 complex, subunit 2 [Source:MGI Symbol;Acc:MGI:1923959]
4930430E12Rik	ENSMUSG00000085295	80.9061	-5.79675	0.417543	-13.883	8.03055e-44	1.04709e-41	NA	4930430E12Rik	RIKEN cDNA 4930430E12 gene [Source:MGI Symbol;Acc:MGI:1918889]
Dab2	ENSMUSG00000022150	1440	-2.685	0.193721	-13.8602	1.10438e-43	1.43116e-41	13132	Dab2	disabled 2, mitogen-responsive phosphoprotein [Source:MGI Symbol;Acc:MGI:109175]
Ctsa	ENSMUSG00000017760	2736.34	-1.72916	0.124968	-13.8368	1.52806e-43	1.95896e-41	19025	Ctsa	cathepsin A [Source:MGI Symbol;Acc:MGI:97748]
Aco2	ENSMUSG00000022477	5861.02	2.54318	0.183799	13.8367	1.53022e-43	1.95896e-41	11429	Aco2	aconitase 2, mitochondrial [Source:MGI Symbol;Acc:MGI:87880]
Phkg1	ENSMUSG00000025537	1002.37	3.47919	0.252158	13.7976	2.6334e-43	3.35093e-41	18682	Phkg1	phosphorylase kinase gamma 1 [Source:MGI Symbol;Acc:MGI:97579]
Ccr2	ENSMUSG00000049103	1964.65	-3.63298	0.263539	-13.7854	3.12114e-43	3.94777e-41	12772	Ccr2	chemokine (C-C motif) receptor 2 [Source:MGI Symbol;Acc:MGI:106185]
Shisa5	ENSMUSG00000025647	1569.93	-1.71951	0.124878	-13.7695	3.88801e-43	4.88848e-41	66940	Shisa5	shisa family member 5 [Source:MGI Symbol;Acc:MGI:1915044]
Rrad	ENSMUSG00000031880	320.031	-4.04949	0.294157	-13.7664	4.05664e-43	5.07032e-41	56437	Rrad	Ras-related associated with diabetes [Source:MGI Symbol;Acc:MGI:1930943]
Surf4	ENSMUSG00000014867	2639.59	-1.02033	0.0741879	-13.7534	4.86041e-43	6.0392e-41	20932	Surf4	surfeit gene 4 [Source:MGI Symbol;Acc:MGI:98445]
Osbpl6	ENSMUSG00000042359	147.433	2.8956	0.210756	13.7391	5.92331e-43	7.31685e-41	99031	Osbpl6	oxysterol binding protein-like 6 [Source:MGI Symbol;Acc:MGI:2139014]
Atp2a1	ENSMUSG00000030730	41380.6	3.79692	0.27667	13.7236	7.33202e-43	9.00431e-41	11937	Atp2a1	ATPase, Ca++ transporting, cardiac muscle, fast twitch 1 [Source:MGI Symbol;Acc:MGI:105058]
Nras	ENSMUSG00000027852	1040.47	-1.3201	0.0962102	-13.721	7.60352e-43	9.28376e-41	18176	Nras	neuroblastoma ras oncogene [Source:MGI Symbol;Acc:MGI:97376]
Gba	ENSMUSG00000028048	690.286	-1.71292	0.124934	-13.7107	8.76672e-43	1.06425e-40	14466	Gba	glucosidase, beta, acid [Source:MGI Symbol;Acc:MGI:95665]
Fxyd1	ENSMUSG00000036570	896.805	3.19029	0.23289	13.6987	1.03382e-42	1.24076e-40	56188	Fxyd1	FXYD domain-containing ion transport regulator 1 [Source:MGI Symbol;Acc:MGI:1889273]
Ppp1r12b	ENSMUSG00000073557	1392.33	2.21199	0.16147	13.6991	1.02801e-42	1.24076e-40	329251	Ppp1r12b	protein phosphatase 1, regulatory subunit 12B [Source:MGI Symbol;Acc:MGI:1916417]
Itgb1bp2	ENSMUSG00000031312	761.603	3.68089	0.268862	13.6906	1.15528e-42	1.3787e-40	26549	Itgb1bp2	integrin beta 1 binding protein 2 [Source:MGI Symbol;Acc:MGI:1353420]
Gpt	ENSMUSG00000022546	204.325	3.17737	0.232746	13.6516	1.97401e-42	2.34253e-40	76282	Gpt	glutamic pyruvic transaminase, soluble [Source:MGI Symbol;Acc:MGI:95802]
Ar	ENSMUSG00000046532	310.742	2.28587	0.167633	13.6362	2.43922e-42	2.87842e-40	11835	Ar	androgen receptor [Source:MGI Symbol;Acc:MGI:88064]
Cmtm3	ENSMUSG00000031875	521.817	-1.76591	0.129649	-13.6207	3.01751e-42	3.54105e-40	68119	Cmtm3	CKLF-like MARVEL transmembrane domain containing 3 [Source:MGI Symbol;Acc:MGI:2447162]
Sptlc2	ENSMUSG00000021036	856.528	-1.59105	0.116864	-13.6145	3.2832e-42	3.83155e-40	20773	Sptlc2	serine palmitoyltransferase, long chain base subunit 2 [Source:MGI Symbol;Acc:MGI:108074]
Tcea3	ENSMUSG00000001604	563.081	3.47572	0.255447	13.6065	3.66546e-42	4.25415e-40	21401	Tcea3	transcription elongation factor A (SII), 3 [Source:MGI Symbol;Acc:MGI:1196908]
Map4k4	ENSMUSG00000026074	1804.47	-1.32901	0.097693	-13.604	3.79165e-42	4.37656e-40	26921	Map4k4	mitogen-activated protein kinase kinase kinase kinase 4 [Source:MGI Symbol;Acc:MGI:1349394]
Aprt	ENSMUSG00000006589	692.203	-1.972	0.145005	-13.5995	4.03104e-42	4.62759e-40	11821	Aprt	adenine phosphoribosyl transferase [Source:MGI Symbol;Acc:MGI:88061]
Prkx	ENSMUSG00000035725	326.087	-1.90079	0.139964	-13.5805	5.22455e-42	5.96531e-40	19108	Prkx	protein kinase, X-linked [Source:MGI Symbol;Acc:MGI:1309999]
Dcaf6	ENSMUSG00000026571	912.252	2.03133	0.149616	13.577	5.48486e-42	6.22885e-40	74106	Dcaf6	DDB1 and CUL4 associated factor 6 [Source:MGI Symbol;Acc:MGI:1921356]
Cacna1d	ENSMUSG00000015968	127.151	-3.90402	0.287677	-13.5708	5.96353e-42	6.73624e-40	12289	Cacna1d	calcium channel, voltage-dependent, L type, alpha 1D subunit [Source:MGI Symbol;Acc:MGI:88293]
Emp3	ENSMUSG00000040212	1102.43	-2.27006	0.167548	-13.5487	8.0611e-42	9.05716e-40	13732	Emp3	epithelial membrane protein 3 [Source:MGI Symbol;Acc:MGI:1098729]
Padi2	ENSMUSG00000028927	1056.71	3.90517	0.28855	13.5338	9.88063e-42	1.10428e-39	18600	Padi2	peptidyl arginine deiminase, type II [Source:MGI Symbol;Acc:MGI:1338892]
Slfn10-ps	ENSMUSG00000072621	99.7998	-3.38238	0.250069	-13.5258	1.10147e-41	1.22454e-39	237887	Slfn10-ps	schlafen 10, pseudogene [Source:MGI Symbol;Acc:MGI:3512288]
Hrc	ENSMUSG00000038239	1910.23	3.73807	0.276993	13.4952	1.66871e-41	1.84546e-39	15464	Hrc	histidine rich calcium binding protein [Source:MGI Symbol;Acc:MGI:96226]
Lhfpl2	ENSMUSG00000045312	992.769	-2.44256	0.181116	-13.4862	1.88697e-41	2.07597e-39	218454	Lhfpl2	lipoma HMGIC fusion partner-like 2 [Source:MGI Symbol;Acc:MGI:2145236]
Pfkm	ENSMUSG00000033065	7857.89	3.44049	0.255144	13.4845	1.92939e-41	2.11164e-39	18642	Pfkm	phosphofructokinase, muscle [Source:MGI Symbol;Acc:MGI:97548]
Ndufb9	ENSMUSG00000022354	2107.71	2.03369	0.151179	13.4522	2.98827e-41	3.25367e-39	66218	Ndufb9	NADH:ubiquinone oxidoreductase subunit B9 [Source:MGI Symbol;Acc:MGI:1913468]
Casq1	ENSMUSG00000007122	5642.32	3.7476	0.278613	13.4509	3.04072e-41	3.2938e-39	12372	Casq1	calsequestrin 1 [Source:MGI Symbol;Acc:MGI:1309468]
Adamts4	ENSMUSG00000006403	313.972	-3.70245	0.275497	-13.4392	3.56405e-41	3.84099e-39	NA	Adamts4	a disintegrin-like and metallopeptidase (reprolysin type) with thrombospondin type 1 motif, 4 [Source:MGI Symbol;Acc:MGI:1339949]
Ccl8	ENSMUSG00000009185	1126.14	-6.12017	0.455973	-13.4222	4.48011e-41	4.80373e-39	20307	Ccl8	chemokine (C-C motif) ligand 8 [Source:MGI Symbol;Acc:MGI:101878]
Myh2	ENSMUSG00000033196	23500.3	4.04855	0.301715	13.4185	4.7147e-41	5.02972e-39	17882	Myh2	myosin, heavy polypeptide 2, skeletal muscle, adult [Source:MGI Symbol;Acc:MGI:1339710]
Mccc2	ENSMUSG00000021646	219.054	2.09672	0.156579	13.3908	6.84194e-41	7.26243e-39	78038	Mccc2	methylcrotonoyl-Coenzyme A carboxylase 2 (beta) [Source:MGI Symbol;Acc:MGI:1925288]
Asb2	ENSMUSG00000021200	1508.23	4.34414	0.324461	13.3888	7.0339e-41	7.42885e-39	65256	Asb2	ankyrin repeat and SOCS box-containing 2 [Source:MGI Symbol;Acc:MGI:1929743]
Hhatl	ENSMUSG00000032523	327.422	5.10655	0.381897	13.3715	8.86799e-41	9.31933e-39	74770	Hhatl	hedgehog acyltransferase-like [Source:MGI Symbol;Acc:MGI:1922020]
Ppt1	ENSMUSG00000028657	749.44	-1.4564	0.109001	-13.3614	1.0166e-40	1.06306e-38	19063	Ppt1	palmitoyl-protein thioesterase 1 [Source:MGI Symbol;Acc:MGI:1298204]
Lgalsl	ENSMUSG00000042363	631.919	2.23502	0.167371	13.3537	1.12773e-40	1.17345e-38	216551	Lgalsl	lectin, galactoside binding-like [Source:MGI Symbol;Acc:MGI:1916114]
Casp8	ENSMUSG00000026029	565.655	-2.2111	0.1656	-13.352	1.15282e-40	1.19368e-38	12370	Casp8	caspase 8 [Source:MGI Symbol;Acc:MGI:1261423]
Arpc5	ENSMUSG00000008475	1662.01	-1.79607	0.134576	-13.3461	1.24863e-40	1.28658e-38	67771	Arpc5	actin related protein 2/3 complex, subunit 5 [Source:MGI Symbol;Acc:MGI:1915021]
Sirpb1c	ENSMUSG00000074677	131.12	-4.97451	0.373008	-13.3362	1.42543e-40	1.46162e-38	100038947	Sirpb1c	signal-regulatory protein beta 1C [Source:MGI Symbol;Acc:MGI:3807521]
Adgre1	ENSMUSG00000004730	2379.38	-3.10668	0.233154	-13.3246	1.6656e-40	1.69964e-38	13733	Adgre1	adhesion G protein-coupled receptor E1 [Source:MGI Symbol;Acc:MGI:106912]
Perm1	ENSMUSG00000078486	671.179	4.34186	0.325884	13.3234	1.69333e-40	1.71962e-38	74183	Perm1	PPARGC1 and ESRR induced regulator, muscle 1 [Source:MGI Symbol;Acc:MGI:1921433]
Lrp12	ENSMUSG00000022305	307.356	-2.12285	0.159375	-13.3199	1.77463e-40	1.79356e-38	239393	Lrp12	low density lipoprotein-related protein 12 [Source:MGI Symbol;Acc:MGI:2443132]
Sdha	ENSMUSG00000021577	3982.22	1.89501	0.14229	13.3179	1.8221e-40	1.83277e-38	66945	Sdha	succinate dehydrogenase complex, subunit A, flavoprotein (Fp) [Source:MGI Symbol;Acc:MGI:1914195]
Slc41a2	ENSMUSG00000034591	329.365	-2.1921	0.164657	-13.3132	1.94103e-40	1.94315e-38	338365	Slc41a2	solute carrier family 41, member 2 [Source:MGI Symbol;Acc:MGI:2442940]
Krba1	ENSMUSG00000042810	291.866	2.91832	0.219339	13.3051	2.16275e-40	2.15489e-38	77827	Krba1	KRAB-A domain containing 1 [Source:MGI Symbol;Acc:MGI:1925077]
P2rx6	ENSMUSG00000022758	105.916	3.90898	0.294047	13.2937	2.51708e-40	2.49616e-38	18440	P2rx6	purinergic receptor P2X, ligand-gated ion channel, 6 [Source:MGI Symbol;Acc:MGI:1337113]
B4galt5	ENSMUSG00000017929	677.012	-2.81042	0.211458	-13.2907	2.62212e-40	2.58818e-38	56336	B4galt5	UDP-Gal:betaGlcNAc beta 1,4-galactosyltransferase, polypeptide 5 [Source:MGI Symbol;Acc:MGI:1927169]
Abca8a	ENSMUSG00000041828	1565.6	2.38507	0.179867	13.2602	3.93944e-40	3.87036e-38	217258	Abca8a	ATP-binding cassette, sub-family A (ABC1), member 8a [Source:MGI Symbol;Acc:MGI:2386846]
Ms4a6c	ENSMUSG00000079419	846.955	-3.63061	0.273976	-13.2516	4.41742e-40	4.31987e-38	73656	Ms4a6c	membrane-spanning 4-domains, subfamily A, member 6C [Source:MGI Symbol;Acc:MGI:2385644]
Sox6	ENSMUSG00000051910	849.408	2.70394	0.204081	13.2493	4.55374e-40	4.43266e-38	20679	Sox6	SRY (sex determining region Y)-box 6 [Source:MGI Symbol;Acc:MGI:98368]
Agl	ENSMUSG00000033400	2798.72	2.76855	0.2091	13.2403	5.13622e-40	4.97672e-38	77559	Agl	amylo-1,6-glucosidase, 4-alpha-glucanotransferase [Source:MGI Symbol;Acc:MGI:1924809]
2310040G24Rik	ENSMUSG00000101655	203.255	4.0382	0.305035	13.2385	5.25949e-40	5.07289e-38	NA	2310040G24Rik	RIKEN cDNA 2310040G24 gene [Source:MGI Symbol;Acc:MGI:1916897]
Crybg1	ENSMUSG00000019866	328.058	-2.43273	0.183983	-13.2226	6.4992e-40	6.24012e-38	11630	Crybg1	crystallin beta-gamma domain containing 1 [Source:MGI Symbol;Acc:MGI:109544]
Slc15a3	ENSMUSG00000024737	415.54	-3.59488	0.272163	-13.2085	7.83195e-40	7.48572e-38	65221	Slc15a3	solute carrier family 15, member 3 [Source:MGI Symbol;Acc:MGI:1929691]
Cd300c2	ENSMUSG00000044811	475.423	-4.06791	0.308378	-13.1913	9.84537e-40	9.36774e-38	140497	Cd300c2	CD300C molecule 2 [Source:MGI Symbol;Acc:MGI:2153249]
Bst1	ENSMUSG00000029082	399.053	-4.13534	0.313523	-13.1899	1.00271e-39	9.49787e-38	12182	Bst1	bone marrow stromal cell antigen 1 [Source:MGI Symbol;Acc:MGI:105370]
Mdfic	ENSMUSG00000041390	512.278	-1.70311	0.129144	-13.1877	1.03341e-39	9.74497e-38	16543	Mdfic	MyoD family inhibitor domain containing [Source:MGI Symbol;Acc:MGI:104611]
Igfbp5	ENSMUSG00000026185	3900.53	2.18163	0.165726	13.1641	1.41252e-39	1.32608e-37	16011	Igfbp5	insulin-like growth factor binding protein 5 [Source:MGI Symbol;Acc:MGI:96440]
Akr1a1	ENSMUSG00000028692	3348.45	-1.33774	0.10179	-13.1422	1.88784e-39	1.76446e-37	58810	Akr1a1	aldo-keto reductase family 1, member A1 (aldehyde reductase) [Source:MGI Symbol;Acc:MGI:1929955]
Agbl1	ENSMUSG00000025754	143.717	3.96079	0.301403	13.1412	1.91188e-39	1.77906e-37	244071	Agbl1	ATP/GTP binding protein-like 1 [Source:MGI Symbol;Acc:MGI:3646469]
Fnip2	ENSMUSG00000061175	942.631	-2.49094	0.189577	-13.1395	1.9553e-39	1.81148e-37	329679	Fnip2	folliculin interacting protein 2 [Source:MGI Symbol;Acc:MGI:2683054]
Stim1	ENSMUSG00000030987	935.232	1.94324	0.147987	13.1312	2.18174e-39	2.01244e-37	20866	Stim1	stromal interaction molecule 1 [Source:MGI Symbol;Acc:MGI:107476]
Plekho1	ENSMUSG00000015745	634.13	-2.16993	0.165358	-13.1226	2.44383e-39	2.24439e-37	67220	Plekho1	pleckstrin homology domain containing, family O member 1 [Source:MGI Symbol;Acc:MGI:1914470]
Clec4d	ENSMUSG00000030144	743.892	-4.26678	0.325728	-13.0992	3.32705e-39	3.04231e-37	17474	Clec4d	C-type lectin domain family 4, member d [Source:MGI Symbol;Acc:MGI:1298389]
Ldb3	ENSMUSG00000021798	3928.74	3.07446	0.234783	13.0949	3.52178e-39	3.20649e-37	24131	Ldb3	LIM domain binding 3 [Source:MGI Symbol;Acc:MGI:1344412]
Mfn1	ENSMUSG00000027668	762.983	1.93349	0.147663	13.094	3.56555e-39	3.23241e-37	67414	Mfn1	mitofusin 1 [Source:MGI Symbol;Acc:MGI:1914664]
Folr2	ENSMUSG00000032725	575.136	-3.68955	0.282159	-13.0761	4.50728e-39	4.06868e-37	14276	Folr2	folate receptor 2 (fetal) [Source:MGI Symbol;Acc:MGI:95569]
Gatd3a	ENSMUSG00000053329	654.38	2.5683	0.196559	13.0663	5.13314e-39	4.61393e-37	28295	Gatd3a	glutamine amidotransferase like class 1 domain containing 3A [Source:MGI Symbol;Acc:MGI:1351861]
Emp1	ENSMUSG00000030208	2844.19	-2.41286	0.184817	-13.0554	5.9231e-39	5.30142e-37	13730	Emp1	epithelial membrane protein 1 [Source:MGI Symbol;Acc:MGI:107941]
Cd53	ENSMUSG00000040747	1726.12	-2.91542	0.22337	-13.052	6.19059e-39	5.51746e-37	NA	Cd53	CD53 antigen [Source:MGI Symbol;Acc:MGI:88341]
Pxmp2	ENSMUSG00000029499	130.895	3.34743	0.256477	13.0515	6.2272e-39	5.52677e-37	19301	Pxmp2	peroxisomal membrane protein 2 [Source:MGI Symbol;Acc:MGI:107487]
Vdac1	ENSMUSG00000020402	3618.56	2.19803	0.168436	13.0496	6.38441e-39	5.64259e-37	22333	Vdac1	voltage-dependent anion channel 1 [Source:MGI Symbol;Acc:MGI:106919]
Lrba	ENSMUSG00000028080	654.129	1.45973	0.111879	13.0474	6.57704e-39	5.78861e-37	80877	Lrba	LPS-responsive beige-like anchor [Source:MGI Symbol;Acc:MGI:1933162]
Anxa4	ENSMUSG00000029994	1218.97	-1.98034	0.151804	-13.0454	6.74873e-39	5.91508e-37	11746	Anxa4	annexin A4 [Source:MGI Symbol;Acc:MGI:88030]
Pgam2	ENSMUSG00000020475	3935.05	3.39678	0.260671	13.0309	8.16204e-39	7.12425e-37	56012	Pgam2	phosphoglycerate mutase 2 [Source:MGI Symbol;Acc:MGI:1933118]
Pygm	ENSMUSG00000032648	11832.4	3.75201	0.288073	13.0245	8.87897e-39	7.71813e-37	19309	Pygm	muscle glycogen phosphorylase [Source:MGI Symbol;Acc:MGI:97830]
Tmem233	ENSMUSG00000079278	273.414	4.53989	0.348665	13.0208	9.32091e-39	8.06908e-37	545798	Tmem233	transmembrane protein 233 [Source:MGI Symbol;Acc:MGI:3651514]
Fsd2	ENSMUSG00000038663	795.995	4.03065	0.309608	13.0186	9.59495e-39	8.27241e-37	NA	Fsd2	fibronectin type III and SPRY domain containing 2 [Source:MGI Symbol;Acc:MGI:2444310]
C1qb	ENSMUSG00000036905	3403.19	-2.65678	0.204249	-13.0075	1.10851e-38	9.51833e-37	12260	C1qb	complement component 1, q subcomponent, beta polypeptide [Source:MGI Symbol;Acc:MGI:88224]
Cep85	ENSMUSG00000037443	431.231	1.57548	0.121134	13.0061	1.12952e-38	9.65946e-37	70012	Cep85	centrosomal protein 85 [Source:MGI Symbol;Acc:MGI:1917262]
Slc38a3	ENSMUSG00000010064	340.168	4.49421	0.34575	12.9984	1.2486e-38	1.06348e-36	76257	Slc38a3	solute carrier family 38, member 3 [Source:MGI Symbol;Acc:MGI:1923507]
Nos1	ENSMUSG00000029361	266.185	4.17499	0.321303	12.9939	1.32428e-38	1.12341e-36	18125	Nos1	nitric oxide synthase 1, neuronal [Source:MGI Symbol;Acc:MGI:97360]
Tlr2	ENSMUSG00000027995	502.989	-2.60466	0.200557	-12.9872	1.44713e-38	1.22271e-36	24088	Tlr2	toll-like receptor 2 [Source:MGI Symbol;Acc:MGI:1346060]
Tlr4	ENSMUSG00000039005	755.045	-2.23157	0.171891	-12.9825	1.53804e-38	1.29434e-36	NA	Tlr4	toll-like receptor 4 [Source:MGI Symbol;Acc:MGI:96824]
Slc35f6	ENSMUSG00000029175	500.454	-1.61552	0.124449	-12.9813	1.56119e-38	1.30861e-36	74919	Slc35f6	solute carrier family 35, member F6 [Source:MGI Symbol;Acc:MGI:1922169]
Mcfd2	ENSMUSG00000024150	903.564	-1.4355	0.110608	-12.9782	1.62707e-38	1.35844e-36	193813	Mcfd2	multiple coagulation factor deficiency 2 [Source:MGI Symbol;Acc:MGI:2183439]
Loxl3	ENSMUSG00000000693	900.308	-2.76239	0.212881	-12.9762	1.66965e-38	1.3885e-36	16950	Loxl3	lysyl oxidase-like 3 [Source:MGI Symbol;Acc:MGI:1337004]
Ampd1	ENSMUSG00000070385	1787.07	4.18318	0.322722	12.9622	2.00506e-38	1.6609e-36	229665	Ampd1	adenosine monophosphate deaminase 1 [Source:MGI Symbol;Acc:MGI:88015]
Ripk3	ENSMUSG00000022221	206.948	-2.8395	0.219174	-12.9554	2.1892e-38	1.80635e-36	56532	Ripk3	receptor-interacting serine-threonine kinase 3 [Source:MGI Symbol;Acc:MGI:2154952]
Rab32	ENSMUSG00000019832	368.93	-2.195	0.169673	-12.9367	2.79494e-38	2.29718e-36	67844	Rab32	RAB32, member RAS oncogene family [Source:MGI Symbol;Acc:MGI:1915094]
Slfn9	ENSMUSG00000069793	248.001	-3.3307	0.257623	-12.9286	3.10595e-38	2.54291e-36	237886	Slfn9	schlafen 9 [Source:MGI Symbol;Acc:MGI:2445121]
Wfdc17	ENSMUSG00000069792	1086.1	-3.88687	0.300714	-12.9254	3.23447e-38	2.63791e-36	NA	Wfdc17	WAP four-disulfide core domain 17 [Source:MGI Symbol;Acc:MGI:3649773]
Snx5	ENSMUSG00000027423	2145.14	-1.74497	0.135188	-12.9077	4.07367e-38	3.30954e-36	69178	Snx5	sorting nexin 5 [Source:MGI Symbol;Acc:MGI:1916428]
Acadm	ENSMUSG00000062908	1554.62	2.55691	0.198182	12.9018	4.39458e-38	3.55658e-36	11364	Acadm	acyl-Coenzyme A dehydrogenase, medium chain [Source:MGI Symbol;Acc:MGI:87867]
ENSMUSG00000089672	ENSMUSG00000089672	846.917	-3.8259	0.296588	-12.8997	4.51693e-38	3.64164e-36	NA	ENSMUSG00000089672	NA
Cdip1	ENSMUSG00000004071	458.287	1.80314	0.139879	12.8907	5.07646e-38	4.07719e-36	66626	Cdip1	cell death inducing Trp53 target 1 [Source:MGI Symbol;Acc:MGI:1913876]
Idh3b	ENSMUSG00000027406	1904.02	2.05283	0.159348	12.8826	5.63665e-38	4.50996e-36	170718	Idh3b	isocitrate dehydrogenase 3 (NAD+) beta [Source:MGI Symbol;Acc:MGI:2158650]
Itpripl2	ENSMUSG00000095115	1182.17	-1.08649	0.0843762	-12.8767	6.08707e-38	4.85197e-36	319622	Itpripl2	inositol 1,4,5-triphosphate receptor interacting protein-like 2 [Source:MGI Symbol;Acc:MGI:2442416]
Ogdh	ENSMUSG00000020456	4136.7	2.05222	0.159478	12.8683	6.78416e-38	5.38728e-36	18293	Ogdh	oxoglutarate (alpha-ketoglutarate) dehydrogenase (lipoamide) [Source:MGI Symbol;Acc:MGI:1098267]
Klhl23	ENSMUSG00000042155	186.918	2.48343	0.193109	12.8603	7.52991e-38	5.95709e-36	277396	Klhl23	kelch-like 23 [Source:MGI Symbol;Acc:MGI:2683536]
Fcrls	ENSMUSG00000015852	602.147	-2.98522	0.232225	-12.8549	8.07627e-38	6.36549e-36	80891	Fcrls	Fc receptor-like S, scavenger receptor [Source:MGI Symbol;Acc:MGI:1933397]
Dok2	ENSMUSG00000022102	365.867	-2.48642	0.193706	-12.8361	1.02964e-37	8.08518e-36	13449	Dok2	docking protein 2 [Source:MGI Symbol;Acc:MGI:1332623]
Gmpr	ENSMUSG00000000253	437.707	3.56581	0.277865	12.8329	1.07256e-37	8.39102e-36	66355	Gmpr	guanosine monophosphate reductase [Source:MGI Symbol;Acc:MGI:1913605]
Idh2	ENSMUSG00000030541	1856.99	2.46854	0.192689	12.811	1.4229e-37	1.10907e-35	269951	Idh2	isocitrate dehydrogenase 2 (NADP+), mitochondrial [Source:MGI Symbol;Acc:MGI:96414]
Asrgl1	ENSMUSG00000024654	252.116	2.12565	0.165971	12.8073	1.49163e-37	1.15837e-35	NA	Asrgl1	asparaginase like 1 [Source:MGI Symbol;Acc:MGI:1913764]
Sirpa	ENSMUSG00000037902	2915.99	-2.14187	0.167494	-12.7877	1.92038e-37	1.48586e-35	19261	Sirpa	signal-regulatory protein alpha [Source:MGI Symbol;Acc:MGI:108563]
Stab1	ENSMUSG00000042286	3817.88	-2.5207	0.197554	-12.7595	2.75856e-37	2.12661e-35	192187	Stab1	stabilin 1 [Source:MGI Symbol;Acc:MGI:2178742]
Pla2g7	ENSMUSG00000023913	981.579	-2.56968	0.20142	-12.7578	2.82159e-37	2.16729e-35	27226	Pla2g7	phospholipase A2, group VII (platelet-activating factor acetylhydrolase, plasma) [Source:MGI Symbol;Acc:MGI:1351327]
Cd63	ENSMUSG00000025351	2248.69	-1.59836	0.12555	-12.7309	3.98111e-37	3.04685e-35	12512	Cd63	CD63 antigen [Source:MGI Symbol;Acc:MGI:99529]
Smco1	ENSMUSG00000046345	125.353	4.87985	0.383388	12.7282	4.11984e-37	3.14164e-35	69576	Smco1	single-pass membrane protein with coiled-coil domains 1 [Source:MGI Symbol;Acc:MGI:1916826]
Tob1	ENSMUSG00000037573	430.361	2.88406	0.226618	12.7265	4.21195e-37	3.20033e-35	22057	Tob1	transducer of ErbB-2.1 [Source:MGI Symbol;Acc:MGI:1349721]
Adcy7	ENSMUSG00000031659	1429.22	-1.65047	0.129893	-12.7064	5.44808e-37	4.12472e-35	11513	Adcy7	adenylate cyclase 7 [Source:MGI Symbol;Acc:MGI:102891]
Pfkfb1	ENSMUSG00000025271	240.348	3.62391	0.285394	12.6979	6.07152e-37	4.58031e-35	18639	Pfkfb1	6-phosphofructo-2-kinase/fructose-2,6-biphosphatase 1 [Source:MGI Symbol;Acc:MGI:107816]
Ppib	ENSMUSG00000032383	2441.97	-1.30298	0.102745	-12.6816	7.47545e-37	5.61936e-35	19035	Ppib	peptidylprolyl isomerase B [Source:MGI Symbol;Acc:MGI:97750]
Scn1b	ENSMUSG00000019194	1107.87	3.30135	0.260574	12.6695	8.72291e-37	6.53383e-35	20266	Scn1b	sodium channel, voltage-gated, type I, beta [Source:MGI Symbol;Acc:MGI:98247]
Pvalb	ENSMUSG00000005716	12715.8	4.45042	0.351354	12.6665	9.06852e-37	6.7687e-35	19293	Pvalb	parvalbumin [Source:MGI Symbol;Acc:MGI:97821]
Esd	ENSMUSG00000021996	1526.7	-1.89436	0.149643	-12.6592	9.95151e-37	7.40161e-35	13885	Esd	esterase D/formylglutathione hydrolase [Source:MGI Symbol;Acc:MGI:95421]
Hmcn2	ENSMUSG00000055632	2247.49	3.2192	0.2544	12.6541	1.06203e-36	7.87131e-35	665700	Hmcn2	hemicentin 2 [Source:MGI Symbol;Acc:MGI:2677838]
Cd14	ENSMUSG00000051439	796.163	-3.96725	0.31373	-12.6454	1.18552e-36	8.75587e-35	12475	Cd14	CD14 antigen [Source:MGI Symbol;Acc:MGI:88318]
Mdh1	ENSMUSG00000020321	3651.36	2.41361	0.190995	12.637	1.31942e-36	9.71083e-35	17449	Mdh1	malate dehydrogenase 1, NAD (soluble) [Source:MGI Symbol;Acc:MGI:97051]
Slc25a4	ENSMUSG00000031633	10307.9	2.84894	0.225715	12.6219	1.60012e-36	1.17358e-34	11739	Slc25a4	solute carrier family 25 (mitochondrial carrier, adenine nucleotide translocator), member 4 [Source:MGI Symbol;Acc:MGI:1353495]
Fbxo40	ENSMUSG00000047746	1439.41	3.13671	0.248555	12.6198	1.64248e-36	1.20049e-34	207215	Fbxo40	F-box protein 40 [Source:MGI Symbol;Acc:MGI:2443753]
Eif4a1	ENSMUSG00000059796	4409.23	-1.69376	0.134324	-12.6095	1.87208e-36	1.36359e-34	13681	Eif4a1	eukaryotic translation initiation factor 4A1 [Source:MGI Symbol;Acc:MGI:95303]
Cib2	ENSMUSG00000037493	330.031	2.99027	0.23718	12.6076	1.91742e-36	1.39181e-34	56506	Cib2	calcium and integrin binding family member 2 [Source:MGI Symbol;Acc:MGI:1929293]
Pde4dip	ENSMUSG00000038170	8371.98	2.82063	0.224122	12.5852	2.54549e-36	1.84138e-34	83679	Pde4dip	phosphodiesterase 4D interacting protein (myomegalin) [Source:MGI Symbol;Acc:MGI:1891434]
Slc41a3	ENSMUSG00000030089	367.782	2.41779	0.1924	12.5665	3.22812e-36	2.32722e-34	71699	Slc41a3	solute carrier family 41, member 3 [Source:MGI Symbol;Acc:MGI:1918949]
Tcap	ENSMUSG00000007877	4954.23	4.03179	0.320918	12.5633	3.35991e-36	2.41399e-34	21393	Tcap	titin-cap [Source:MGI Symbol;Acc:MGI:1330233]
Tgif1	ENSMUSG00000047407	288.393	-2.51048	0.199859	-12.5612	3.44969e-36	2.47009e-34	21815	Tgif1	TGFB-induced factor homeobox 1 [Source:MGI Symbol;Acc:MGI:1194497]
Eno3	ENSMUSG00000060600	13496.9	3.36595	0.268059	12.5567	3.65058e-36	2.60511e-34	13808	Eno3	enolase 3, beta muscle [Source:MGI Symbol;Acc:MGI:95395]
Mylk4	ENSMUSG00000044951	774.346	5.29451	0.421666	12.5562	3.67729e-36	2.61533e-34	238564	Mylk4	myosin light chain kinase family, member 4 [Source:MGI Symbol;Acc:MGI:3643758]
Acss1	ENSMUSG00000027452	515.251	2.70258	0.215314	12.5518	3.88517e-36	2.75391e-34	68738	Acss1	acyl-CoA synthetase short-chain family member 1 [Source:MGI Symbol;Acc:MGI:1915988]
Mgst3	ENSMUSG00000026688	1252.09	2.42631	0.193588	12.5334	4.90218e-36	3.46317e-34	66447	Mgst3	microsomal glutathione S-transferase 3 [Source:MGI Symbol;Acc:MGI:1913697]
Fbxo9	ENSMUSG00000001366	375.391	1.67147	0.133367	12.5329	4.93538e-36	3.475e-34	71538	Fbxo9	f-box protein 9 [Source:MGI Symbol;Acc:MGI:1918788]
Dpf3	ENSMUSG00000021221	59.7699	4.23607	0.338093	12.5293	5.16227e-36	3.62268e-34	70127	Dpf3	D4, zinc and double PHD fingers, family 3 [Source:MGI Symbol;Acc:MGI:1917377]
Dcaf8	ENSMUSG00000026554	1614.41	1.37431	0.109749	12.5223	5.63514e-36	3.94143e-34	98193	Dcaf8	DDB1 and CUL4 associated factor 8 [Source:MGI Symbol;Acc:MGI:91860]
Slc25a12	ENSMUSG00000027010	1641.18	2.21481	0.17693	12.518	5.95156e-36	4.14901e-34	78830	Slc25a12	solute carrier family 25 (mitochondrial carrier, Aralar), member 12 [Source:MGI Symbol;Acc:MGI:1926080]
Cers2	ENSMUSG00000015714	1012.5	-1.04673	0.0836391	-12.5148	6.19704e-36	4.30593e-34	76893	Cers2	ceramide synthase 2 [Source:MGI Symbol;Acc:MGI:1924143]
Lrrc30	ENSMUSG00000073375	287.099	4.91657	0.393185	12.5045	7.05571e-36	4.88649e-34	240131	Lrrc30	leucine rich repeat containing 30 [Source:MGI Symbol;Acc:MGI:2685172]
Atp1b2	ENSMUSG00000041329	191.106	3.4449	0.275676	12.4962	7.8323e-36	5.40659e-34	11932	Atp1b2	ATPase, Na+/K+ transporting, beta 2 polypeptide [Source:MGI Symbol;Acc:MGI:88109]
Idh3g	ENSMUSG00000002010	1570.09	1.90433	0.1524	12.4956	7.88755e-36	5.42699e-34	15929	Idh3g	isocitrate dehydrogenase 3 (NAD+), gamma [Source:MGI Symbol;Acc:MGI:1099463]
Acadsb	ENSMUSG00000030861	877.349	1.7026	0.13626	12.4953	7.92218e-36	5.43312e-34	NA	Acadsb	acyl-Coenzyme A dehydrogenase, short/branched chain [Source:MGI Symbol;Acc:MGI:1914135]
Arf6	ENSMUSG00000044147	1370.08	-1.51748	0.121537	-12.4858	8.92637e-36	6.10199e-34	NA	Arf6	ADP-ribosylation factor 6 [Source:MGI Symbol;Acc:MGI:99435]
Ripk1	ENSMUSG00000021408	403.952	-1.69271	0.135702	-12.4737	1.03863e-35	7.06397e-34	19766	Ripk1	receptor (TNFRSF)-interacting serine-threonine kinase 1 [Source:MGI Symbol;Acc:MGI:108212]
Arpc1b	ENSMUSG00000029622	3974.66	-2.01201	0.161301	-12.4736	1.04005e-35	7.06397e-34	NA	Arpc1b	actin related protein 2/3 complex, subunit 1B [Source:MGI Symbol;Acc:MGI:1343142]
Lynx1	ENSMUSG00000022594	819.556	2.51974	0.202372	12.451	1.38029e-35	9.34486e-34	23936	Lynx1	Ly6/neurotoxin 1 [Source:MGI Symbol;Acc:MGI:1345180]
Atp6v1a	ENSMUSG00000052459	1947.37	-1.72968	0.138922	-12.4508	1.38488e-35	9.34593e-34	11964	Atp6v1a	ATPase, H+ transporting, lysosomal V1 subunit A [Source:MGI Symbol;Acc:MGI:1201780]
Actb	ENSMUSG00000029580	50574	-1.70016	0.136643	-12.4423	1.53973e-35	1.03579e-33	11461	Actb	actin, beta [Source:MGI Symbol;Acc:MGI:87904]
Fcgr2b	ENSMUSG00000026656	1134.07	-3.11729	0.250646	-12.437	1.64567e-35	1.10354e-33	14130	Fcgr2b	Fc receptor, IgG, low affinity IIb [Source:MGI Symbol;Acc:MGI:95499]
Pdk2	ENSMUSG00000038967	724.738	3.33595	0.268476	12.4255	1.89993e-35	1.27001e-33	18604	Pdk2	pyruvate dehydrogenase kinase, isoenzyme 2 [Source:MGI Symbol;Acc:MGI:1343087]
Ppp6r2	ENSMUSG00000036561	504.558	1.67729	0.135073	12.4177	2.09561e-35	1.39639e-33	71474	Ppp6r2	protein phosphatase 6, regulatory subunit 2 [Source:MGI Symbol;Acc:MGI:1918724]
Ndufv1	ENSMUSG00000037916	1778.92	2.0749	0.167217	12.4084	2.35277e-35	1.56281e-33	17995	Ndufv1	NADH:ubiquinone oxidoreductase core subunit V1 [Source:MGI Symbol;Acc:MGI:107851]
Fndc5	ENSMUSG00000001334	341.195	3.32788	0.268212	12.4077	2.37505e-35	1.57267e-33	384061	Fndc5	fibronectin type III domain containing 5 [Source:MGI Symbol;Acc:MGI:1917614]
Cisd1	ENSMUSG00000037710	373.954	2.1484	0.173275	12.3988	2.65348e-35	1.75155e-33	NA	Cisd1	CDGSH iron sulfur domain 1 [Source:MGI Symbol;Acc:MGI:1261855]
Myoz1	ENSMUSG00000068697	3279.72	3.6152	0.291717	12.3928	2.85843e-35	1.88095e-33	59011	Myoz1	myozenin 1 [Source:MGI Symbol;Acc:MGI:1929471]
Tmod1	ENSMUSG00000028328	910.504	2.77092	0.223644	12.3898	2.96671e-35	1.94614e-33	21916	Tmod1	tropomodulin 1 [Source:MGI Symbol;Acc:MGI:98775]
Eif1a	ENSMUSG00000057561	684.571	-1.87274	0.151214	-12.3847	3.16207e-35	2.06787e-33	13664	Eif1a	eukaryotic translation initiation factor 1A [Source:MGI Symbol;Acc:MGI:95298]
Cpeb3	ENSMUSG00000039652	171.665	2.37829	0.192055	12.3834	3.21409e-35	2.09541e-33	208922	Cpeb3	cytoplasmic polyadenylation element binding protein 3 [Source:MGI Symbol;Acc:MGI:2443075]
Oas1a	ENSMUSG00000052776	363.187	-3.88058	0.313614	-12.3738	3.62467e-35	2.35581e-33	246730	Oas1a	2'-5' oligoadenylate synthetase 1A [Source:MGI Symbol;Acc:MGI:2180860]
Pirb	ENSMUSG00000058818	1214	-3.0524	0.247108	-12.3525	4.72106e-35	3.05898e-33	18733	Pirb	paired Ig-like receptor B [Source:MGI Symbol;Acc:MGI:894311]
Cox8b	ENSMUSG00000025488	2010.96	4.02787	0.326106	12.3514	4.78571e-35	3.0914e-33	12869	Cox8b	cytochrome c oxidase subunit 8B [Source:MGI Symbol;Acc:MGI:105958]
Lrrc14b	ENSMUSG00000021579	398.481	3.76462	0.304802	12.351	4.80808e-35	3.09637e-33	432779	Lrrc14b	leucine rich repeat containing 14B [Source:MGI Symbol;Acc:MGI:2145269]
Fxyd5	ENSMUSG00000009687	1446.64	-2.58067	0.208991	-12.3483	4.97767e-35	3.19584e-33	18301	Fxyd5	FXYD domain-containing ion transport regulator 5 [Source:MGI Symbol;Acc:MGI:1201785]
Adap2	ENSMUSG00000020709	320.437	-2.66199	0.215619	-12.3458	5.13026e-35	3.28383e-33	216991	Adap2	ArfGAP with dual PH domains 2 [Source:MGI Symbol;Acc:MGI:2663075]
Rmnd5a	ENSMUSG00000002222	1247.65	1.47253	0.11945	12.3276	6.43732e-35	4.10802e-33	68477	Rmnd5a	required for meiotic nuclear division 5 homolog A [Source:MGI Symbol;Acc:MGI:1915727]
Cuedc1	ENSMUSG00000018378	408.175	3.0131	0.244478	12.3246	6.67609e-35	4.24756e-33	103841	Cuedc1	CUE domain containing 1 [Source:MGI Symbol;Acc:MGI:2144281]
Cuedc1-1	ENSMUSG00000018378	408.175	3.0131	0.244478	12.3246	6.67609e-35	4.24756e-33	70393	Cuedc1	CUE domain containing 1 [Source:MGI Symbol;Acc:MGI:2144281]
Gna13	ENSMUSG00000020611	1542.76	-1.19289	0.0968349	-12.3188	7.17758e-35	4.55292e-33	14674	Gna13	guanine nucleotide binding protein, alpha 13 [Source:MGI Symbol;Acc:MGI:95768]
Tnni2	ENSMUSG00000031097	19790.1	3.41029	0.276918	12.3152	7.50519e-35	4.74647e-33	21953	Tnni2	troponin I, skeletal, fast 2 [Source:MGI Symbol;Acc:MGI:105070]
Peg13	ENSMUSG00000106847	294.564	1.62792	0.132224	12.3118	7.82199e-35	4.93206e-33	353342	Peg13	paternally expressed 13 [Source:MGI Symbol;Acc:MGI:2663476]
Mcub	ENSMUSG00000027994	199.05	-2.90828	0.236381	-12.3034	8.68823e-35	5.46195e-33	66815	Mcub	mitochondrial calcium uniporter dominant negative beta subunit [Source:MGI Symbol;Acc:MGI:1914065]
Tnfrsf1b	ENSMUSG00000028599	1167.26	-2.53021	0.205785	-12.2954	9.58339e-35	6.00683e-33	NA	Tnfrsf1b	tumor necrosis factor receptor superfamily, member 1b [Source:MGI Symbol;Acc:MGI:1314883]
Acss2	ENSMUSG00000027605	573.352	3.61705	0.294185	12.2951	9.61826e-35	6.01085e-33	60525	Acss2	acyl-CoA synthetase short-chain family member 2 [Source:MGI Symbol;Acc:MGI:1890410]
Cacna1s	ENSMUSG00000026407	3609.61	3.29277	0.267963	12.2881	1.04895e-34	6.53598e-33	12292	Cacna1s	calcium channel, voltage-dependent, L type, alpha 1S subunit [Source:MGI Symbol;Acc:MGI:88294]
Cdc42se1	ENSMUSG00000046722	932.143	-1.13606	0.0924957	-12.2823	1.12727e-34	7.00333e-33	57912	Cdc42se1	CDC42 small effector 1 [Source:MGI Symbol;Acc:MGI:1889510]
Anxa5	ENSMUSG00000027712	3886.55	-1.50023	0.122299	-12.2669	1.36305e-34	8.44334e-33	11747	Anxa5	annexin A5 [Source:MGI Symbol;Acc:MGI:106008]
Abhd12	ENSMUSG00000032046	750.202	-1.48652	0.121392	-12.2457	1.77214e-34	1.09453e-32	76192	Abhd12	abhydrolase domain containing 12 [Source:MGI Symbol;Acc:MGI:1923442]
Ostf1	ENSMUSG00000024725	1183.16	-1.68903	0.138073	-12.2329	2.0744e-34	1.27748e-32	20409	Ostf1	osteoclast stimulating factor 1 [Source:MGI Symbol;Acc:MGI:700012]
Myh1	ENSMUSG00000056328	39204.7	3.62511	0.296433	12.2291	2.1731e-34	1.33437e-32	17879	Myh1	myosin, heavy polypeptide 1, skeletal muscle, adult [Source:MGI Symbol;Acc:MGI:1339711]
Irf5	ENSMUSG00000029771	592.927	-2.52041	0.206321	-12.2159	2.55557e-34	1.56468e-32	27056	Irf5	interferon regulatory factor 5 [Source:MGI Symbol;Acc:MGI:1350924]
Lair1	ENSMUSG00000055541	446.88	-3.08673	0.252775	-12.2114	2.70267e-34	1.64995e-32	52855	Lair1	leukocyte-associated Ig-like receptor 1 [Source:MGI Symbol;Acc:MGI:105492]
Capn3	ENSMUSG00000079110	484.091	3.04074	0.249253	12.1994	3.13088e-34	1.90587e-32	12335	Capn3	calpain 3 [Source:MGI Symbol;Acc:MGI:107437]
Slc8a3	ENSMUSG00000079055	311.689	2.89763	0.23764	12.1934	3.37252e-34	2.04706e-32	110893	Slc8a3	solute carrier family 8 (sodium/calcium exchanger), member 3 [Source:MGI Symbol;Acc:MGI:107976]
Abca8b	ENSMUSG00000020620	513.194	2.45351	0.20126	12.1908	3.48163e-34	2.10723e-32	27404	Abca8b	ATP-binding cassette, sub-family A (ABC1), member 8b [Source:MGI Symbol;Acc:MGI:1351668]
Fabp5	ENSMUSG00000027533	1323.87	-3.12293	0.256396	-12.1801	3.96625e-34	2.39369e-32	16592	Fabp5	fatty acid binding protein 5, epidermal [Source:MGI Symbol;Acc:MGI:101790]
Rap2b	ENSMUSG00000036894	358.352	-2.11713	0.173823	-12.1798	3.98369e-34	2.39736e-32	NA	Rap2b	RAP2B, member of RAS oncogene family [Source:MGI Symbol;Acc:MGI:1921262]
Tmem165	ENSMUSG00000029234	572.598	-1.54399	0.126821	-12.1746	4.24568e-34	2.54777e-32	21982	Tmem165	transmembrane protein 165 [Source:MGI Symbol;Acc:MGI:894407]
Slc7a8	ENSMUSG00000022180	314.635	-2.54696	0.209335	-12.1669	4.66591e-34	2.79201e-32	50934	Slc7a8	solute carrier family 7 (cationic amino acid transporter, y+ system), member 8 [Source:MGI Symbol;Acc:MGI:1355323]
Lacc1	ENSMUSG00000044350	160.955	-2.42973	0.199736	-12.1647	4.79279e-34	2.85983e-32	210808	Lacc1	laccase domain containing 1 [Source:MGI Symbol;Acc:MGI:2445077]
Actr3	ENSMUSG00000026341	3105.04	-1.88868	0.155326	-12.1595	5.1094e-34	3.04017e-32	74117	Actr3	ARP3 actin-related protein 3 [Source:MGI Symbol;Acc:MGI:1921367]
Foxn3	ENSMUSG00000033713	562.505	1.41453	0.116378	12.1546	5.42007e-34	3.21596e-32	71375	Foxn3	forkhead box N3 [Source:MGI Symbol;Acc:MGI:1918625]
Atp5a1	ENSMUSG00000025428	10298.3	1.68333	0.138641	12.1417	6.35158e-34	3.7581e-32	11946	Atp5a1	ATP synthase, H+ transporting, mitochondrial F1 complex, alpha subunit 1 [Source:MGI Symbol;Acc:MGI:88115]
Aldh6a1	ENSMUSG00000021238	844.601	2.73567	0.225668	12.1225	8.02355e-34	4.73412e-32	104776	Aldh6a1	aldehyde dehydrogenase family 6, subfamily A1 [Source:MGI Symbol;Acc:MGI:1915077]
Plcd4	ENSMUSG00000026173	167.676	3.97405	0.328028	12.115	8.79702e-34	5.17603e-32	18802	Plcd4	phospholipase C, delta 4 [Source:MGI Symbol;Acc:MGI:107469]
B4galt6	ENSMUSG00000056124	331.899	-2.36309	0.19509	-12.1129	9.02919e-34	5.29788e-32	56386	B4galt6	UDP-Gal:betaGlcNAc beta 1,4-galactosyltransferase, polypeptide 6 [Source:MGI Symbol;Acc:MGI:1928380]
Txlnb	ENSMUSG00000039891	1698.87	3.07523	0.254	12.1072	9.67082e-34	5.65863e-32	378431	Txlnb	taxilin beta [Source:MGI Symbol;Acc:MGI:2671945]
Ubac1	ENSMUSG00000036352	983.09	2.02252	0.167188	12.0973	1.09196e-33	6.37166e-32	98766	Ubac1	ubiquitin associated domain containing 1 [Source:MGI Symbol;Acc:MGI:1920995]
6430571L13Rik	ENSMUSG00000037977	116.862	4.36291	0.361446	12.0707	1.50864e-33	8.77876e-32	235599	6430571L13Rik	RIKEN cDNA 6430571L13 gene [Source:MGI Symbol;Acc:MGI:2445137]
Pccb	ENSMUSG00000032527	502.683	1.87494	0.155339	12.07	1.52173e-33	8.83062e-32	66904	Pccb	propionyl Coenzyme A carboxylase, beta polypeptide [Source:MGI Symbol;Acc:MGI:1914154]
Nuak1	ENSMUSG00000020032	413.345	2.12647	0.176368	12.0571	1.78032e-33	1.03029e-31	77976	Nuak1	NUAK family, SNF1-like kinase, 1 [Source:MGI Symbol;Acc:MGI:1925226]
Myom1	ENSMUSG00000024049	5085.02	3.18762	0.264644	12.0449	2.06315e-33	1.19071e-31	17929	Myom1	myomesin 1 [Source:MGI Symbol;Acc:MGI:1341430]
Tpm1	ENSMUSG00000032366	25463.1	3.06961	0.255103	12.0328	2.38819e-33	1.37455e-31	22003	Tpm1	tropomyosin 1, alpha [Source:MGI Symbol;Acc:MGI:98809]
Gm15179	ENSMUSG00000085653	111.452	5.03103	0.41822	12.0296	2.48256e-33	1.42497e-31	NA	Gm15179	predicted gene 15179 [Source:MGI Symbol;Acc:MGI:3705125]
Rpl3l	ENSMUSG00000002500	618.658	4.24263	0.352757	12.0271	2.56067e-33	1.46583e-31	66211	Rpl3l	ribosomal protein L3-like [Source:MGI Symbol;Acc:MGI:1913461]
Klhl31	ENSMUSG00000044938	2214.04	3.55296	0.295503	12.0234	2.67697e-33	1.52826e-31	244923	Klhl31	kelch-like 31 [Source:MGI Symbol;Acc:MGI:3045305]
Ppm1l	ENSMUSG00000027784	523.761	2.91814	0.24271	12.0232	2.68525e-33	1.52886e-31	NA	Ppm1l	protein phosphatase 1 (formerly 2C)-like [Source:MGI Symbol;Acc:MGI:2139740]
Tnnt3	ENSMUSG00000061723	35675.6	3.32687	0.276831	12.0177	2.8681e-33	1.62857e-31	21957	Tnnt3	troponin T3, skeletal, fast [Source:MGI Symbol;Acc:MGI:109550]
Ndrg2	ENSMUSG00000004558	5235.42	2.93489	0.244407	12.0082	3.2179e-33	1.8223e-31	29811	Ndrg2	N-myc downstream regulated gene 2 [Source:MGI Symbol;Acc:MGI:1352498]
Tes	ENSMUSG00000029552	364.497	-2.53085	0.211026	-11.9931	3.86301e-33	2.17668e-31	21753	Tes	testis derived transcript [Source:MGI Symbol;Acc:MGI:105081]
Stard10	ENSMUSG00000030688	246.356	2.44892	0.204195	11.993	3.86429e-33	2.17668e-31	56018	Stard10	START domain containing 10 [Source:MGI Symbol;Acc:MGI:1860093]
Smyd1	ENSMUSG00000055027	1464.5	2.74341	0.228843	11.9882	4.09885e-33	2.30266e-31	12180	Smyd1	SET and MYND domain containing 1 [Source:MGI Symbol;Acc:MGI:104790]
Amotl1	ENSMUSG00000013076	2833.82	1.90548	0.159009	11.9835	4.33664e-33	2.42978e-31	75723	Amotl1	angiomotin-like 1 [Source:MGI Symbol;Acc:MGI:1922973]
Sema6c	ENSMUSG00000038777	241.474	4.06106	0.339225	11.9716	5.00791e-33	2.79847e-31	20360	Sema6c	sema domain, transmembrane domain (TM), and cytoplasmic domain, (semaphorin) 6C [Source:MGI Symbol;Acc:MGI:1338032]
Tlr8	ENSMUSG00000040522	348.323	-2.81228	0.23517	-11.9585	5.86048e-33	3.26625e-31	170744	Tlr8	toll-like receptor 8 [Source:MGI Symbol;Acc:MGI:2176887]
Zbp1	ENSMUSG00000027514	234.818	-3.97016	0.332181	-11.9518	6.35384e-33	3.5319e-31	58203	Zbp1	Z-DNA binding protein 1 [Source:MGI Symbol;Acc:MGI:1927449]
D5Ertd579e	ENSMUSG00000029190	882.258	1.41432	0.118434	11.9419	7.15916e-33	3.9691e-31	320661	D5Ertd579e	DNA segment, Chr 5, ERATO Doi 579, expressed [Source:MGI Symbol;Acc:MGI:1261849]
Tlr7	ENSMUSG00000044583	362.137	-2.63161	0.220738	-11.9219	9.10127e-33	5.03262e-31	170743	Tlr7	toll-like receptor 7 [Source:MGI Symbol;Acc:MGI:2176882]
3425401B19Rik	ENSMUSG00000071540	1202.59	3.59654	0.301857	11.9147	9.92031e-33	5.47119e-31	100504518	3425401B19Rik	RIKEN cDNA 3425401B19 gene [Source:MGI Symbol;Acc:MGI:3588196]
Cd300lb	ENSMUSG00000063193	431.221	-2.841	0.238641	-11.9049	1.11603e-32	6.13905e-31	217304	Cd300lb	CD300 molecule like family member B [Source:MGI Symbol;Acc:MGI:2685099]
Msi2	ENSMUSG00000069769	920.048	1.53925	0.129312	11.9034	1.13595e-32	6.23236e-31	76626	Msi2	musashi RNA-binding protein 2 [Source:MGI Symbol;Acc:MGI:1923876]
Rap2a	ENSMUSG00000051615	435.551	-1.28944	0.108334	-11.9024	1.14958e-32	6.29085e-31	76108	Rap2a	RAS related protein 2a [Source:MGI Symbol;Acc:MGI:97855]
Tnnc2	ENSMUSG00000017300	21990.5	3.32363	0.279258	11.9017	1.16027e-32	6.33292e-31	21925	Tnnc2	troponin C2, fast [Source:MGI Symbol;Acc:MGI:98780]
Adam9	ENSMUSG00000031555	1463.09	-1.4441	0.121527	-11.8829	1.45244e-32	7.90718e-31	11502	Adam9	a disintegrin and metallopeptidase domain 9 (meltrin gamma) [Source:MGI Symbol;Acc:MGI:105376]
Tnfrsf11a	ENSMUSG00000026321	329.31	-2.44929	0.20617	-11.8799	1.50494e-32	8.17195e-31	21934	Tnfrsf11a	tumor necrosis factor receptor superfamily, member 11a, NFKB activator [Source:MGI Symbol;Acc:MGI:1314891]
Mmp12	ENSMUSG00000049723	1379.85	-5.35912	0.451247	-11.8762	1.57272e-32	8.51808e-31	17381	Mmp12	matrix metallopeptidase 12 [Source:MGI Symbol;Acc:MGI:97005]
Uckl1os	ENSMUSG00000010492	97.0755	4.44525	0.37455	11.8682	1.73081e-32	9.35038e-31	NA	Uckl1os	uridine-cytidine kinase 1-like 1, opposite strand [Source:MGI Symbol;Acc:MGI:3801877]
Eef1a2	ENSMUSG00000016349	2732.73	2.93413	0.24796	11.8331	2.63277e-32	1.41868e-30	NA	Eef1a2	eukaryotic translation elongation factor 1 alpha 2 [Source:MGI Symbol;Acc:MGI:1096317]
Clptm1l	ENSMUSG00000021610	1026.13	-0.939347	0.0794667	-11.8206	3.05365e-32	1.64128e-30	218335	Clptm1l	CLPTM1-like [Source:MGI Symbol;Acc:MGI:2442892]
Tmem64	ENSMUSG00000043252	663.688	2.09986	0.177763	11.8128	3.35395e-32	1.79811e-30	100201	Tmem64	transmembrane protein 64 [Source:MGI Symbol;Acc:MGI:2140359]
Pld4	ENSMUSG00000052160	864.55	-2.33716	0.198309	-11.7855	4.63785e-32	2.48013e-30	104759	Pld4	phospholipase D family, member 4 [Source:MGI Symbol;Acc:MGI:2144765]
Rtn2	ENSMUSG00000030401	1477.65	3.50967	0.298048	11.7755	5.21893e-32	2.78382e-30	20167	Rtn2	reticulon 2 (Z-band associated protein) [Source:MGI Symbol;Acc:MGI:107612]
Thrsp	ENSMUSG00000035686	792.9	5.92769	0.503781	11.7664	5.81515e-32	3.09404e-30	NA	Thrsp	thyroid hormone responsive [Source:MGI Symbol;Acc:MGI:109126]
Psap	ENSMUSG00000004207	25345.5	-1.67385	0.142322	-11.761	6.19991e-32	3.29047e-30	19156	Psap	prosaposin [Source:MGI Symbol;Acc:MGI:97783]
Marcksl1	ENSMUSG00000047945	380.665	-2.31381	0.196779	-11.7584	6.39067e-32	3.38321e-30	17357	Marcksl1	MARCKS-like 1 [Source:MGI Symbol;Acc:MGI:97143]
Pgm1	ENSMUSG00000025791	2614.7	2.40729	0.204757	11.7568	6.51271e-32	3.4392e-30	72157	Pgm1	phosphoglucomutase 1 [Source:MGI Symbol;Acc:MGI:97565]
Mstn	ENSMUSG00000026100	179.033	3.48452	0.296444	11.7544	6.70449e-32	3.53164e-30	17700	Mstn	myostatin [Source:MGI Symbol;Acc:MGI:95691]
Isca1	ENSMUSG00000044792	895.752	2.04093	0.173813	11.742	7.75914e-32	4.07702e-30	69046	Isca1	iron-sulfur cluster assembly 1 [Source:MGI Symbol;Acc:MGI:1916296]
Adcy6	ENSMUSG00000022994	732.495	1.53439	0.130692	11.7406	7.89693e-32	4.13913e-30	11512	Adcy6	adenylate cyclase 6 [Source:MGI Symbol;Acc:MGI:87917]
Igf2bp2	ENSMUSG00000033581	116.569	-3.06537	0.261126	-11.7391	8.03652e-32	4.20187e-30	319765	Igf2bp2	insulin-like growth factor 2 mRNA binding protein 2 [Source:MGI Symbol;Acc:MGI:1890358]
Synm	ENSMUSG00000030554	1971.6	2.98472	0.254296	11.7372	8.21952e-32	4.28693e-30	233335	Synm	synemin, intermediate filament protein [Source:MGI Symbol;Acc:MGI:2661187]
Sec61a1	ENSMUSG00000030082	2255.98	-1.33077	0.113414	-11.7338	8.55183e-32	4.44927e-30	53421	Sec61a1	Sec61 alpha 1 subunit (S. cerevisiae) [Source:MGI Symbol;Acc:MGI:1858417]
Arg1	ENSMUSG00000019987	1968.09	-8.70766	0.742149	-11.733	8.62977e-32	4.47878e-30	11846	Arg1	arginase, liver [Source:MGI Symbol;Acc:MGI:88070]
Amy1	ENSMUSG00000074264	420.769	3.59073	0.306177	11.7276	9.19888e-32	4.76245e-30	11722	Amy1	amylase 1, salivary [Source:MGI Symbol;Acc:MGI:88019]
Cd200r4	ENSMUSG00000062082	67.7632	-4.10715	0.350248	-11.7264	9.33311e-32	4.80837e-30	239849	Cd200r4	CD200 receptor 4 [Source:MGI Symbol;Acc:MGI:3036289]
Asb18	ENSMUSG00000067081	85.1174	4.11845	0.351207	11.7265	9.31812e-32	4.80837e-30	NA	Asb18	ankyrin repeat and SOCS box-containing 18 [Source:MGI Symbol;Acc:MGI:2655109]
C2cd2	ENSMUSG00000045975	701.337	2.03127	0.173234	11.7256	9.42306e-32	4.8429e-30	207781	C2cd2	C2 calcium-dependent domain containing 2 [Source:MGI Symbol;Acc:MGI:1891883]
Nek6	ENSMUSG00000026749	355.027	-2.22496	0.189791	-11.7232	9.69235e-32	4.96921e-30	59126	Nek6	NIMA (never in mitosis gene a)-related expressed kinase 6 [Source:MGI Symbol;Acc:MGI:1891638]
Ggta1	ENSMUSG00000035778	532.082	-1.5828	0.135023	-11.7224	9.78088e-32	5.00246e-30	14594	Ggta1	glycoprotein galactosyltransferase alpha 1, 3 [Source:MGI Symbol;Acc:MGI:95704]
Cttnbp2nl	ENSMUSG00000062127	406.21	-1.98474	0.169327	-11.7214	9.90422e-32	5.05331e-30	80281	Cttnbp2nl	CTTNBP2 N-terminal like [Source:MGI Symbol;Acc:MGI:1933137]
Prr33	ENSMUSG00000043795	315.35	3.51153	0.299694	11.7171	1.04232e-31	5.30528e-30	NA	Prr33	proline rich 33 [Source:MGI Symbol;Acc:MGI:3642289]
Wdr1	ENSMUSG00000005103	3479.91	-1.40277	0.119734	-11.7157	1.05958e-31	5.38016e-30	22388	Wdr1	WD repeat domain 1 [Source:MGI Symbol;Acc:MGI:1337100]
Atp2b1	ENSMUSG00000019943	2130.41	-1.35397	0.115591	-11.7135	1.08735e-31	5.50796e-30	67972	Atp2b1	ATPase, Ca++ transporting, plasma membrane 1 [Source:MGI Symbol;Acc:MGI:104653]
Pla2g12a	ENSMUSG00000027999	262.591	1.85494	0.158386	11.7115	1.11333e-31	5.62603e-30	66350	Pla2g12a	phospholipase A2, group XIIA [Source:MGI Symbol;Acc:MGI:1913600]
Ms4a4c	ENSMUSG00000024675	459.319	-4.82995	0.412719	-11.7027	1.23401e-31	6.22098e-30	64380	Ms4a4c	membrane-spanning 4-domains, subfamily A, member 4C [Source:MGI Symbol;Acc:MGI:1927656]
Pnpla3	ENSMUSG00000041653	205.917	4.67171	0.39952	11.6933	1.37908e-31	6.93579e-30	116939	Pnpla3	patatin-like phospholipase domain containing 3 [Source:MGI Symbol;Acc:MGI:2151796]
Tpm2	ENSMUSG00000028464	18085.8	2.91242	0.249234	11.6855	1.51212e-31	7.58682e-30	22004	Tpm2	tropomyosin 2, beta [Source:MGI Symbol;Acc:MGI:98810]
Nsf	ENSMUSG00000034187	641.332	-1.26362	0.108142	-11.6848	1.52448e-31	7.6307e-30	18195	Nsf	N-ethylmaleimide sensitive fusion protein [Source:MGI Symbol;Acc:MGI:104560]
Myom2	ENSMUSG00000031461	4565.79	2.96073	0.25346	11.6812	1.58947e-31	7.93721e-30	17930	Myom2	myomesin 2 [Source:MGI Symbol;Acc:MGI:1328358]
Rab8b	ENSMUSG00000036943	1352.74	-1.92345	0.165109	-11.6496	2.30605e-31	1.14884e-29	235442	Rab8b	RAB8B, member RAS oncogene family [Source:MGI Symbol;Acc:MGI:2442982]
Capn2	ENSMUSG00000026509	2245.82	-1.33678	0.114797	-11.6448	2.43948e-31	1.21245e-29	12334	Capn2	calpain 2 [Source:MGI Symbol;Acc:MGI:88264]
Ikbke	ENSMUSG00000042349	375.437	-2.43589	0.209204	-11.6436	2.47393e-31	1.22668e-29	56489	Ikbke	inhibitor of kappaB kinase epsilon [Source:MGI Symbol;Acc:MGI:1929612]
Ccl4	ENSMUSG00000018930	108.714	-5.55636	0.477999	-11.6242	3.10403e-31	1.53552e-29	20303	Ccl4	chemokine (C-C motif) ligand 4 [Source:MGI Symbol;Acc:MGI:98261]
1700025G04Rik	ENSMUSG00000032666	611.205	1.60695	0.13829	11.6202	3.25539e-31	1.60662e-29	69399	1700025G04Rik	RIKEN cDNA 1700025G04 gene [Source:MGI Symbol;Acc:MGI:1916649]
Car13	ENSMUSG00000027555	174.991	-2.04753	0.176222	-11.6191	3.29705e-31	1.62339e-29	71934	Car13	carbonic anhydrase 13 [Source:MGI Symbol;Acc:MGI:1931322]
Naaa	ENSMUSG00000029413	560.655	-1.81524	0.156377	-11.6081	3.74865e-31	1.84146e-29	67111	Naaa	N-acylethanolamine acid amidase [Source:MGI Symbol;Acc:MGI:1914361]
Osbpl8	ENSMUSG00000020189	1786.13	-1.67767	0.14455	-11.6061	3.83782e-31	1.88089e-29	237542	Osbpl8	oxysterol binding protein-like 8 [Source:MGI Symbol;Acc:MGI:2443807]
Glis3	ENSMUSG00000052942	187.817	-2.32746	0.200544	-11.6057	3.85354e-31	1.88422e-29	226075	Glis3	GLIS family zinc finger 3 [Source:MGI Symbol;Acc:MGI:2444289]
Tpcn2	ENSMUSG00000048677	308.435	-2.27822	0.196324	-11.6044	3.91438e-31	1.90955e-29	233979	Tpcn2	two pore segment channel 2 [Source:MGI Symbol;Acc:MGI:2385297]
Klf6	ENSMUSG00000000078	2068.12	-1.36102	0.117372	-11.5958	4.32666e-31	2.10581e-29	23849	Klf6	Kruppel-like factor 6 [Source:MGI Symbol;Acc:MGI:1346318]
Jph1	ENSMUSG00000042686	699.3	3.2963	0.28462	11.5814	5.1189e-31	2.48567e-29	57339	Jph1	junctophilin 1 [Source:MGI Symbol;Acc:MGI:1891495]
Nt5dc2	ENSMUSG00000071547	346.41	-2.81545	0.243274	-11.5731	5.639e-31	2.73194e-29	70021	Nt5dc2	5'-nucleotidase domain containing 2 [Source:MGI Symbol;Acc:MGI:1917271]
Parp12	ENSMUSG00000038507	529.955	-2.13309	0.184378	-11.5691	5.90914e-31	2.85627e-29	243771	Parp12	poly (ADP-ribose) polymerase family, member 12 [Source:MGI Symbol;Acc:MGI:2143990]
Etl4	ENSMUSG00000036617	496.738	1.96144	0.169559	11.5679	5.99476e-31	2.89103e-29	208618	Etl4	enhancer trap locus 4 [Source:MGI Symbol;Acc:MGI:95454]
Esyt1	ENSMUSG00000025366	1797.5	-1.26416	0.109332	-11.5626	6.3785e-31	3.06909e-29	23943	Esyt1	extended synaptotagmin-like protein 1 [Source:MGI Symbol;Acc:MGI:1344426]
Mpc2	ENSMUSG00000026568	739.368	2.11149	0.182651	11.5603	6.54972e-31	3.14431e-29	NA	Mpc2	mitochondrial pyruvate carrier 2 [Source:MGI Symbol;Acc:MGI:1917706]
Acadvl	ENSMUSG00000018574	2113.71	2.3605	0.204372	11.55	7.38464e-31	3.53709e-29	11370	Acadvl	acyl-Coenzyme A dehydrogenase, very long chain [Source:MGI Symbol;Acc:MGI:895149]
Zdhhc20	ENSMUSG00000021969	569.233	-1.36495	0.118194	-11.5484	7.52392e-31	3.59565e-29	75965	Zdhhc20	zinc finger, DHHC domain containing 20 [Source:MGI Symbol;Acc:MGI:1923215]
Twf1	ENSMUSG00000022451	665.462	-1.5328	0.132913	-11.5323	9.07022e-31	4.32484e-29	19230	Twf1	twinfilin actin binding protein 1 [Source:MGI Symbol;Acc:MGI:1100520]
S100a10	ENSMUSG00000041959	2876.52	-2.12444	0.184237	-11.531	9.2042e-31	4.37884e-29	20194	S100a10	S100 calcium binding protein A10 (calpactin) [Source:MGI Symbol;Acc:MGI:1339468]
Ric8b	ENSMUSG00000035620	303.752	1.49772	0.129891	11.5306	9.25467e-31	4.39295e-29	237422	Ric8b	RIC8 guanine nucleotide exchange factor B [Source:MGI Symbol;Acc:MGI:2682307]
Mtpn	ENSMUSG00000029840	1822.47	-1.4743	0.127863	-11.5304	9.27613e-31	4.39327e-29	14489	Mtpn	myotrophin [Source:MGI Symbol;Acc:MGI:99445]
Trim30a	ENSMUSG00000030921	814.943	-2.69005	0.233393	-11.5259	9.77252e-31	4.61801e-29	20128	Trim30a	tripartite motif-containing 30A [Source:MGI Symbol;Acc:MGI:98178]
Wnk2	ENSMUSG00000037989	144.667	3.63997	0.315867	11.5237	1.00191e-30	4.71718e-29	75607	Wnk2	WNK lysine deficient protein kinase 2 [Source:MGI Symbol;Acc:MGI:1922857]
Hs3st5	ENSMUSG00000044499	53.6083	3.96558	0.344125	11.5237	1.00271e-30	4.71718e-29	319415	Hs3st5	heparan sulfate (glucosamine) 3-O-sulfotransferase 5 [Source:MGI Symbol;Acc:MGI:2441996]
Mx1	ENSMUSG00000000386	236.882	-4.39024	0.381061	-11.5211	1.03261e-30	4.84707e-29	NA	Mx1	MX dynamin-like GTPase 1 [Source:MGI Symbol;Acc:MGI:97243]
Klhl24	ENSMUSG00000062901	1920.57	1.96961	0.171017	11.5171	1.08254e-30	5.07016e-29	75785	Klhl24	kelch-like 24 [Source:MGI Symbol;Acc:MGI:1923035]
Apoo	ENSMUSG00000079508	310.917	2.52452	0.219323	11.5105	1.16764e-30	5.45664e-29	68316	Apoo	apolipoprotein O [Source:MGI Symbol;Acc:MGI:1915566]
Ccl3	ENSMUSG00000000982	169.24	-5.28954	0.459758	-11.5051	1.24404e-30	5.80087e-29	20302	Ccl3	chemokine (C-C motif) ligand 3 [Source:MGI Symbol;Acc:MGI:98260]
Cmya5	ENSMUSG00000047419	9287.55	3.25776	0.283189	11.5039	1.26152e-30	5.86943e-29	76469	Cmya5	cardiomyopathy associated 5 [Source:MGI Symbol;Acc:MGI:1923719]
Suclg1	ENSMUSG00000052738	915.846	2.00912	0.174715	11.4994	1.32819e-30	6.16601e-29	56451	Suclg1	succinate-CoA ligase, GDP-forming, alpha subunit [Source:MGI Symbol;Acc:MGI:1927234]
Stradb	ENSMUSG00000026027	418.125	1.8401	0.160105	11.4931	1.42939e-30	6.6213e-29	227154	Stradb	STE20-related kinase adaptor beta [Source:MGI Symbol;Acc:MGI:2144047]
Gnpda1	ENSMUSG00000052102	374.103	-1.9907	0.173265	-11.4893	1.49255e-30	6.89874e-29	26384	Gnpda1	glucosamine-6-phosphate deaminase 1 [Source:MGI Symbol;Acc:MGI:1347054]
Tcaim	ENSMUSG00000046603	171.271	2.2551	0.19631	11.4875	1.52544e-30	7.03535e-29	382117	Tcaim	T cell activation inhibitor, mitochondrial [Source:MGI Symbol;Acc:MGI:1196217]
Vldlr	ENSMUSG00000024924	860.794	2.48249	0.216137	11.4857	1.55637e-30	7.16234e-29	22359	Vldlr	very low density lipoprotein receptor [Source:MGI Symbol;Acc:MGI:98935]
Mlf1	ENSMUSG00000048416	673.293	3.33234	0.290315	11.4784	1.69463e-30	7.78166e-29	17349	Mlf1	myeloid leukemia factor 1 [Source:MGI Symbol;Acc:MGI:1341819]
Ppm1b	ENSMUSG00000061130	867.695	1.50783	0.131425	11.4729	1.80501e-30	8.27056e-29	19043	Ppm1b	protein phosphatase 1B, magnesium dependent, beta isoform [Source:MGI Symbol;Acc:MGI:101841]
Cxcl5	ENSMUSG00000029371	187.694	-6.56723	0.572524	-11.4707	1.85216e-30	8.4682e-29	20311	Cxcl5	chemokine (C-X-C motif) ligand 5 [Source:MGI Symbol;Acc:MGI:1096868]
Sypl2	ENSMUSG00000027887	609.444	3.14328	0.274093	11.4679	1.91222e-30	8.72393e-29	17306	Sypl2	synaptophysin-like 2 [Source:MGI Symbol;Acc:MGI:1328311]
Cdc42se2	ENSMUSG00000052298	754.178	-1.10239	0.0961948	-11.46	2.09509e-30	9.53763e-29	72729	Cdc42se2	CDC42 small effector 2 [Source:MGI Symbol;Acc:MGI:1919979]
Tpm4	ENSMUSG00000031799	4280.74	-1.6894	0.147427	-11.4592	2.11394e-30	9.60276e-29	326618	Tpm4	tropomyosin 4 [Source:MGI Symbol;Acc:MGI:2449202]
Got1	ENSMUSG00000025190	1549.89	2.37885	0.207714	11.4525	2.28364e-30	1.03514e-28	14718	Got1	glutamic-oxaloacetic transaminase 1, soluble [Source:MGI Symbol;Acc:MGI:95791]
Ube2b	ENSMUSG00000020390	1463.1	2.13562	0.18654	11.4486	2.39086e-30	1.08142e-28	22210	Ube2b	ubiquitin-conjugating enzyme E2B [Source:MGI Symbol;Acc:MGI:102944]
Pgam1	ENSMUSG00000011752	566.499	-2.13095	0.186214	-11.4436	2.53217e-30	1.14288e-28	18648	Pgam1	phosphoglycerate mutase 1 [Source:MGI Symbol;Acc:MGI:97552]
Atp5g1	ENSMUSG00000006057	3024.71	2.03092	0.177509	11.4412	2.60112e-30	1.1715e-28	11951	Atp5g1	ATP synthase, H+ transporting, mitochondrial F0 complex, subunit C1 (subunit 9) [Source:MGI Symbol;Acc:MGI:107653]
Hmox2	ENSMUSG00000004070	666.444	-1.16495	0.101861	-11.4367	2.74137e-30	1.23204e-28	15369	Hmox2	heme oxygenase 2 [Source:MGI Symbol;Acc:MGI:109373]
S100a11	ENSMUSG00000027907	542.613	-1.83955	0.160862	-11.4356	2.77747e-30	1.24562e-28	20195	S100a11	S100 calcium binding protein A11 [Source:MGI Symbol;Acc:MGI:1338798]
Tom1l2	ENSMUSG00000000538	555.844	1.67862	0.146809	11.434	2.82645e-30	1.2649e-28	216810	Tom1l2	target of myb1-like 2 (chicken) [Source:MGI Symbol;Acc:MGI:2443306]
Mfn2	ENSMUSG00000029020	1846.64	1.95178	0.170798	11.4274	3.05024e-30	1.36216e-28	170731	Mfn2	mitofusin 2 [Source:MGI Symbol;Acc:MGI:2442230]
Cltc	ENSMUSG00000047126	7090.31	-1.16596	0.102064	-11.4239	3.17664e-30	1.41561e-28	67300	Cltc	clathrin, heavy polypeptide (Hc) [Source:MGI Symbol;Acc:MGI:2388633]
Pcsk6	ENSMUSG00000030513	646.004	2.02422	0.177309	11.4163	3.46562e-30	1.54114e-28	18553	Pcsk6	proprotein convertase subtilisin/kexin type 6 [Source:MGI Symbol;Acc:MGI:102897]
Tlr6	ENSMUSG00000051498	105.968	-2.99491	0.262395	-11.4137	3.57048e-30	1.58444e-28	21899	Tlr6	toll-like receptor 6 [Source:MGI Symbol;Acc:MGI:1341296]
Dnajc27	ENSMUSG00000020657	293.106	2.23928	0.196247	11.4105	3.70491e-30	1.64065e-28	217378	Dnajc27	DnaJ heat shock protein family (Hsp40) member C27 [Source:MGI Symbol;Acc:MGI:2443036]
Scrn3	ENSMUSG00000008226	295.8	2.25915	0.198102	11.4039	3.99627e-30	1.76596e-28	74616	Scrn3	secernin 3 [Source:MGI Symbol;Acc:MGI:1921866]
Sdhb	ENSMUSG00000009863	2357.45	2.04778	0.179645	11.399	4.22932e-30	1.86505e-28	67680	Sdhb	succinate dehydrogenase complex, subunit B, iron sulfur (Ip) [Source:MGI Symbol;Acc:MGI:1914930]
Synpo2	ENSMUSG00000050315	1465.65	2.75359	0.241581	11.3982	4.26822e-30	1.87828e-28	118449	Synpo2	synaptopodin 2 [Source:MGI Symbol;Acc:MGI:2153070]
Plaat3	ENSMUSG00000060675	1123.31	2.29055	0.200961	11.398	4.28018e-30	1.87963e-28	225845	Plaat3	phospholipase A and acyltransferase 3 [Source:MGI Symbol;Acc:MGI:2179715]
Mrln	ENSMUSG00000019933	142.122	4.08113	0.358375	11.3879	4.80581e-30	2.10608e-28	69563	Mrln	myoregulin [Source:MGI Symbol;Acc:MGI:1916813]
Acod1	ENSMUSG00000022126	441.876	-7.69656	0.676079	-11.3841	5.01699e-30	2.19071e-28	16365	Acod1	aconitate decarboxylase 1 [Source:MGI Symbol;Acc:MGI:103206]
Atp1a1	ENSMUSG00000033161	3280.31	-1.39492	0.122532	-11.3841	5.01966e-30	2.19071e-28	11928	Atp1a1	ATPase, Na+/K+ transporting, alpha 1 polypeptide [Source:MGI Symbol;Acc:MGI:88105]
Myorg	ENSMUSG00000046312	383.275	2.43828	0.2142	11.3832	5.07023e-30	2.20822e-28	329828	Myorg	myogenesis regulating glycosidase (putative) [Source:MGI Symbol;Acc:MGI:2140300]
Car14	ENSMUSG00000038526	128.181	5.07098	0.445966	11.3708	5.84763e-30	2.54155e-28	23831	Car14	carbonic anhydrase 14 [Source:MGI Symbol;Acc:MGI:1344341]
Txn1	ENSMUSG00000028367	1889.29	-1.43925	0.126634	-11.3655	6.21389e-30	2.6952e-28	22166	Txn1	thioredoxin 1 [Source:MGI Symbol;Acc:MGI:98874]
Col3a1	ENSMUSG00000026043	92758	-2.26256	0.199104	-11.3637	6.33831e-30	2.74353e-28	12825	Col3a1	collagen, type III, alpha 1 [Source:MGI Symbol;Acc:MGI:88453]
Myoc	ENSMUSG00000026697	843.969	3.79345	0.333982	11.3583	6.74706e-30	2.91448e-28	17926	Myoc	myocilin [Source:MGI Symbol;Acc:MGI:1202864]
Ppm1k	ENSMUSG00000037826	280.249	1.83843	0.161985	11.3494	7.47009e-30	3.22022e-28	243382	Ppm1k	protein phosphatase 1K (PP2C domain containing) [Source:MGI Symbol;Acc:MGI:2442111]
Pptc7	ENSMUSG00000038582	645.182	1.83684	0.162061	11.3343	8.87565e-30	3.81834e-28	320717	Pptc7	PTC7 protein phosphatase homolog [Source:MGI Symbol;Acc:MGI:2444593]
Cd84	ENSMUSG00000038147	1221.47	-2.57818	0.227512	-11.3321	9.10107e-30	3.90736e-28	12523	Cd84	CD84 antigen [Source:MGI Symbol;Acc:MGI:1336885]
Fem1a	ENSMUSG00000043683	1440.38	2.11745	0.187067	11.3192	1.05434e-29	4.51739e-28	14154	Fem1a	fem 1 homolog a [Source:MGI Symbol;Acc:MGI:1335089]
Mylk2	ENSMUSG00000027470	2053.2	3.14341	0.277849	11.3134	1.1266e-29	4.81726e-28	228785	Mylk2	myosin, light polypeptide kinase 2, skeletal muscle [Source:MGI Symbol;Acc:MGI:2139434]
Stx7	ENSMUSG00000019998	809.751	-1.07778	0.0952794	-11.3118	1.14739e-29	4.89625e-28	53331	Stx7	syntaxin 7 [Source:MGI Symbol;Acc:MGI:1858210]
Olfml2a	ENSMUSG00000046618	279.241	2.17022	0.192054	11.3	1.31172e-29	5.58618e-28	NA	Olfml2a	olfactomedin-like 2A [Source:MGI Symbol;Acc:MGI:2444741]
Ndufb10	ENSMUSG00000040048	1044.09	1.92851	0.170675	11.2993	1.32221e-29	5.61951e-28	68342	Ndufb10	NADH:ubiquinone oxidoreductase subunit B10 [Source:MGI Symbol;Acc:MGI:1915592]
Rcn1	ENSMUSG00000005973	1111.48	-1.66354	0.147302	-11.2934	1.41518e-29	6.0026e-28	NA	Rcn1	reticulocalbin 1 [Source:MGI Symbol;Acc:MGI:104559]
Ikzf2	ENSMUSG00000025997	147.433	1.98078	0.175427	11.2912	1.45039e-29	6.1396e-28	22779	Ikzf2	IKAROS family zinc finger 2 [Source:MGI Symbol;Acc:MGI:1342541]
Hexa	ENSMUSG00000025232	2725.85	-1.24273	0.110082	-11.2891	1.48468e-29	6.27218e-28	15211	Hexa	hexosaminidase A [Source:MGI Symbol;Acc:MGI:96073]
Slfn5	ENSMUSG00000054404	1510.42	-2.07745	0.184058	-11.2869	1.52233e-29	6.4184e-28	327978	Slfn5	schlafen 5 [Source:MGI Symbol;Acc:MGI:1329004]
Sord	ENSMUSG00000027227	706.507	1.93045	0.171241	11.2733	1.77844e-29	7.48326e-28	20322	Sord	sorbitol dehydrogenase [Source:MGI Symbol;Acc:MGI:98266]
Il1rn	ENSMUSG00000026981	850.419	-4.54259	0.402974	-11.2727	1.7908e-29	7.52028e-28	16181	Il1rn	interleukin 1 receptor antagonist [Source:MGI Symbol;Acc:MGI:96547]
Lrrc38	ENSMUSG00000028584	52.29	5.48332	0.486665	11.2671	1.90676e-29	7.99135e-28	242735	Lrrc38	leucine rich repeat containing 38 [Source:MGI Symbol;Acc:MGI:2442845]
Six1	ENSMUSG00000051367	304.343	2.44635	0.217559	11.2446	2.4633e-29	1.03034e-27	NA	Six1	sine oculis-related homeobox 1 [Source:MGI Symbol;Acc:MGI:102780]
Fhod3	ENSMUSG00000034295	241.92	2.77371	0.246691	11.2437	2.48825e-29	1.03872e-27	225288	Fhod3	formin homology 2 domain containing 3 [Source:MGI Symbol;Acc:MGI:1925847]
Gsn	ENSMUSG00000026879	15025.3	2.34402	0.208655	11.2339	2.77799e-29	1.15739e-27	227753	Gsn	gelsolin [Source:MGI Symbol;Acc:MGI:95851]
Ppp1r3c	ENSMUSG00000067279	1246.86	4.01171	0.357148	11.2326	2.81927e-29	1.17227e-27	53412	Ppp1r3c	protein phosphatase 1, regulatory subunit 3C [Source:MGI Symbol;Acc:MGI:1858229]
Epdr1	ENSMUSG00000002808	580.743	2.07588	0.184833	11.2311	2.86895e-29	1.19059e-27	105298	Epdr1	ependymin related protein 1 (zebrafish) [Source:MGI Symbol;Acc:MGI:2145369]
Elmo2	ENSMUSG00000017670	557.446	-1.30637	0.116445	-11.2187	3.29915e-29	1.36643e-27	140579	Elmo2	engulfment and cell motility 2 [Source:MGI Symbol;Acc:MGI:2153045]
F13a1	ENSMUSG00000039109	3228.54	-2.4961	0.222501	-11.2184	3.31368e-29	1.36976e-27	74145	F13a1	coagulation factor XIII, A1 subunit [Source:MGI Symbol;Acc:MGI:1921395]
Nckap1l	ENSMUSG00000022488	2039.92	-2.46076	0.21937	-11.2174	3.34879e-29	1.38157e-27	105855	Nckap1l	NCK associated protein 1 like [Source:MGI Symbol;Acc:MGI:1926063]
Sgcg	ENSMUSG00000035296	655.083	2.87831	0.256598	11.2172	3.35683e-29	1.38219e-27	24053	Sgcg	sarcoglycan, gamma (dystrophin-associated glycoprotein) [Source:MGI Symbol;Acc:MGI:1346524]
Aldh1a1	ENSMUSG00000053279	871.601	2.79758	0.249413	11.2167	3.37786e-29	1.38814e-27	11668	Aldh1a1	aldehyde dehydrogenase family 1, subfamily A1 [Source:MGI Symbol;Acc:MGI:1353450]
Ckap4	ENSMUSG00000046841	1331.55	-2.0897	0.186342	-11.2143	3.46916e-29	1.4229e-27	216197	Ckap4	cytoskeleton-associated protein 4 [Source:MGI Symbol;Acc:MGI:2444926]
Ly86	ENSMUSG00000021423	465.168	-2.61097	0.232884	-11.2114	3.58314e-29	1.4668e-27	NA	Ly86	lymphocyte antigen 86 [Source:MGI Symbol;Acc:MGI:1321404]
Magix	ENSMUSG00000031147	71.0451	5.22056	0.465904	11.2052	3.84385e-29	1.57048e-27	54634	Magix	MAGI family member, X-linked [Source:MGI Symbol;Acc:MGI:1859644]
Epm2a	ENSMUSG00000055493	308.758	2.76517	0.246945	11.1975	4.19275e-29	1.70972e-27	13853	Epm2a	epilepsy, progressive myoclonic epilepsy, type 2 gene alpha [Source:MGI Symbol;Acc:MGI:1341085]
Grb14	ENSMUSG00000026888	134.99	3.73712	0.33404	11.1877	4.6863e-29	1.9073e-27	50915	Grb14	growth factor receptor bound protein 14 [Source:MGI Symbol;Acc:MGI:1355324]
Ndufs2	ENSMUSG00000013593	2424.34	1.68703	0.150849	11.1836	4.90508e-29	1.9925e-27	226646	Ndufs2	NADH:ubiquinone oxidoreductase core subunit S2 [Source:MGI Symbol;Acc:MGI:2385112]
Csgalnact1	ENSMUSG00000036356	307.3	-2.04653	0.183017	-11.1822	4.98529e-29	2.0212e-27	234356	Csgalnact1	chondroitin sulfate N-acetylgalactosaminyltransferase 1 [Source:MGI Symbol;Acc:MGI:2442354]
Plpp7	ENSMUSG00000051373	297.039	3.20699	0.286994	11.1744	5.44051e-29	2.20153e-27	227721	Plpp7	phospholipid phosphatase 7 (inactive) [Source:MGI Symbol;Acc:MGI:2445183]
Casp4	ENSMUSG00000033538	246.329	-2.6572	0.237902	-11.1693	5.76331e-29	2.32769e-27	12363	Casp4	caspase 4, apoptosis-related cysteine peptidase [Source:MGI Symbol;Acc:MGI:107700]
Mcl1	ENSMUSG00000038612	3036.97	-1.18265	0.105971	-11.1601	6.3944e-29	2.57765e-27	17210	Mcl1	myeloid cell leukemia sequence 1 [Source:MGI Symbol;Acc:MGI:101769]
Gpd1	ENSMUSG00000023019	2351.66	4.4372	0.397862	11.1526	6.95277e-29	2.7974e-27	14555	Gpd1	glycerol-3-phosphate dehydrogenase 1 (soluble) [Source:MGI Symbol;Acc:MGI:95679]
Srl	ENSMUSG00000022519	4475.06	2.86532	0.25719	11.1409	7.93544e-29	3.1867e-27	106393	Srl	sarcalumenin [Source:MGI Symbol;Acc:MGI:2146620]
Rbms1	ENSMUSG00000026970	1036.65	-1.22566	0.110035	-11.1388	8.11823e-29	3.25391e-27	56878	Rbms1	RNA binding motif, single stranded interacting protein 1 [Source:MGI Symbol;Acc:MGI:1861774]
Spred1	ENSMUSG00000027351	953.439	-1.6069	0.144333	-11.1333	8.63938e-29	3.45624e-27	114715	Spred1	sprouty protein with EVH-1 domain 1, related sequence [Source:MGI Symbol;Acc:MGI:2150016]
Ugt1a7c	ENSMUSG00000090124	158.694	-3.04197	0.273297	-11.1306	8.90007e-29	3.5538e-27	394432	Ugt1a7c	UDP glucuronosyltransferase 1 family, polypeptide A7C [Source:MGI Symbol;Acc:MGI:3032636]
Pvr	ENSMUSG00000040511	243.161	-2.33663	0.210006	-11.1265	9.32669e-29	3.71712e-27	52118	Pvr	poliovirus receptor [Source:MGI Symbol;Acc:MGI:107741]
Renbp	ENSMUSG00000031387	281.716	-2.25762	0.202912	-11.1261	9.36911e-29	3.727e-27	19703	Renbp	renin binding protein [Source:MGI Symbol;Acc:MGI:105940]
Myot	ENSMUSG00000024471	3259.08	3.02224	0.271805	11.1191	1.01244e-28	4.01235e-27	58916	Myot	myotilin [Source:MGI Symbol;Acc:MGI:1889800]
Hip1	ENSMUSG00000039959	1187.75	-1.45707	0.13104	-11.1192	1.01137e-28	4.01235e-27	215114	Hip1	huntingtin interacting protein 1 [Source:MGI Symbol;Acc:MGI:1099804]
Plekho2	ENSMUSG00000050721	1173.49	-1.82552	0.164202	-11.1175	1.03128e-28	4.07936e-27	102595	Plekho2	pleckstrin homology domain containing, family O member 2 [Source:MGI Symbol;Acc:MGI:2143132]
Havcr2	ENSMUSG00000020399	171.565	-3.8149	0.343221	-11.115	1.06059e-28	4.18744e-27	171285	Havcr2	hepatitis A virus cellular receptor 2 [Source:MGI Symbol;Acc:MGI:2159682]
Cacna2d1	ENSMUSG00000040118	1492.85	2.563	0.230701	11.1096	1.12645e-28	4.43919e-27	12293	Cacna2d1	calcium channel, voltage-dependent, alpha2/delta subunit 1 [Source:MGI Symbol;Acc:MGI:88295]
Heatr1	ENSMUSG00000050244	611.569	-1.23421	0.111096	-11.1094	1.12921e-28	4.44178e-27	NA	Heatr1	HEAT repeat containing 1 [Source:MGI Symbol;Acc:MGI:2442524]
Degs1	ENSMUSG00000038633	875.696	-1.05778	0.0952308	-11.1075	1.15296e-28	4.52675e-27	13244	Degs1	delta(4)-desaturase, sphingolipid 1 [Source:MGI Symbol;Acc:MGI:1097711]
Plaat1	ENSMUSG00000022525	111.595	3.42227	0.308134	11.1064	1.16754e-28	4.56967e-27	27281	Plaat1	phospholipase A and acyltransferase 1 [Source:MGI Symbol;Acc:MGI:1351473]
Dnajb5	ENSMUSG00000036052	412.798	2.75517	0.248071	11.1064	1.16822e-28	4.56967e-27	56323	Dnajb5	DnaJ heat shock protein family (Hsp40) member B5 [Source:MGI Symbol;Acc:MGI:1930018]
Nipsnap3b	ENSMUSG00000015247	210.151	-1.9222	0.173149	-11.1014	1.23489e-28	4.82155e-27	66536	Nipsnap3b	nipsnap homolog 3B [Source:MGI Symbol;Acc:MGI:1913786]
Pdia6	ENSMUSG00000020571	2755.89	-1.69842	0.153033	-11.0984	1.2776e-28	4.97912e-27	71853	Pdia6	protein disulfide isomerase associated 6 [Source:MGI Symbol;Acc:MGI:1919103]
Clasp2	ENSMUSG00000033392	968.136	1.09177	0.0983969	11.0956	1.31757e-28	5.12541e-27	76499	Clasp2	CLIP associating protein 2 [Source:MGI Symbol;Acc:MGI:1923749]
Kcnk13	ENSMUSG00000045404	95.2964	-4.27411	0.385474	-11.0879	1.43549e-28	5.57388e-27	217826	Kcnk13	potassium channel, subfamily K, member 13 [Source:MGI Symbol;Acc:MGI:2384976]
Myadml2	ENSMUSG00000025141	257.541	3.32867	0.30028	11.0852	1.47954e-28	5.73438e-27	68515	Myadml2	myeloid-associated differentiation marker-like 2 [Source:MGI Symbol;Acc:MGI:1915765]
Atp5b	ENSMUSG00000025393	12718.9	1.58629	0.143118	11.0838	1.50357e-28	5.81682e-27	11947	Atp5b	ATP synthase, H+ transporting mitochondrial F1 complex, beta subunit [Source:MGI Symbol;Acc:MGI:107801]
Fitm1	ENSMUSG00000022215	540.272	3.79157	0.342237	11.0788	1.59006e-28	6.12899e-27	68680	Fitm1	fat storage-inducing transmembrane protein 1 [Source:MGI Symbol;Acc:MGI:1915930]
Ptpn3	ENSMUSG00000038764	390.737	2.1829	0.197033	11.0788	1.58909e-28	6.12899e-27	545622	Ptpn3	protein tyrosine phosphatase, non-receptor type 3 [Source:MGI Symbol;Acc:MGI:105307]
Cs	ENSMUSG00000005683	3563.82	1.69884	0.153506	11.0669	1.81625e-28	6.9754e-27	12974	Cs	citrate synthase [Source:MGI Symbol;Acc:MGI:88529]
Cap1	ENSMUSG00000028656	3071.45	-1.59301	0.143942	-11.067	1.81379e-28	6.9754e-27	12331	Cap1	CAP, adenylate cyclase-associated protein 1 (yeast) [Source:MGI Symbol;Acc:MGI:88262]
Arl11	ENSMUSG00000043157	136.471	-2.67026	0.241431	-11.0601	1.95803e-28	7.50627e-27	219144	Arl11	ADP-ribosylation factor-like 11 [Source:MGI Symbol;Acc:MGI:2444054]
Glipr2	ENSMUSG00000028480	838.3	-2.66419	0.24093	-11.0579	2.00701e-28	7.6801e-27	NA	Glipr2	GLI pathogenesis-related 2 [Source:MGI Symbol;Acc:MGI:1917770]
Pik3r5	ENSMUSG00000020901	485.743	-2.63069	0.238196	-11.0442	2.33795e-28	8.93029e-27	320207	Pik3r5	phosphoinositide-3-kinase regulatory subunit 5 [Source:MGI Symbol;Acc:MGI:2443588]
Me3	ENSMUSG00000030621	172.798	2.81631	0.25501	11.0439	2.34569e-28	8.94369e-27	109264	Me3	malic enzyme 3, NADP(+)-dependent, mitochondrial [Source:MGI Symbol;Acc:MGI:1916679]
Trpt1	ENSMUSG00000047656	56.8309	2.90806	0.263348	11.0427	2.37874e-28	9.05334e-27	107328	Trpt1	tRNA phosphotransferase 1 [Source:MGI Symbol;Acc:MGI:1333115]
Npl	ENSMUSG00000042684	169.836	-2.53906	0.229992	-11.0398	2.4556e-28	9.32908e-27	NA	Npl	N-acetylneuraminate pyruvate lyase [Source:MGI Symbol;Acc:MGI:1921341]
Setd7	ENSMUSG00000037111	1090.1	1.38052	0.125053	11.0395	2.46351e-28	9.34232e-27	73251	Setd7	SET domain containing (lysine methyltransferase) 7 [Source:MGI Symbol;Acc:MGI:1920501]
Ctsf	ENSMUSG00000083282	283.147	2.43393	0.220527	11.0369	2.53762e-28	9.60612e-27	56464	Ctsf	cathepsin F [Source:MGI Symbol;Acc:MGI:1861434]
Speg	ENSMUSG00000026207	852.069	3.03141	0.274723	11.0344	2.60676e-28	9.85019e-27	11790	Speg	SPEG complex locus [Source:MGI Symbol;Acc:MGI:109282]
Slfn2	ENSMUSG00000072620	1259.36	-2.56519	0.232484	-11.0338	2.62387e-28	9.89714e-27	20556	Slfn2	schlafen 2 [Source:MGI Symbol;Acc:MGI:1313258]
Myl1	ENSMUSG00000061816	16636.6	2.92729	0.265406	11.0295	2.75542e-28	1.03748e-26	17901	Myl1	myosin, light polypeptide 1 [Source:MGI Symbol;Acc:MGI:97269]
Pkib	ENSMUSG00000019876	90.4811	-3.38412	0.306953	-11.0249	2.8987e-28	1.08949e-26	18768	Pkib	protein kinase inhibitor beta, cAMP dependent, testis specific [Source:MGI Symbol;Acc:MGI:101937]
Dhx58	ENSMUSG00000017830	270.927	-3.09916	0.281194	-11.0214	3.01195e-28	1.13004e-26	80861	Dhx58	DEXH (Asp-Glu-X-His) box polypeptide 58 [Source:MGI Symbol;Acc:MGI:1931560]
Cd40	ENSMUSG00000017652	87.5552	-2.60695	0.236847	-11.0069	3.54083e-28	1.32612e-26	21939	Cd40	CD40 antigen [Source:MGI Symbol;Acc:MGI:88336]
Kalrn	ENSMUSG00000061751	471.359	1.81074	0.164546	11.0045	3.63571e-28	1.35924e-26	545156	Kalrn	kalirin, RhoGEF kinase [Source:MGI Symbol;Acc:MGI:2685385]
Tex2	ENSMUSG00000040548	850.871	1.07401	0.0976034	11.0038	3.66198e-28	1.36664e-26	21763	Tex2	testis expressed gene 2 [Source:MGI Symbol;Acc:MGI:102465]
Fer1l6	ENSMUSG00000037106	60.5334	5.39488	0.490313	11.0029	3.69911e-28	1.37807e-26	631797	Fer1l6	fer-1-like 6 (C. elegans) [Source:MGI Symbol;Acc:MGI:3645398]
Coq8a	ENSMUSG00000026489	2860.51	2.87278	0.261188	10.9989	3.86829e-28	1.43856e-26	67426	Coq8a	coenzyme Q8A [Source:MGI Symbol;Acc:MGI:1914676]
Rai2	ENSMUSG00000043518	85.2385	2.11583	0.192594	10.986	4.46407e-28	1.6572e-26	24004	Rai2	retinoic acid induced 2 [Source:MGI Symbol;Acc:MGI:1344378]
Sbno2	ENSMUSG00000035673	949.79	-2.18926	0.19937	-10.9809	4.72221e-28	1.74995e-26	216161	Sbno2	strawberry notch 2 [Source:MGI Symbol;Acc:MGI:2448490]
Il1r1	ENSMUSG00000026072	670.799	-1.97073	0.179495	-10.9793	4.80712e-28	1.7783e-26	16177	Il1r1	interleukin 1 receptor, type I [Source:MGI Symbol;Acc:MGI:96545]
Cmpk1	ENSMUSG00000028719	684.723	-1.29563	0.118036	-10.9766	4.95193e-28	1.82867e-26	NA	Cmpk1	cytidine monophosphate (UMP-CMP) kinase 1 [Source:MGI Symbol;Acc:MGI:1913838]
Cyp4f39	ENSMUSG00000061126	32.897	5.6704	0.516735	10.9735	5.12395e-28	1.88889e-26	320997	Cyp4f39	cytochrome P450, family 4, subfamily f, polypeptide 39 [Source:MGI Symbol;Acc:MGI:2445210]
Mpeg1	ENSMUSG00000046805	4114.47	-2.92405	0.266724	-10.9628	5.76585e-28	2.12181e-26	17476	Mpeg1	macrophage expressed gene 1 [Source:MGI Symbol;Acc:MGI:1333743]
Fbxo31	ENSMUSG00000052934	455.695	2.38933	0.218233	10.9485	6.75456e-28	2.48133e-26	76454	Fbxo31	F-box protein 31 [Source:MGI Symbol;Acc:MGI:1354708]
Ablim1	ENSMUSG00000025085	1047.95	1.5967	0.14588	10.9453	6.99592e-28	2.56553e-26	226251	Ablim1	actin-binding LIM protein 1 [Source:MGI Symbol;Acc:MGI:1194500]
Klhl7	ENSMUSG00000028986	382.423	1.58993	0.145308	10.9418	7.27508e-28	2.66328e-26	52323	Klhl7	kelch-like 7 [Source:MGI Symbol;Acc:MGI:1196453]
Myog	ENSMUSG00000026459	412.765	-3.19517	0.292049	-10.9405	7.3793e-28	2.69676e-26	17928	Myog	myogenin [Source:MGI Symbol;Acc:MGI:97276]
Trib2	ENSMUSG00000020601	305.234	1.64144	0.150041	10.94	7.42185e-28	2.70763e-26	217410	Trib2	tribbles pseudokinase 2 [Source:MGI Symbol;Acc:MGI:2145021]
Hexb	ENSMUSG00000021665	1340.87	-1.81119	0.16578	-10.9253	8.72865e-28	3.17888e-26	15212	Hexb	hexosaminidase B [Source:MGI Symbol;Acc:MGI:96074]
Trim30d	ENSMUSG00000057596	283.154	-2.94652	0.269762	-10.9227	8.98152e-28	3.26535e-26	209387	Trim30d	tripartite motif-containing 30D [Source:MGI Symbol;Acc:MGI:3035181]
Gm44386	ENSMUSG00000107689	70.5761	3.95597	0.362352	10.9175	9.50875e-28	3.45109e-26	NA	Gm44386	predicted gene, 44386 [Source:MGI Symbol;Acc:MGI:5690778]
Anxa3	ENSMUSG00000029484	890.669	-1.64683	0.150899	-10.9135	9.93854e-28	3.60089e-26	11745	Anxa3	annexin A3 [Source:MGI Symbol;Acc:MGI:1201378]
Dcun1d2	ENSMUSG00000038506	483.222	1.88009	0.172306	10.9114	1.01721e-27	3.67919e-26	102323	Dcun1d2	DCN1, defective in cullin neddylation 1, domain containing 2 (S. cerevisiae) [Source:MGI Symbol;Acc:MGI:2142792]
Sdhc	ENSMUSG00000058076	1368.58	1.3844	0.127025	10.8987	1.16929e-27	4.22204e-26	66052	Sdhc	succinate dehydrogenase complex, subunit C, integral membrane protein [Source:MGI Symbol;Acc:MGI:1913302]
Sptb	ENSMUSG00000021061	2043.28	2.65464	0.243587	10.8981	1.17688e-27	4.24218e-26	20741	Sptb	spectrin beta, erythrocytic [Source:MGI Symbol;Acc:MGI:98387]
Mrc1	ENSMUSG00000026712	3690.03	-2.52526	0.231742	-10.8969	1.19283e-27	4.29237e-26	17533	Mrc1	mannose receptor, C type 1 [Source:MGI Symbol;Acc:MGI:97142]
2310065F04Rik	ENSMUSG00000087410	79.9708	5.22881	0.479881	10.8961	1.20366e-27	4.32398e-26	74184	2310065F04Rik	RIKEN cDNA 2310065F04 gene [Source:MGI Symbol;Acc:MGI:1921434]
Rasgef1b	ENSMUSG00000089809	271.768	-2.87246	0.263739	-10.8913	1.26817e-27	4.54798e-26	320292	Rasgef1b	RasGEF domain family, member 1B [Source:MGI Symbol;Acc:MGI:2443755]
Bckdha	ENSMUSG00000060376	711.942	2.76985	0.254408	10.8874	1.32315e-27	4.7371e-26	12039	Bckdha	branched chain ketoacid dehydrogenase E1, alpha polypeptide [Source:MGI Symbol;Acc:MGI:107701]
Trpv2	ENSMUSG00000018507	403.982	-1.84462	0.16956	-10.8788	1.4541e-27	5.19711e-26	22368	Trpv2	transient receptor potential cation channel, subfamily V, member 2 [Source:MGI Symbol;Acc:MGI:1341836]
Tecr	ENSMUSG00000031708	1240.53	1.72882	0.158987	10.8739	1.53412e-27	5.47386e-26	106529	Tecr	trans-2,3-enoyl-CoA reductase [Source:MGI Symbol;Acc:MGI:1915408]
Aldh4a1	ENSMUSG00000028737	186.002	2.29175	0.21078	10.8727	1.55489e-27	5.5386e-26	212647	Aldh4a1	aldehyde dehydrogenase 4 family, member A1 [Source:MGI Symbol;Acc:MGI:2443883]
Lrrc39	ENSMUSG00000027961	268.24	3.15084	0.289799	10.8725	1.55889e-27	5.5435e-26	109245	Lrrc39	leucine rich repeat containing 39 [Source:MGI Symbol;Acc:MGI:1924557]
Ndufs1	ENSMUSG00000025968	1962.69	1.88058	0.172986	10.8713	1.5794e-27	5.60702e-26	227197	Ndufs1	NADH:ubiquinone oxidoreductase core subunit S1 [Source:MGI Symbol;Acc:MGI:2443241]
Rgs5	ENSMUSG00000026678	2859.28	2.02551	0.186326	10.8708	1.58749e-27	5.62625e-26	19737	Rgs5	regulator of G-protein signaling 5 [Source:MGI Symbol;Acc:MGI:1098434]
Sh3bp2	ENSMUSG00000054520	431.539	-2.54405	0.234262	-10.8598	1.79087e-27	6.33644e-26	24055	Sh3bp2	SH3-domain binding protein 2 [Source:MGI Symbol;Acc:MGI:1346349]
Scn4a	ENSMUSG00000001027	1271.46	2.97391	0.273855	10.8594	1.79906e-27	6.35476e-26	110880	Scn4a	sodium channel, voltage-gated, type IV, alpha [Source:MGI Symbol;Acc:MGI:98250]
Phkb	ENSMUSG00000036879	1247.7	2.24921	0.207235	10.8534	1.92055e-27	6.7726e-26	102093	Phkb	phosphorylase kinase beta [Source:MGI Symbol;Acc:MGI:97578]
Ndufv2	ENSMUSG00000024099	1567.16	1.80571	0.166715	10.8311	2.45199e-27	8.63222e-26	72900	Ndufv2	NADH:ubiquinone oxidoreductase core subunit V2 [Source:MGI Symbol;Acc:MGI:1920150]
Pfkp	ENSMUSG00000021196	824.905	-1.55339	0.143425	-10.8307	2.46238e-27	8.65437e-26	56421	Pfkp	phosphofructokinase, platelet [Source:MGI Symbol;Acc:MGI:1891833]
Rab1a	ENSMUSG00000020149	1613.71	-1.03956	0.0959892	-10.83	2.48237e-27	8.71015e-26	19324	Rab1a	RAB1A, member RAS oncogene family [Source:MGI Symbol;Acc:MGI:97842]
Myo9b	ENSMUSG00000004677	1537.94	-1.43178	0.132234	-10.8276	2.54659e-27	8.90591e-26	17925	Myo9b	myosin IXb [Source:MGI Symbol;Acc:MGI:106624]
Apobec2	ENSMUSG00000040694	2474.27	2.99244	0.27637	10.8276	2.54637e-27	8.90591e-26	NA	Apobec2	apolipoprotein B mRNA editing enzyme, catalytic polypeptide 2 [Source:MGI Symbol;Acc:MGI:1343178]
Itgam	ENSMUSG00000030786	493.913	-3.0725	0.283822	-10.8254	2.60837e-27	9.10687e-26	16409	Itgam	integrin alpha M [Source:MGI Symbol;Acc:MGI:96607]
Rassf1	ENSMUSG00000010067	379.962	-1.34763	0.124621	-10.8138	2.9613e-27	1.0322e-25	56289	Rassf1	Ras association (RalGDS/AF-6) domain family member 1 [Source:MGI Symbol;Acc:MGI:1928386]
Gm2a	ENSMUSG00000000594	1560.12	-1.41251	0.130624	-10.8136	2.96729e-27	1.03259e-25	14667	Gm2a	GM2 ganglioside activator protein [Source:MGI Symbol;Acc:MGI:95762]
Atp7a	ENSMUSG00000033792	454.875	-1.42436	0.131871	-10.8012	3.39817e-27	1.18059e-25	11977	Atp7a	ATPase, Cu++ transporting, alpha polypeptide [Source:MGI Symbol;Acc:MGI:99400]
Clec4a3	ENSMUSG00000043832	318.701	-3.00376	0.278171	-10.7983	3.50806e-27	1.21676e-25	73149	Clec4a3	C-type lectin domain family 4, member a3 [Source:MGI Symbol;Acc:MGI:1920399]
Dpp3	ENSMUSG00000063904	576.087	-1.11601	0.103359	-10.7973	3.54284e-27	1.22681e-25	75221	Dpp3	dipeptidylpeptidase 3 [Source:MGI Symbol;Acc:MGI:1922471]
Eci1	ENSMUSG00000024132	423.65	2.36741	0.219363	10.7922	3.74636e-27	1.29516e-25	13177	Eci1	enoyl-Coenzyme A delta isomerase 1 [Source:MGI Symbol;Acc:MGI:94871]
Ifitm3	ENSMUSG00000025492	2514.06	-2.33691	0.216591	-10.7895	3.85892e-27	1.3319e-25	66141	Ifitm3	interferon induced transmembrane protein 3 [Source:MGI Symbol;Acc:MGI:1913391]
Ftl1	ENSMUSG00000050708	13169.5	-2.027	0.187886	-10.7884	3.90384e-27	1.3452e-25	14325	Ftl1	ferritin light polypeptide 1 [Source:MGI Symbol;Acc:MGI:95589]
Mapk6	ENSMUSG00000042688	875.792	-1.23791	0.114755	-10.7874	3.94878e-27	1.35847e-25	50772	Mapk6	mitogen-activated protein kinase 6 [Source:MGI Symbol;Acc:MGI:1354946]
Rnf19b	ENSMUSG00000028793	706.228	-1.31069	0.121588	-10.7797	4.29145e-27	1.47396e-25	75234	Rnf19b	ring finger protein 19B [Source:MGI Symbol;Acc:MGI:1922484]
Myoz3	ENSMUSG00000049173	57.0945	4.28487	0.39759	10.7771	4.41504e-27	1.51394e-25	170947	Myoz3	myozenin 3 [Source:MGI Symbol;Acc:MGI:2179296]
Kcnj2	ENSMUSG00000041695	801.571	2.41773	0.224367	10.7758	4.47789e-27	1.533e-25	16518	Kcnj2	potassium inwardly-rectifying channel, subfamily J, member 2 [Source:MGI Symbol;Acc:MGI:104744]
Ndufa10	ENSMUSG00000026260	1171.5	1.68925	0.156769	10.7754	4.49907e-27	1.53757e-25	NA	Ndufa10	NADH:ubiquinone oxidoreductase subunit A10 [Source:MGI Symbol;Acc:MGI:1914523]
Sh3bgr	ENSMUSG00000040666	756.409	3.22054	0.298884	10.7752	4.50578e-27	1.53757e-25	50795	Sh3bgr	SH3-binding domain glutamic acid-rich protein [Source:MGI Symbol;Acc:MGI:1354740]
Idh3a	ENSMUSG00000032279	1599.46	2.30511	0.21393	10.7751	4.51325e-27	1.53764e-25	67834	Idh3a	isocitrate dehydrogenase 3 (NAD+) alpha [Source:MGI Symbol;Acc:MGI:1915084]
Smtnl1	ENSMUSG00000027077	605.426	2.97654	0.276414	10.7684	4.85246e-27	1.65054e-25	68678	Smtnl1	smoothelin-like 1 [Source:MGI Symbol;Acc:MGI:1915928]
Cox5a	ENSMUSG00000000088	1190.77	1.91925	0.178395	10.7584	5.4076e-27	1.83641e-25	12858	Cox5a	cytochrome c oxidase subunit 5A [Source:MGI Symbol;Acc:MGI:88474]
Fuca2	ENSMUSG00000019810	392.732	-1.64725	0.153284	-10.7464	6.16371e-27	2.08982e-25	66848	Fuca2	fucosidase, alpha-L- 2, plasma [Source:MGI Symbol;Acc:MGI:1914098]
Apln	ENSMUSG00000037010	170.869	-3.83016	0.356494	-10.744	6.32717e-27	2.14181e-25	30878	Apln	apelin [Source:MGI Symbol;Acc:MGI:1353624]
Rab3a	ENSMUSG00000031840	89.2164	2.4606	0.229176	10.7367	6.84263e-27	2.31259e-25	19339	Rab3a	RAB3A, member RAS oncogene family [Source:MGI Symbol;Acc:MGI:97843]
Fam220a	ENSMUSG00000083012	589.487	1.77867	0.165753	10.7308	7.29389e-27	2.46116e-25	NA	Fam220a	family with sequence similarity 220, member A [Source:MGI Symbol;Acc:MGI:1914488]
Jph2	ENSMUSG00000017817	1069.15	3.65962	0.341155	10.7272	7.58874e-27	2.55606e-25	59091	Jph2	junctophilin 2 [Source:MGI Symbol;Acc:MGI:1891496]
Nrros	ENSMUSG00000052384	943.932	-2.09193	0.195014	-10.727	7.59933e-27	2.55606e-25	224109	Nrros	negative regulator of reactive oxygen species [Source:MGI Symbol;Acc:MGI:2445095]
Smarcd3	ENSMUSG00000028949	400.689	2.53661	0.236708	10.7162	8.54235e-27	2.86868e-25	66993	Smarcd3	SWI/SNF related, matrix associated, actin dependent regulator of chromatin, subfamily d, member 3 [Source:MGI Symbol;Acc:MGI:1914243]
Selenbp1	ENSMUSG00000068874	372.855	2.02104	0.188787	10.7054	9.59893e-27	3.21838e-25	20341	Selenbp1	selenium binding protein 1 [Source:MGI Symbol;Acc:MGI:96825]
Kif3b	ENSMUSG00000027475	416.745	-1.33142	0.124373	-10.7051	9.63263e-27	3.22456e-25	16569	Kif3b	kinesin family member 3B [Source:MGI Symbol;Acc:MGI:107688]
Itgb1	ENSMUSG00000025809	6125.9	-1.08704	0.101582	-10.7011	1.00592e-26	3.36203e-25	16412	Itgb1	integrin beta 1 (fibronectin receptor beta) [Source:MGI Symbol;Acc:MGI:96610]
Tapt1	ENSMUSG00000046985	621.996	1.20139	0.112275	10.7005	1.01281e-26	3.37972e-25	231225	Tapt1	transmembrane anterior posterior transformation 1 [Source:MGI Symbol;Acc:MGI:2683537]
Lgals1	ENSMUSG00000068220	9358.25	-1.97225	0.184321	-10.7001	1.01713e-26	3.38878e-25	16852	Lgals1	lectin, galactose binding, soluble 1 [Source:MGI Symbol;Acc:MGI:96777]
Vwa5a	ENSMUSG00000023186	1478.39	-1.37552	0.128562	-10.6993	1.02591e-26	3.41265e-25	67776	Vwa5a	von Willebrand factor A domain containing 5A [Source:MGI Symbol;Acc:MGI:1915026]
Uqcr10	ENSMUSG00000059534	1435.74	1.82918	0.171007	10.6965	1.05712e-26	3.51093e-25	66152	Uqcr10	ubiquinol-cytochrome c reductase, complex III subunit X [Source:MGI Symbol;Acc:MGI:1913402]
Bdh1	ENSMUSG00000046598	154.92	3.69883	0.345889	10.6937	1.08925e-26	3.61195e-25	71911	Bdh1	3-hydroxybutyrate dehydrogenase, type 1 [Source:MGI Symbol;Acc:MGI:1919161]
Oip5os1	ENSMUSG00000085438	3379.95	1.83721	0.171841	10.6913	1.11787e-26	3.70107e-25	66602	Oip5os1	Opa interacting protein 5, opposite strand 1 [Source:MGI Symbol;Acc:MGI:1913852]
Mybpc1	ENSMUSG00000020061	7903.78	2.7148	0.254165	10.6813	1.24565e-26	4.10931e-25	109272	Mybpc1	myosin binding protein C, slow-type [Source:MGI Symbol;Acc:MGI:1336213]
Mpc1	ENSMUSG00000023861	1000.66	2.14233	0.200571	10.6812	1.24701e-26	4.10931e-25	55951	Mpc1	mitochondrial pyruvate carrier 1 [Source:MGI Symbol;Acc:MGI:1915240]
Optn	ENSMUSG00000026672	467.526	1.68455	0.15771	10.6813	1.24497e-26	4.10931e-25	71648	Optn	optineurin [Source:MGI Symbol;Acc:MGI:1918898]
Slc25a24	ENSMUSG00000040322	539.32	-1.48679	0.139204	-10.6807	1.25335e-26	4.12376e-25	229731	Slc25a24	solute carrier family 25 (mitochondrial carrier, phosphate carrier), member 24 [Source:MGI Symbol;Acc:MGI:1917160]
Tdrd7	ENSMUSG00000035517	470.23	-1.51021	0.141413	-10.6794	1.27035e-26	4.17318e-25	100121	Tdrd7	tudor domain containing 7 [Source:MGI Symbol;Acc:MGI:2140279]
Resf1	ENSMUSG00000032712	1040.82	-1.47756	0.138409	-10.6754	1.32708e-26	4.3528e-25	67246	Resf1	retroelement silencing factor 1 [Source:MGI Symbol;Acc:MGI:1914496]
Txndc17	ENSMUSG00000020803	722.204	-1.38593	0.129829	-10.6751	1.33163e-26	4.36094e-25	NA	Txndc17	thioredoxin domain containing 17 [Source:MGI Symbol;Acc:MGI:1289248]
Gdi2	ENSMUSG00000021218	3214.3	-1.29732	0.121534	-10.6746	1.33822e-26	4.37572e-25	NA	Gdi2	guanosine diphosphate (GDP) dissociation inhibitor 2 [Source:MGI Symbol;Acc:MGI:99845]
Efemp2	ENSMUSG00000024909	594.372	-1.70165	0.159419	-10.674	1.34628e-26	4.39529e-25	58859	Efemp2	epidermal growth factor-containing fibulin-like extracellular matrix protein 2 [Source:MGI Symbol;Acc:MGI:1891209]
Lmod3	ENSMUSG00000044086	725.683	2.82101	0.264462	10.667	1.45236e-26	4.73427e-25	320502	Lmod3	leiomodin 3 (fetal) [Source:MGI Symbol;Acc:MGI:2444169]
Ston2	ENSMUSG00000020961	221.73	1.68181	0.157694	10.665	1.48358e-26	4.82861e-25	108800	Ston2	stonin 2 [Source:MGI Symbol;Acc:MGI:1918272]
Thra	ENSMUSG00000058756	557.678	1.72992	0.162243	10.6625	1.52432e-26	4.95357e-25	21833	Thra	thyroid hormone receptor alpha [Source:MGI Symbol;Acc:MGI:98742]
Fam210a	ENSMUSG00000038121	814.234	1.63356	0.153275	10.6577	1.6054e-26	5.20906e-25	108654	Fam210a	family with sequence similarity 210, member A [Source:MGI Symbol;Acc:MGI:1914000]
Tmem185b	ENSMUSG00000098923	166.63	-1.55272	0.145732	-10.6546	1.6598e-26	5.3773e-25	226351	Tmem185b	transmembrane protein 185B [Source:MGI Symbol;Acc:MGI:1917634]
BC028528	ENSMUSG00000038543	167.243	-1.92362	0.180549	-10.6543	1.66472e-26	5.38496e-25	229600	BC028528	cDNA sequence BC028528 [Source:MGI Symbol;Acc:MGI:2385885]
Aldoa	ENSMUSG00000030695	43168.4	2.37384	0.222816	10.6538	1.67362e-26	5.40549e-25	11674	Aldoa	aldolase A, fructose-bisphosphate [Source:MGI Symbol;Acc:MGI:87994]
P2rx4	ENSMUSG00000029470	600.973	-1.87765	0.176349	-10.6474	1.79356e-26	5.78402e-25	18438	P2rx4	purinergic receptor P2X, ligand-gated ion channel 4 [Source:MGI Symbol;Acc:MGI:1338859]
Siglec1	ENSMUSG00000027322	990.215	-3.48129	0.327041	-10.6448	1.84339e-26	5.93565e-25	20612	Siglec1	sialic acid binding Ig-like lectin 1, sialoadhesin [Source:MGI Symbol;Acc:MGI:99668]
Slfn8	ENSMUSG00000035208	400.886	-2.92987	0.275465	-10.6361	2.02512e-26	6.5109e-25	276950	Slfn8	schlafen 8 [Source:MGI Symbol;Acc:MGI:2672859]
Mylpf	ENSMUSG00000030672	25904.3	2.99414	0.281512	10.6359	2.0287e-26	6.51249e-25	17907	Mylpf	myosin light chain, phosphorylatable, fast skeletal muscle [Source:MGI Symbol;Acc:MGI:97273]
Oasl2	ENSMUSG00000029561	662.249	-3.11326	0.29272	-10.6356	2.03465e-26	6.52169e-25	23962	Oasl2	2'-5' oligoadenylate synthetase-like 2 [Source:MGI Symbol;Acc:MGI:1344390]
Pkia	ENSMUSG00000027499	2137.54	3.10076	0.291635	10.6323	2.10801e-26	6.7466e-25	18767	Pkia	protein kinase inhibitor, alpha [Source:MGI Symbol;Acc:MGI:104747]
Uap1l1	ENSMUSG00000026956	443.943	-1.95093	0.183505	-10.6315	2.12714e-26	6.7975e-25	NA	Uap1l1	UDP-N-acteylglucosamine pyrophosphorylase 1-like 1 [Source:MGI Symbol;Acc:MGI:2443318]
Gpr176	ENSMUSG00000040133	108.867	-3.27075	0.307679	-10.6304	2.15243e-26	6.86793e-25	381413	Gpr176	G protein-coupled receptor 176 [Source:MGI Symbol;Acc:MGI:2685858]
Rap1b	ENSMUSG00000052681	2050.83	-1.68474	0.158655	-10.619	2.43276e-26	7.75071e-25	215449	Rap1b	RAS related protein 1b [Source:MGI Symbol;Acc:MGI:894315]
Ppp1r3a	ENSMUSG00000042717	1867.67	3.34816	0.31551	10.6119	2.62296e-26	8.34409e-25	140491	Ppp1r3a	protein phosphatase 1, regulatory subunit 3A [Source:MGI Symbol;Acc:MGI:2153588]
Cfl1	ENSMUSG00000056201	4679.2	-1.78143	0.167945	-10.6072	2.75821e-26	8.76116e-25	NA	Cfl1	cofilin 1, non-muscle [Source:MGI Symbol;Acc:MGI:101757]
Rps6ka2	ENSMUSG00000023809	627.359	2.23414	0.210785	10.5992	3.0069e-26	9.53674e-25	20112	Rps6ka2	ribosomal protein S6 kinase, polypeptide 2 [Source:MGI Symbol;Acc:MGI:1342290]
Cd300a	ENSMUSG00000034652	597.299	-2.4658	0.232673	-10.5977	3.0539e-26	9.6713e-25	217303	Cd300a	CD300A molecule [Source:MGI Symbol;Acc:MGI:2443411]
Car3	ENSMUSG00000027559	22848.3	3.22133	0.303988	10.5969	3.08058e-26	9.7412e-25	12350	Car3	carbonic anhydrase 3 [Source:MGI Symbol;Acc:MGI:88270]
Vps4b	ENSMUSG00000009907	775.265	-0.980374	0.0925226	-10.5961	3.10833e-26	9.81423e-25	20479	Vps4b	vacuolar protein sorting 4B [Source:MGI Symbol;Acc:MGI:1100499]
Vmp1	ENSMUSG00000018171	1490.06	-1.64566	0.155345	-10.5936	3.19206e-26	1.00636e-24	75909	Vmp1	vacuole membrane protein 1 [Source:MGI Symbol;Acc:MGI:1923159]
Snx6	ENSMUSG00000005656	656.783	-1.83265	0.173172	-10.5828	3.57977e-26	1.12691e-24	72183	Snx6	sorting nexin 6 [Source:MGI Symbol;Acc:MGI:1919433]
Obscn	ENSMUSG00000061462	6954.61	3.24542	0.306783	10.5789	3.73358e-26	1.17358e-24	380698	Obscn	obscurin, cytoskeletal calmodulin and titin-interacting RhoGEF [Source:MGI Symbol;Acc:MGI:2681862]
Man2a1	ENSMUSG00000024085	1669.9	-1.76573	0.166929	-10.5777	3.77937e-26	1.1862e-24	NA	Man2a1	mannosidase 2, alpha 1 [Source:MGI Symbol;Acc:MGI:104669]
Cyc1	ENSMUSG00000022551	1151.89	2.03844	0.1928	10.5728	3.98312e-26	1.2483e-24	66445	Cyc1	cytochrome c-1 [Source:MGI Symbol;Acc:MGI:1913695]
Spp1	ENSMUSG00000029304	19924	-4.24749	0.401834	-10.5703	4.09328e-26	1.28092e-24	20750	Spp1	secreted phosphoprotein 1 [Source:MGI Symbol;Acc:MGI:98389]
Rcan2	ENSMUSG00000039601	273.619	2.16776	0.205151	10.5667	4.254e-26	1.32925e-24	53901	Rcan2	regulator of calcineurin 2 [Source:MGI Symbol;Acc:MGI:1858219]
Asb4	ENSMUSG00000042607	67.5562	2.45189	0.23207	10.5653	4.31754e-26	1.34711e-24	65255	Asb4	ankyrin repeat and SOCS box-containing 4 [Source:MGI Symbol;Acc:MGI:1929751]
Jmy	ENSMUSG00000021690	414.742	1.32737	0.125749	10.5557	4.78143e-26	1.48965e-24	57748	Jmy	junction-mediating and regulatory protein [Source:MGI Symbol;Acc:MGI:1913096]
Acacb	ENSMUSG00000042010	1440.32	3.43778	0.325708	10.5548	4.82676e-26	1.50156e-24	100705	Acacb	acetyl-Coenzyme A carboxylase beta [Source:MGI Symbol;Acc:MGI:2140940]
Sult1a1	ENSMUSG00000030711	271.653	2.78721	0.26409	10.554	4.86722e-26	1.50969e-24	20887	Sult1a1	sulfotransferase family 1A, phenol-preferring, member 1 [Source:MGI Symbol;Acc:MGI:102896]
ENSMUSG00000091089	ENSMUSG00000091089	107.354	5.08415	0.481725	10.554	4.86592e-26	1.50969e-24	NA	ENSMUSG00000091089	NA
Prkab2	ENSMUSG00000038205	511.967	2.08293	0.197611	10.5405	5.61714e-26	1.73975e-24	108097	Prkab2	protein kinase, AMP-activated, beta 2 non-catalytic subunit [Source:MGI Symbol;Acc:MGI:1336185]
Uqcrh	ENSMUSG00000063882	2366.65	1.49103	0.141488	10.5382	5.75937e-26	1.78119e-24	66576	Uqcrh	ubiquinol-cytochrome c reductase hinge protein [Source:MGI Symbol;Acc:MGI:1913826]
Npc2	ENSMUSG00000021242	3180.28	-1.55065	0.147165	-10.5368	5.84518e-26	1.80508e-24	67963	Npc2	NPC intracellular cholesterol transporter 2 [Source:MGI Symbol;Acc:MGI:1915213]
Uqcrfs1	ENSMUSG00000038462	1266.25	1.80635	0.171467	10.5347	5.97642e-26	1.84292e-24	66694	Uqcrfs1	ubiquinol-cytochrome c reductase, Rieske iron-sulfur polypeptide 1 [Source:MGI Symbol;Acc:MGI:1913944]
Angpt1	ENSMUSG00000022309	279.224	2.2046	0.209378	10.5293	6.32867e-26	1.94869e-24	11600	Angpt1	angiopoietin 1 [Source:MGI Symbol;Acc:MGI:108448]
Tagln2	ENSMUSG00000026547	1947.06	-1.93622	0.183895	-10.5289	6.35595e-26	1.95425e-24	21346	Tagln2	transgelin 2 [Source:MGI Symbol;Acc:MGI:1312985]
Fmo1	ENSMUSG00000040181	320.766	2.64205	0.251171	10.5189	7.06938e-26	2.17044e-24	14261	Fmo1	flavin containing monooxygenase 1 [Source:MGI Symbol;Acc:MGI:1310002]
Sucla2	ENSMUSG00000022110	1710.82	2.08573	0.198592	10.5026	8.40162e-26	2.57572e-24	20916	Sucla2	succinate-Coenzyme A ligase, ADP-forming, beta subunit [Source:MGI Symbol;Acc:MGI:1306775]
Lasp1	ENSMUSG00000038366	1447.02	-1.23253	0.1174	-10.4986	8.76846e-26	2.68429e-24	16796	Lasp1	LIM and SH3 protein 1 [Source:MGI Symbol;Acc:MGI:109656]
Ndufab1	ENSMUSG00000030869	402.266	1.55894	0.148547	10.4946	9.14865e-26	2.79663e-24	NA	Ndufab1	NADH:ubiquinone oxidoreductase subunit AB1 [Source:MGI Symbol;Acc:MGI:1917566]
Alox5ap	ENSMUSG00000060063	1177.14	-2.46259	0.234815	-10.4874	9.87454e-26	3.01416e-24	NA	Alox5ap	arachidonate 5-lipoxygenase activating protein [Source:MGI Symbol;Acc:MGI:107505]
Six4	ENSMUSG00000034460	253.223	2.06354	0.197048	10.4723	1.15846e-25	3.53103e-24	20474	Six4	sine oculis-related homeobox 4 [Source:MGI Symbol;Acc:MGI:106034]
Lxn	ENSMUSG00000047557	148.628	-1.63528	0.15616	-10.4718	1.16383e-25	3.5423e-24	17035	Lxn	latexin [Source:MGI Symbol;Acc:MGI:107633]
Ankfy1	ENSMUSG00000020790	1400.52	-1.29365	0.123555	-10.4702	1.1842e-25	3.59913e-24	11736	Ankfy1	ankyrin repeat and FYVE domain containing 1 [Source:MGI Symbol;Acc:MGI:1337008]
Slc39a1	ENSMUSG00000052310	1487.81	-1.1907	0.113753	-10.4674	1.2199e-25	3.70229e-24	30791	Slc39a1	solute carrier family 39 (zinc transporter), member 1 [Source:MGI Symbol;Acc:MGI:1353474]
Gnai2	ENSMUSG00000032562	2592.42	-1.18127	0.112991	-10.4546	1.39614e-25	4.23109e-24	14678	Gnai2	guanine nucleotide binding protein (G protein), alpha inhibiting 2 [Source:MGI Symbol;Acc:MGI:95772]
Kcnj12	ENSMUSG00000042529	106.15	3.22383	0.308645	10.4451	1.54286e-25	4.66903e-24	16515	Kcnj12	potassium inwardly-rectifying channel, subfamily J, member 12 [Source:MGI Symbol;Acc:MGI:108495]
Serp1	ENSMUSG00000027808	1809.27	-1.61323	0.154462	-10.4442	1.55756e-25	4.70678e-24	28146	Serp1	stress-associated endoplasmic reticulum protein 1 [Source:MGI Symbol;Acc:MGI:92638]
Myom3	ENSMUSG00000037139	680.732	2.71436	0.259917	10.4432	1.57489e-25	4.75235e-24	242702	Myom3	myomesin family, member 3 [Source:MGI Symbol;Acc:MGI:2685280]
Rin2	ENSMUSG00000001768	1045.88	-1.37569	0.13174	-10.4425	1.58593e-25	4.77884e-24	74030	Rin2	Ras and Rab interactor 2 [Source:MGI Symbol;Acc:MGI:1921280]
Aif1l	ENSMUSG00000001864	225.997	-2.83747	0.271732	-10.4422	1.59135e-25	4.78832e-24	108897	Aif1l	allograft inflammatory factor 1-like [Source:MGI Symbol;Acc:MGI:1919598]
Uaca	ENSMUSG00000034485	1106.62	1.6734	0.160432	10.4306	1.79838e-25	5.4036e-24	72565	Uaca	uveal autoantigen with coiled-coil domains and ankyrin repeats [Source:MGI Symbol;Acc:MGI:1919815]
Stard3nl	ENSMUSG00000003062	270.508	-1.54433	0.14813	-10.4255	1.89618e-25	5.68936e-24	76205	Stard3nl	STARD3 N-terminal like [Source:MGI Symbol;Acc:MGI:1923455]
Got2	ENSMUSG00000031672	2158.24	1.62579	0.155956	10.4247	1.9127e-25	5.73076e-24	14719	Got2	glutamatic-oxaloacetic transaminase 2, mitochondrial [Source:MGI Symbol;Acc:MGI:95792]
Phf11b	ENSMUSG00000091649	142.288	-3.56509	0.342224	-10.4174	2.06472e-25	6.1775e-24	236451	Phf11b	PHD finger protein 11B [Source:MGI Symbol;Acc:MGI:3645789]
Trp53inp2	ENSMUSG00000038375	968.615	2.56902	0.246702	10.4135	2.15259e-25	6.43129e-24	68728	Trp53inp2	transformation related protein 53 inducible nuclear protein 2 [Source:MGI Symbol;Acc:MGI:1915978]
Dapk2	ENSMUSG00000032380	270.776	1.89699	0.182194	10.4119	2.18717e-25	6.52537e-24	13143	Dapk2	death-associated protein kinase 2 [Source:MGI Symbol;Acc:MGI:1341297]
Pank4	ENSMUSG00000029056	351.018	1.39578	0.134074	10.4105	2.21986e-25	6.61354e-24	269614	Pank4	pantothenate kinase 4 [Source:MGI Symbol;Acc:MGI:2387466]
Eef2k	ENSMUSG00000035064	615.972	1.28375	0.12344	10.3998	2.48385e-25	7.38962e-24	13631	Eef2k	eukaryotic elongation factor-2 kinase [Source:MGI Symbol;Acc:MGI:1195261]
Pycard	ENSMUSG00000030793	401.969	-2.27772	0.219038	-10.3988	2.51178e-25	7.46221e-24	66824	Pycard	PYD and CARD domain containing [Source:MGI Symbol;Acc:MGI:1931465]
Gpd1l	ENSMUSG00000050627	490.269	0.968422	0.0931519	10.3962	2.58131e-25	7.658e-24	333433	Gpd1l	glycerol-3-phosphate dehydrogenase 1-like [Source:MGI Symbol;Acc:MGI:1289257]
Uqcrc1	ENSMUSG00000025651	2855.04	1.74948	0.168361	10.3912	2.71789e-25	8.05189e-24	22273	Uqcrc1	ubiquinol-cytochrome c reductase core protein 1 [Source:MGI Symbol;Acc:MGI:107876]
Pard3b	ENSMUSG00000052062	202.756	2.01042	0.193572	10.3859	2.87421e-25	8.50307e-24	72823	Pard3b	par-3 family cell polarity regulator beta [Source:MGI Symbol;Acc:MGI:1919301]
Tor3a	ENSMUSG00000060519	350.766	-1.76681	0.170257	-10.3773	3.14543e-25	9.29244e-24	30935	Tor3a	torsin family 3, member A [Source:MGI Symbol;Acc:MGI:1353652]
Adssl1	ENSMUSG00000011148	1702.26	2.64206	0.254632	10.376	3.18929e-25	9.40884e-24	11565	Adssl1	adenylosuccinate synthetase like 1 [Source:MGI Symbol;Acc:MGI:87947]
Tmod4	ENSMUSG00000005628	1344.51	2.88753	0.278377	10.3728	3.29869e-25	9.71804e-24	50874	Tmod4	tropomodulin 4 [Source:MGI Symbol;Acc:MGI:1355285]
Ecsit	ENSMUSG00000066839	353.966	1.90031	0.183222	10.3716	3.33781e-25	9.81958e-24	26940	Ecsit	ECSIT signalling integrator [Source:MGI Symbol;Acc:MGI:1349469]
Hspb6	ENSMUSG00000036854	1482.48	3.03812	0.29302	10.3683	3.45565e-25	1.01521e-23	243912	Hspb6	heat shock protein, alpha-crystallin-related, B6 [Source:MGI Symbol;Acc:MGI:2685325]
Arl4a	ENSMUSG00000047446	373.159	1.77228	0.170947	10.3674	3.48834e-25	1.02339e-23	11861	Arl4a	ADP-ribosylation factor-like 4A [Source:MGI Symbol;Acc:MGI:99437]
Cacng6	ENSMUSG00000078815	267.832	2.5535	0.246526	10.358	3.85085e-25	1.12818e-23	54378	Cacng6	calcium channel, voltage-dependent, gamma subunit 6 [Source:MGI Symbol;Acc:MGI:1859168]
Lyn	ENSMUSG00000042228	1306.64	-1.69857	0.164004	-10.3569	3.89474e-25	1.13946e-23	17096	Lyn	LYN proto-oncogene, Src family tyrosine kinase [Source:MGI Symbol;Acc:MGI:96892]
Bola3	ENSMUSG00000045160	422.868	1.99241	0.192381	10.3566	3.90764e-25	1.14165e-23	78653	Bola3	bolA-like 3 (E. coli) [Source:MGI Symbol;Acc:MGI:1925903]
Epsti1	ENSMUSG00000022014	280.353	-2.57111	0.248358	-10.3524	4.07938e-25	1.19018e-23	108670	Epsti1	epithelial stromal interaction 1 (breast) [Source:MGI Symbol;Acc:MGI:1915168]
Ndufa5	ENSMUSG00000023089	1097.71	1.99623	0.192976	10.3445	4.43403e-25	1.29186e-23	68202	Ndufa5	NADH:ubiquinone oxidoreductase subunit A5 [Source:MGI Symbol;Acc:MGI:1915452]
Abcg1	ENSMUSG00000024030	661.083	-2.16664	0.209525	-10.3407	4.61025e-25	1.34136e-23	11307	Abcg1	ATP binding cassette subfamily G member 1 [Source:MGI Symbol;Acc:MGI:107704]
Alcam	ENSMUSG00000022636	351.274	-2.57388	0.249099	-10.3328	5.00869e-25	1.45528e-23	NA	Alcam	activated leukocyte cell adhesion molecule [Source:MGI Symbol;Acc:MGI:1313266]
Parp14	ENSMUSG00000034422	1256.9	-2.13692	0.207012	-10.3227	5.56347e-25	1.61425e-23	547253	Parp14	poly (ADP-ribose) polymerase family, member 14 [Source:MGI Symbol;Acc:MGI:1919489]
Atp1b3	ENSMUSG00000032412	1178.83	-1.4292	0.138473	-10.3211	5.65722e-25	1.6392e-23	11933	Atp1b3	ATPase, Na+/K+ transporting, beta 3 polypeptide [Source:MGI Symbol;Acc:MGI:107788]
Rnpep	ENSMUSG00000041926	606.843	-1.63228	0.158155	-10.3207	5.67893e-25	1.64323e-23	215615	Rnpep	arginyl aminopeptidase (aminopeptidase B) [Source:MGI Symbol;Acc:MGI:2384902]
Camk2a	ENSMUSG00000024617	429.263	2.79087	0.270503	10.3173	5.88299e-25	1.69995e-23	12322	Camk2a	calcium/calmodulin-dependent protein kinase II alpha [Source:MGI Symbol;Acc:MGI:88256]
Crat	ENSMUSG00000026853	1744.85	2.00523	0.194393	10.3153	6.00918e-25	1.73404e-23	12908	Crat	carnitine acetyltransferase [Source:MGI Symbol;Acc:MGI:109501]
Tbc1d4	ENSMUSG00000033083	732.669	1.99206	0.193279	10.3067	6.57365e-25	1.89434e-23	210789	Tbc1d4	TBC1 domain family, member 4 [Source:MGI Symbol;Acc:MGI:2429660]
Gm14636	ENSMUSG00000073274	80.2723	-3.17471	0.308107	-10.3039	6.76406e-25	1.94656e-23	NA	Gm14636	predicted gene 14636 [Source:MGI Symbol;Acc:MGI:3641976]
Slc9a9	ENSMUSG00000031129	411.691	-1.71062	0.166045	-10.3021	6.8934e-25	1.98108e-23	331004	Slc9a9	solute carrier family 9 (sodium/hydrogen exchanger), member 9 [Source:MGI Symbol;Acc:MGI:2679732]
Fitm2	ENSMUSG00000048486	666.397	2.05997	0.199965	10.3017	6.92544e-25	1.98758e-23	NA	Fitm2	fat storage-inducing transmembrane protein 2 [Source:MGI Symbol;Acc:MGI:2444508]
Vegfb	ENSMUSG00000024962	150.671	3.06873	0.297896	10.3013	6.94882e-25	1.99159e-23	22340	Vegfb	vascular endothelial growth factor B [Source:MGI Symbol;Acc:MGI:106199]
Ndufs3	ENSMUSG00000005510	773.958	1.86809	0.181406	10.2978	7.20979e-25	2.06358e-23	NA	Ndufs3	NADH:ubiquinone oxidoreductase core subunit S3 [Source:MGI Symbol;Acc:MGI:1915599]
Cd86	ENSMUSG00000022901	181.885	-2.23438	0.217082	-10.2928	7.59532e-25	2.17099e-23	12524	Cd86	CD86 antigen [Source:MGI Symbol;Acc:MGI:101773]
Mef2c	ENSMUSG00000005583	2695.47	2.08035	0.202303	10.2833	8.3765e-25	2.39104e-23	17260	Mef2c	myocyte enhancer factor 2C [Source:MGI Symbol;Acc:MGI:99458]
Ryr1	ENSMUSG00000030592	9200.26	3.05563	0.297308	10.2776	8.88814e-25	2.53366e-23	20190	Ryr1	ryanodine receptor 1, skeletal muscle [Source:MGI Symbol;Acc:MGI:99659]
Acot13	ENSMUSG00000006717	363.157	2.16695	0.210887	10.2754	9.09381e-25	2.58879e-23	66834	Acot13	acyl-CoA thioesterase 13 [Source:MGI Symbol;Acc:MGI:1914084]
Fh1	ENSMUSG00000026526	1209.53	1.51946	0.147882	10.2748	9.15436e-25	2.60253e-23	NA	Fh1	fumarate hydratase 1 [Source:MGI Symbol;Acc:MGI:95530]
9330159F19Rik	ENSMUSG00000004360	165.317	3.97387	0.386829	10.273	9.32978e-25	2.64883e-23	212448	9330159F19Rik	RIKEN cDNA 9330159F19 gene [Source:MGI Symbol;Acc:MGI:3036239]
Plin2	ENSMUSG00000028494	3627.63	-2.93183	0.285419	-10.272	9.42366e-25	2.67189e-23	11520	Plin2	perilipin 2 [Source:MGI Symbol;Acc:MGI:87920]
Adhfe1	ENSMUSG00000025911	199.566	3.23354	0.314937	10.2673	9.89584e-25	2.80201e-23	76187	Adhfe1	alcohol dehydrogenase, iron containing, 1 [Source:MGI Symbol;Acc:MGI:1923437]
Crhr2	ENSMUSG00000003476	112.116	3.87581	0.378014	10.2531	1.1461e-24	3.24084e-23	12922	Crhr2	corticotropin releasing hormone receptor 2 [Source:MGI Symbol;Acc:MGI:894312]
Sparcl1	ENSMUSG00000029309	2077.29	1.67658	0.163574	10.2496	1.18779e-24	3.35424e-23	NA	Sparcl1	SPARC-like 1 [Source:MGI Symbol;Acc:MGI:108110]
Aox1	ENSMUSG00000063558	331.179	2.18974	0.213742	10.2448	1.24876e-24	3.5217e-23	11761	Aox1	aldehyde oxidase 1 [Source:MGI Symbol;Acc:MGI:88035]
Mgat2	ENSMUSG00000043998	554.608	-1.60125	0.156306	-10.2443	1.25567e-24	3.53646e-23	217664	Mgat2	mannoside acetylglucosaminyltransferase 2 [Source:MGI Symbol;Acc:MGI:2384966]
Atp5c1	ENSMUSG00000025781	3080.58	1.58322	0.154549	10.2441	1.25738e-24	3.53658e-23	11949	Atp5c1	ATP synthase, H+ transporting, mitochondrial F1 complex, gamma polypeptide 1 [Source:MGI Symbol;Acc:MGI:1261437]
Tubb2a	ENSMUSG00000058672	932.015	-1.77922	0.173859	-10.2337	1.40045e-24	3.93374e-23	22151	Tubb2a	tubulin, beta 2A class IIA [Source:MGI Symbol;Acc:MGI:107861]
Tbc1d9	ENSMUSG00000031709	265.206	-2.24433	0.219349	-10.2318	1.42907e-24	4.00879e-23	71310	Tbc1d9	TBC1 domain family, member 9 [Source:MGI Symbol;Acc:MGI:1918560]
Irak4	ENSMUSG00000059883	239.708	-1.54355	0.150963	-10.2247	1.5368e-24	4.30529e-23	266632	Irak4	interleukin-1 receptor-associated kinase 4 [Source:MGI Symbol;Acc:MGI:2182474]
Washc4	ENSMUSG00000034560	963.806	-1.24549	0.121829	-10.2232	1.56023e-24	4.36512e-23	319277	Washc4	WASH complex subunit 4 [Source:MGI Symbol;Acc:MGI:2441787]
Kdelr3	ENSMUSG00000010830	409.584	-2.22999	0.218203	-10.2198	1.61709e-24	4.51822e-23	105785	Kdelr3	KDEL (Lys-Asp-Glu-Leu) endoplasmic reticulum protein retention receptor 3 [Source:MGI Symbol;Acc:MGI:2145953]
Msrb3	ENSMUSG00000051236	881.534	1.67534	0.163998	10.2156	1.6883e-24	4.71096e-23	320183	Msrb3	methionine sulfoxide reductase B3 [Source:MGI Symbol;Acc:MGI:2443538]
Alpk3	ENSMUSG00000038763	1344.51	2.54071	0.24876	10.2135	1.72537e-24	4.80805e-23	116904	Alpk3	alpha-kinase 3 [Source:MGI Symbol;Acc:MGI:2151224]
Adss	ENSMUSG00000015961	485.815	-1.39332	0.136421	-10.2133	1.72826e-24	4.80975e-23	11566	Adss	adenylosuccinate synthetase, non muscle [Source:MGI Symbol;Acc:MGI:87948]
Mydgf	ENSMUSG00000019579	505.417	-1.1845	0.116029	-10.2086	1.81384e-24	5.04129e-23	NA	Mydgf	myeloid derived growth factor [Source:MGI Symbol;Acc:MGI:2156020]
Ptpro	ENSMUSG00000030223	248.14	-2.32341	0.227676	-10.2049	1.88543e-24	5.23338e-23	19277	Ptpro	protein tyrosine phosphatase, receptor type, O [Source:MGI Symbol;Acc:MGI:1097152]
Lcp1	ENSMUSG00000021998	5265.56	-2.26752	0.222277	-10.2014	1.95523e-24	5.42e-23	18826	Lcp1	lymphocyte cytosolic protein 1 [Source:MGI Symbol;Acc:MGI:104808]
Cped1	ENSMUSG00000062980	856.072	1.37083	0.134532	10.1896	2.20651e-24	6.10853e-23	214642	Cped1	cadherin-like and PC-esterase domain containing 1 [Source:MGI Symbol;Acc:MGI:2444814]
Art3	ENSMUSG00000034842	566.914	2.6843	0.263448	10.1891	2.21781e-24	6.13177e-23	109979	Art3	ADP-ribosyltransferase 3 [Source:MGI Symbol;Acc:MGI:1202729]
Eepd1	ENSMUSG00000036611	511.851	1.94392	0.190824	10.187	2.26726e-24	6.26031e-23	67484	Eepd1	endonuclease/exonuclease/phosphatase family domain containing 1 [Source:MGI Symbol;Acc:MGI:1914734]
Cgas	ENSMUSG00000032344	64.1907	-2.80596	0.275791	-10.1742	2.58531e-24	7.12919e-23	214763	Cgas	cyclic GMP-AMP synthase [Source:MGI Symbol;Acc:MGI:2442261]
Ms4a4a	ENSMUSG00000101389	151.653	-4.02526	0.395675	-10.1732	2.61302e-24	7.19621e-23	NA	Ms4a4a	membrane-spanning 4-domains, subfamily A, member 4A [Source:MGI Symbol;Acc:MGI:3643932]
Lama2	ENSMUSG00000019899	1389.13	1.84734	0.18166	10.1693	2.71974e-24	7.48034e-23	16773	Lama2	laminin, alpha 2 [Source:MGI Symbol;Acc:MGI:99912]
Ugcg	ENSMUSG00000028381	752.619	-1.44085	0.141739	-10.1655	2.82795e-24	7.76786e-23	22234	Ugcg	UDP-glucose ceramide glucosyltransferase [Source:MGI Symbol;Acc:MGI:1332243]
Dffa	ENSMUSG00000028974	269.787	1.5631	0.153812	10.1624	2.91748e-24	8.00338e-23	13347	Dffa	DNA fragmentation factor, alpha subunit [Source:MGI Symbol;Acc:MGI:1196227]
Gid4	ENSMUSG00000018415	544.634	1.61086	0.158521	10.1618	2.93559e-24	8.04261e-23	66771	Gid4	GID complex subunit 4, VID24 homolog [Source:MGI Symbol;Acc:MGI:1914021]
Susd3	ENSMUSG00000021384	128.724	-2.60989	0.256888	-10.1597	3.00118e-24	8.21166e-23	66329	Susd3	sushi domain containing 3 [Source:MGI Symbol;Acc:MGI:1913579]
Pik3ap1	ENSMUSG00000025017	561.031	-2.58531	0.254528	-10.1573	3.07493e-24	8.40256e-23	83490	Pik3ap1	phosphoinositide-3-kinase adaptor protein 1 [Source:MGI Symbol;Acc:MGI:1933177]
Snx12	ENSMUSG00000046032	361.126	-0.9716	0.0957299	-10.1494	3.33465e-24	9.1005e-23	55988	Snx12	sorting nexin 12 [Source:MGI Symbol;Acc:MGI:1919331]
Pcx	ENSMUSG00000024892	1513.25	3.30123	0.32528	10.1489	3.35094e-24	9.13315e-23	18563	Pcx	pyruvate carboxylase [Source:MGI Symbol;Acc:MGI:97520]
Ptgs2	ENSMUSG00000032487	213.394	-4.26482	0.42038	-10.1452	3.48212e-24	9.47846e-23	19225	Ptgs2	prostaglandin-endoperoxide synthase 2 [Source:MGI Symbol;Acc:MGI:97798]
Ube2r2	ENSMUSG00000036241	843.144	1.00919	0.0995206	10.1405	3.6536e-24	9.93243e-23	67615	Ube2r2	ubiquitin-conjugating enzyme E2R 2 [Source:MGI Symbol;Acc:MGI:1914865]
Tnfaip8l2	ENSMUSG00000013707	297.18	-2.24383	0.221399	-10.1348	3.87243e-24	1.05138e-22	69769	Tnfaip8l2	tumor necrosis factor, alpha-induced protein 8-like 2 [Source:MGI Symbol;Acc:MGI:1917019]
Cbr2	ENSMUSG00000025150	676.166	-2.64558	0.261172	-10.1296	4.08132e-24	1.10667e-22	12409	Cbr2	carbonyl reductase 2 [Source:MGI Symbol;Acc:MGI:107200]
Fabp3	ENSMUSG00000028773	1685.45	3.09469	0.305935	10.1155	4.7146e-24	1.27675e-22	NA	Fabp3	fatty acid binding protein 3, muscle and heart [Source:MGI Symbol;Acc:MGI:95476]
Manf	ENSMUSG00000032575	698.954	-1.67058	0.165152	-10.1154	4.72241e-24	1.27723e-22	NA	Manf	mesencephalic astrocyte-derived neurotrophic factor [Source:MGI Symbol;Acc:MGI:1922090]
Ppp4c	ENSMUSG00000030697	646.927	-1.12702	0.111431	-10.114	4.78764e-24	1.29321e-22	56420	Ppp4c	protein phosphatase 4, catalytic subunit [Source:MGI Symbol;Acc:MGI:1891763]
Rilpl1	ENSMUSG00000029392	541.913	2.45325	0.24267	10.1094	5.01821e-24	1.35376e-22	75695	Rilpl1	Rab interacting lysosomal protein-like 1 [Source:MGI Symbol;Acc:MGI:1922945]
Pcca	ENSMUSG00000041650	261.255	2.22002	0.21974	10.103	5.36026e-24	1.44419e-22	110821	Pcca	propionyl-Coenzyme A carboxylase, alpha polypeptide [Source:MGI Symbol;Acc:MGI:97499]
Islr	ENSMUSG00000037206	1140.89	1.84403	0.182579	10.0999	5.53052e-24	1.48817e-22	26968	Islr	immunoglobulin superfamily containing leucine-rich repeat [Source:MGI Symbol;Acc:MGI:1349645]
Foxo4	ENSMUSG00000042903	377.607	1.93157	0.191263	10.099	5.57869e-24	1.49922e-22	54601	Foxo4	forkhead box O4 [Source:MGI Symbol;Acc:MGI:1891915]
Ppp2r3a	ENSMUSG00000043154	1329.32	2.38516	0.236193	10.0984	5.61728e-24	1.50767e-22	235542	Ppp2r3a	protein phosphatase 2, regulatory subunit B'', alpha [Source:MGI Symbol;Acc:MGI:2442104]
Ndufb3	ENSMUSG00000026032	642.939	1.55717	0.154205	10.098	5.63701e-24	1.51105e-22	66495	Ndufb3	NADH:ubiquinone oxidoreductase subunit B3 [Source:MGI Symbol;Acc:MGI:1913745]
Tbcb	ENSMUSG00000006095	375.873	-1.1438	0.113332	-10.0924	5.96891e-24	1.59799e-22	66411	Tbcb	tubulin folding cofactor B [Source:MGI Symbol;Acc:MGI:1913661]
Id2	ENSMUSG00000020644	441.71	-1.32941	0.131768	-10.089	6.17985e-24	1.65237e-22	15902	Id2	inhibitor of DNA binding 2 [Source:MGI Symbol;Acc:MGI:96397]
Ky	ENSMUSG00000035606	230.348	4.48467	0.4447	10.0847	6.45498e-24	1.72375e-22	16716	Ky	kyphoscoliosis peptidase [Source:MGI Symbol;Acc:MGI:96709]
Elovl1	ENSMUSG00000006390	486.71	-1.3273	0.13163	-10.0835	6.53508e-24	1.74294e-22	54325	Elovl1	elongation of very long chain fatty acids (FEN1/Elo2, SUR4/Elo3, yeast)-like 1 [Source:MGI Symbol;Acc:MGI:1858959]
Ltbr	ENSMUSG00000030339	587.133	-1.17604	0.116685	-10.0788	6.85811e-24	1.82678e-22	17000	Ltbr	lymphotoxin B receptor [Source:MGI Symbol;Acc:MGI:104875]
Pitpnc1	ENSMUSG00000040430	558.28	1.49828	0.148704	10.0756	7.0858e-24	1.88505e-22	71795	Pitpnc1	phosphatidylinositol transfer protein, cytoplasmic 1 [Source:MGI Symbol;Acc:MGI:1919045]
Hmox1	ENSMUSG00000005413	2215.93	-2.95508	0.29334	-10.0739	7.20523e-24	1.91442e-22	15368	Hmox1	heme oxygenase 1 [Source:MGI Symbol;Acc:MGI:96163]
Hjv	ENSMUSG00000038403	1132.99	2.82492	0.280492	10.0713	7.39935e-24	1.96352e-22	69585	Hjv	hemojuvelin BMP co-receptor [Source:MGI Symbol;Acc:MGI:1916835]
B4galt1	ENSMUSG00000028413	1146.47	-1.16401	0.115609	-10.0685	7.60959e-24	2.01678e-22	NA	B4galt1	UDP-Gal:betaGlcNAc beta 1,4- galactosyltransferase, polypeptide 1 [Source:MGI Symbol;Acc:MGI:95705]
Pdia4	ENSMUSG00000025823	1692.71	-1.53964	0.152977	-10.0645	7.92831e-24	2.09862e-22	12304	Pdia4	protein disulfide isomerase associated 4 [Source:MGI Symbol;Acc:MGI:104864]
Ddx58	ENSMUSG00000040296	664.447	-2.02016	0.20073	-10.0641	7.96477e-24	2.10563e-22	NA	Ddx58	DEAD (Asp-Glu-Ala-Asp) box polypeptide 58 [Source:MGI Symbol;Acc:MGI:2442858]
Steap2	ENSMUSG00000015653	153.798	-2.67816	0.266147	-10.0627	8.0725e-24	2.13144e-22	74051	Steap2	six transmembrane epithelial antigen of prostate 2 [Source:MGI Symbol;Acc:MGI:1921301]
Ppargc1a	ENSMUSG00000029167	145.807	3.35956	0.333944	10.0602	8.27925e-24	2.1833e-22	19017	Ppargc1a	peroxisome proliferative activated receptor, gamma, coactivator 1 alpha [Source:MGI Symbol;Acc:MGI:1342774]
Plcl1	ENSMUSG00000038349	118.46	2.07535	0.206327	10.0585	8.42372e-24	2.21863e-22	227120	Plcl1	phospholipase C-like 1 [Source:MGI Symbol;Acc:MGI:3036262]
Osbpl1a	ENSMUSG00000044252	463.676	1.47873	0.14704	10.0567	8.5863e-24	2.25863e-22	64291	Osbpl1a	oxysterol binding protein-like 1A [Source:MGI Symbol;Acc:MGI:1927551]
Srgn	ENSMUSG00000020077	1904.52	-2.5485	0.253618	-10.0486	9.32181e-24	2.44906e-22	19073	Srgn	serglycin [Source:MGI Symbol;Acc:MGI:97756]
Fbxl5	ENSMUSG00000039753	1122.89	-1.83936	0.183086	-10.0465	9.52308e-24	2.49883e-22	242960	Fbxl5	F-box and leucine-rich repeat protein 5 [Source:MGI Symbol;Acc:MGI:2152883]
Plp2	ENSMUSG00000031146	746.36	-1.52594	0.152159	-10.0286	1.1417e-23	2.99208e-22	18824	Plp2	proteolipid protein 2 [Source:MGI Symbol;Acc:MGI:1298382]
AI413582	ENSMUSG00000062753	140.239	-1.95668	0.195157	-10.0262	1.1697e-23	3.06166e-22	106672	AI413582	expressed sequence AI413582 [Source:MGI Symbol;Acc:MGI:2146839]
Samhd1	ENSMUSG00000027639	1495.74	-1.98445	0.198031	-10.0209	1.2337e-23	3.22518e-22	56045	Samhd1	SAM domain and HD domain, 1 [Source:MGI Symbol;Acc:MGI:1927468]
Erp29	ENSMUSG00000029616	1057.64	-1.40222	0.139958	-10.0188	1.25977e-23	3.28927e-22	NA	Erp29	endoplasmic reticulum protein 29 [Source:MGI Symbol;Acc:MGI:1914647]
Arpc3	ENSMUSG00000029465	1650.97	-1.56072	0.155818	-10.0163	1.29288e-23	3.37154e-22	56378	Arpc3	actin related protein 2/3 complex, subunit 3 [Source:MGI Symbol;Acc:MGI:1928375]
Pdha1	ENSMUSG00000031299	2985.6	1.78321	0.178168	10.0086	1.39728e-23	3.6393e-22	18597	Pdha1	pyruvate dehydrogenase E1 alpha 1 [Source:MGI Symbol;Acc:MGI:97532]
Fscn1	ENSMUSG00000029581	571.6	-2.16135	0.215987	-10.0069	1.42199e-23	3.69911e-22	14086	Fscn1	fascin actin-bundling protein 1 [Source:MGI Symbol;Acc:MGI:1352745]
Ldhd	ENSMUSG00000031958	172.536	2.44738	0.244581	10.0064	1.42833e-23	3.71103e-22	NA	Ldhd	lactate dehydrogenase D [Source:MGI Symbol;Acc:MGI:106428]
Myh4	ENSMUSG00000057003	70200.7	3.2055	0.320418	10.0041	1.46204e-23	3.79395e-22	17884	Myh4	myosin, heavy polypeptide 4, skeletal muscle [Source:MGI Symbol;Acc:MGI:1339713]
C1qa	ENSMUSG00000036887	3008.52	-2.1908	0.219112	-9.99851	1.54701e-23	4.0095e-22	12259	C1qa	complement component 1, q subcomponent, alpha polypeptide [Source:MGI Symbol;Acc:MGI:88223]
Rab11fip3	ENSMUSG00000037098	312.927	2.03588	0.203657	9.99659	1.57741e-23	4.08329e-22	215445	Rab11fip3	RAB11 family interacting protein 3 (class II) [Source:MGI Symbol;Acc:MGI:2444431]
Ank	ENSMUSG00000022265	1103.71	1.83416	0.183559	9.99221	1.64863e-23	4.26242e-22	11732	Ank	progressive ankylosis [Source:MGI Symbol;Acc:MGI:3045421]
Vezf1	ENSMUSG00000018377	728.164	1.17455	0.117613	9.98663	1.74411e-23	4.50378e-22	22344	Vezf1	vascular endothelial zinc finger 1 [Source:MGI Symbol;Acc:MGI:1313291]
Myl2	ENSMUSG00000013936	1577.11	3.68326	0.368995	9.98185	1.83021e-23	4.72033e-22	17906	Myl2	myosin, light polypeptide 2, regulatory, cardiac, slow [Source:MGI Symbol;Acc:MGI:97272]
Hadh	ENSMUSG00000027984	932.089	2.15602	0.216063	9.97864	1.89048e-23	4.86983e-22	15107	Hadh	hydroxyacyl-Coenzyme A dehydrogenase [Source:MGI Symbol;Acc:MGI:96009]
Mlkl	ENSMUSG00000012519	212.899	-2.19737	0.220255	-9.9765	1.93157e-23	4.96962e-22	74568	Mlkl	mixed lineage kinase domain-like [Source:MGI Symbol;Acc:MGI:1921818]
Pgm2	ENSMUSG00000029171	241.813	-1.69764	0.17022	-9.97319	1.99704e-23	5.1318e-22	66681	Pgm2	phosphoglucomutase 2 [Source:MGI Symbol;Acc:MGI:97564]
Cln5	ENSMUSG00000022125	401.293	-1.24109	0.124524	-9.96667	2.13252e-23	5.47328e-22	211286	Cln5	ceroid-lipofuscinosis, neuronal 5 [Source:MGI Symbol;Acc:MGI:2442253]
Fblim1	ENSMUSG00000006219	208.421	-2.36616	0.237464	-9.96425	2.1851e-23	5.60143e-22	74202	Fblim1	filamin binding LIM protein 1 [Source:MGI Symbol;Acc:MGI:1921452]
Cers6	ENSMUSG00000027035	603.169	-2.04515	0.205272	-9.96311	2.21044e-23	5.65952e-22	241447	Cers6	ceramide synthase 6 [Source:MGI Symbol;Acc:MGI:2442564]
Tigd4	ENSMUSG00000047819	73.432	4.27495	0.429171	9.96095	2.25899e-23	5.77684e-22	403175	Tigd4	tigger transposable element derived 4 [Source:MGI Symbol;Acc:MGI:2685264]
Nagk	ENSMUSG00000034744	332.241	-1.43895	0.144515	-9.95713	2.34737e-23	5.99558e-22	56174	Nagk	N-acetylglucosamine kinase [Source:MGI Symbol;Acc:MGI:1860418]
Gngt2	ENSMUSG00000038811	341.474	-1.83071	0.183898	-9.95504	2.39735e-23	6.11585e-22	14710	Gngt2	guanine nucleotide binding protein (G protein), gamma transducing activity polypeptide 2 [Source:MGI Symbol;Acc:MGI:893584]
Adcy9	ENSMUSG00000005580	324.089	1.87534	0.188399	9.95411	2.41982e-23	6.16573e-22	11515	Adcy9	adenylate cyclase 9 [Source:MGI Symbol;Acc:MGI:108450]
Morc3	ENSMUSG00000039456	845.832	-1.27562	0.128153	-9.95384	2.42633e-23	6.17486e-22	338467	Morc3	microrchidia 3 [Source:MGI Symbol;Acc:MGI:2136841]
Uqcrc2	ENSMUSG00000030884	2358.36	1.8094	0.181887	9.94793	2.57485e-23	6.54495e-22	67003	Uqcrc2	ubiquinol cytochrome c reductase core protein 2 [Source:MGI Symbol;Acc:MGI:1914253]
Clpx	ENSMUSG00000015357	507.576	1.19512	0.120164	9.94579	2.63068e-23	6.67884e-22	270166	Clpx	caseinolytic mitochondrial matrix peptidase chaperone subunit [Source:MGI Symbol;Acc:MGI:1346017]
Reck	ENSMUSG00000028476	214.871	1.69437	0.170522	9.93634	2.89262e-23	7.33502e-22	53614	Reck	reversion-inducing-cysteine-rich protein with kazal motifs [Source:MGI Symbol;Acc:MGI:1855698]
Rgl1	ENSMUSG00000026482	996.574	-1.58954	0.160021	-9.93333	2.9812e-23	7.55058e-22	19731	Rgl1	ral guanine nucleotide dissociation stimulator,-like 1 [Source:MGI Symbol;Acc:MGI:107484]
Fn3k	ENSMUSG00000025175	121.538	3.78771	0.381368	9.9319	3.02439e-23	7.65079e-22	63828	Fn3k	fructosamine 3 kinase [Source:MGI Symbol;Acc:MGI:1926834]
Pcmtd2	ENSMUSG00000027589	441.026	1.62238	0.163456	9.92547	3.22566e-23	8.15018e-22	245867	Pcmtd2	protein-L-isoaspartate (D-aspartate) O-methyltransferase domain containing 2 [Source:MGI Symbol;Acc:MGI:1923927]
Rbm20	ENSMUSG00000043639	244.044	2.62429	0.26441	9.92504	3.23958e-23	8.17559e-22	73713	Rbm20	RNA binding motif protein 20 [Source:MGI Symbol;Acc:MGI:1920963]
Zfp651	ENSMUSG00000013419	542.232	1.97138	0.198669	9.9229	3.30987e-23	8.34302e-22	270210	Zfp651	zinc finger protein 651 [Source:MGI Symbol;Acc:MGI:2670992]
Lipa	ENSMUSG00000024781	1695.99	-1.99379	0.200948	-9.92194	3.34197e-23	8.41387e-22	16889	Lipa	lysosomal acid lipase A [Source:MGI Symbol;Acc:MGI:96789]
App	ENSMUSG00000022892	4770.01	-0.955209	0.0962788	-9.92129	3.36395e-23	8.45912e-22	11820	App	amyloid beta (A4) precursor protein [Source:MGI Symbol;Acc:MGI:88059]
Clec4a1	ENSMUSG00000049037	262.972	-3.06405	0.308938	-9.91801	3.47615e-23	8.73088e-22	269799	Clec4a1	C-type lectin domain family 4, member a1 [Source:MGI Symbol;Acc:MGI:3036291]
Colgalt1	ENSMUSG00000034807	1455.94	-1.01986	0.102854	-9.91566	3.55881e-23	8.92788e-22	234407	Colgalt1	collagen beta(1-O)galactosyltransferase 1 [Source:MGI Symbol;Acc:MGI:1924348]
Hipk3	ENSMUSG00000027177	2314.68	1.28166	0.129271	9.9145	3.60068e-23	9.0222e-22	15259	Hipk3	homeodomain interacting protein kinase 3 [Source:MGI Symbol;Acc:MGI:1314882]
Skap2	ENSMUSG00000059182	894.25	-1.64864	0.166312	-9.91296	3.65668e-23	9.15165e-22	NA	Skap2	src family associated phosphoprotein 2 [Source:MGI Symbol;Acc:MGI:1889206]
Kctd15	ENSMUSG00000030499	190.56	2.13653	0.215619	9.90884	3.81063e-23	9.52567e-22	233107	Kctd15	potassium channel tetramerisation domain containing 15 [Source:MGI Symbol;Acc:MGI:2385276]
Suox	ENSMUSG00000049858	245.224	1.80124	0.181829	9.90622	3.91174e-23	9.76686e-22	211389	Suox	sulfite oxidase [Source:MGI Symbol;Acc:MGI:2446117]
Tmem52	ENSMUSG00000023153	141.757	3.58955	0.362565	9.90043	4.14506e-23	1.03372e-21	69671	Tmem52	transmembrane protein 52 [Source:MGI Symbol;Acc:MGI:1916921]
Pdhb	ENSMUSG00000021748	1111.46	1.84048	0.185904	9.90017	4.15548e-23	1.0351e-21	68263	Pdhb	pyruvate dehydrogenase (lipoamide) beta [Source:MGI Symbol;Acc:MGI:1915513]
Narf	ENSMUSG00000000056	999.701	1.65709	0.167397	9.89916	4.19793e-23	1.04444e-21	67608	Narf	nuclear prelamin A recognition factor [Source:MGI Symbol;Acc:MGI:1914858]
Rhoa	ENSMUSG00000007815	2364.3	-0.932903	0.094282	-9.89482	4.38387e-23	1.08942e-21	11848	Rhoa	ras homolog family member A [Source:MGI Symbol;Acc:MGI:1096342]
Klf15	ENSMUSG00000030087	206.722	3.67559	0.371715	9.8882	4.68386e-23	1.1626e-21	66277	Klf15	Kruppel-like factor 15 [Source:MGI Symbol;Acc:MGI:1929988]
Spry1	ENSMUSG00000037211	211.745	1.81297	0.183396	9.88554	4.80966e-23	1.19242e-21	24063	Spry1	sprouty RTK signaling antagonist 1 [Source:MGI Symbol;Acc:MGI:1345139]
Clta	ENSMUSG00000028478	1264.17	-1.24541	0.125985	-9.88538	4.81768e-23	1.19301e-21	12757	Clta	clathrin, light polypeptide (Lca) [Source:MGI Symbol;Acc:MGI:894297]
Rab5c	ENSMUSG00000019173	1500.56	-1.16703	0.118072	-9.88403	4.88305e-23	1.20778e-21	19345	Rab5c	RAB5C, member RAS oncogene family [Source:MGI Symbol;Acc:MGI:105306]
Maob	ENSMUSG00000040147	142.248	2.25185	0.227926	9.87974	5.09666e-23	1.25914e-21	109731	Maob	monoamine oxidase B [Source:MGI Symbol;Acc:MGI:96916]
Fmn1	ENSMUSG00000044042	291.242	-2.48138	0.251195	-9.87831	5.16978e-23	1.27572e-21	14260	Fmn1	formin 1 [Source:MGI Symbol;Acc:MGI:101815]
Slfn4	ENSMUSG00000000204	1811.04	-4.83122	0.489126	-9.87724	5.22542e-23	1.28794e-21	20558	Slfn4	schlafen 4 [Source:MGI Symbol;Acc:MGI:1329010]
Nceh1	ENSMUSG00000027698	763.836	-1.46023	0.147932	-9.87092	5.56513e-23	1.37007e-21	320024	Nceh1	neutral cholesterol ester hydrolase 1 [Source:MGI Symbol;Acc:MGI:2443191]
Ndufb4	ENSMUSG00000022820	534.181	1.63997	0.166155	9.87012	5.60971e-23	1.37906e-21	68194	Ndufb4	NADH:ubiquinone oxidoreductase subunit B4 [Source:MGI Symbol;Acc:MGI:1915444]
Ndufb4-1	ENSMUSG00000022820	534.181	1.63997	0.166155	9.87012	5.60971e-23	1.37906e-21	100042503	Ndufb4	NADH:ubiquinone oxidoreductase subunit B4 [Source:MGI Symbol;Acc:MGI:1915444]
Rftn1	ENSMUSG00000039316	496.02	-1.07225	0.108637	-9.87003	5.61469e-23	1.37906e-21	76438	Rftn1	raftlin lipid raft linker 1 [Source:MGI Symbol;Acc:MGI:1923688]
Cxcl2	ENSMUSG00000058427	364.561	-7.21546	0.731337	-9.86612	5.83797e-23	1.43223e-21	20310	Cxcl2	chemokine (C-X-C motif) ligand 2 [Source:MGI Symbol;Acc:MGI:1340094]
BC005537	ENSMUSG00000019132	1609.89	-1.29378	0.131154	-9.86455	5.92995e-23	1.45311e-21	NA	BC005537	cDNA sequence BC005537 [Source:MGI Symbol;Acc:MGI:2441726]
Trim7	ENSMUSG00000040350	221.175	2.47276	0.250677	9.86435	5.94203e-23	1.45439e-21	94089	Trim7	tripartite motif-containing 7 [Source:MGI Symbol;Acc:MGI:2137353]
Ch25h	ENSMUSG00000050370	48.8447	-4.74039	0.480906	-9.8572	6.38035e-23	1.55986e-21	12642	Ch25h	cholesterol 25-hydroxylase [Source:MGI Symbol;Acc:MGI:1333869]
Ibtk	ENSMUSG00000035941	1012.95	0.89693	0.0909947	9.85694	6.39666e-23	1.56204e-21	108837	Ibtk	inhibitor of Bruton agammaglobulinemia tyrosine kinase [Source:MGI Symbol;Acc:MGI:1918677]
Ndufa4	ENSMUSG00000029632	3010.3	1.72176	0.174744	9.85305	6.64961e-23	1.62194e-21	NA	Ndufa4	Ndufa4, mitochondrial complex associated [Source:MGI Symbol;Acc:MGI:107686]
Ighm	ENSMUSG00000076617	3758.57	4.00098	0.406324	9.84677	7.07834e-23	1.72452e-21	NA	Ighm	immunoglobulin heavy constant mu [Source:MGI Symbol;Acc:MGI:96448]
Pik3c2a	ENSMUSG00000030660	788.46	-1.28319	0.13037	-9.84268	7.37182e-23	1.79395e-21	18704	Pik3c2a	phosphatidylinositol-4-phosphate 3-kinase catalytic subunit type 2 alpha [Source:MGI Symbol;Acc:MGI:1203729]
Atp1b1	ENSMUSG00000026576	623.7	2.31881	0.235849	9.83174	8.21836e-23	1.99766e-21	11931	Atp1b1	ATPase, Na+/K+ transporting, beta 1 polypeptide [Source:MGI Symbol;Acc:MGI:88108]
Atp5o	ENSMUSG00000022956	2662.14	1.53291	0.155948	9.82962	8.39315e-23	2.0378e-21	28080	Atp5o	ATP synthase, H+ transporting, mitochondrial F1 complex, O subunit [Source:MGI Symbol;Acc:MGI:106341]
Pdia3	ENSMUSG00000027248	2723.53	-1.68326	0.171335	-9.82441	8.83919e-23	2.14363e-21	14827	Pdia3	protein disulfide isomerase associated 3 [Source:MGI Symbol;Acc:MGI:95834]
Nab1	ENSMUSG00000002881	593.222	-1.13867	0.115996	-9.81653	9.55813e-23	2.31533e-21	17936	Nab1	Ngfi-A binding protein 1 [Source:MGI Symbol;Acc:MGI:107564]
Ptpn12	ENSMUSG00000028771	485.494	-1.31367	0.133829	-9.81604	9.60392e-23	2.32375e-21	19248	Ptpn12	protein tyrosine phosphatase, non-receptor type 12 [Source:MGI Symbol;Acc:MGI:104673]
Prkca	ENSMUSG00000050965	491.653	1.50661	0.153501	9.81499	9.70433e-23	2.34536e-21	18750	Prkca	protein kinase C, alpha [Source:MGI Symbol;Acc:MGI:97595]
Sgca	ENSMUSG00000001508	393.106	2.6726	0.272513	9.80724	1.04791e-22	2.52971e-21	20391	Sgca	sarcoglycan, alpha (dystrophin-associated glycoprotein) [Source:MGI Symbol;Acc:MGI:894698]
Prkaa2	ENSMUSG00000028518	827.995	2.72133	0.27753	9.80556	1.06555e-22	2.56937e-21	108079	Prkaa2	protein kinase, AMP-activated, alpha 2 catalytic subunit [Source:MGI Symbol;Acc:MGI:1336173]
Galns	ENSMUSG00000015027	308.817	-1.83655	0.187364	-9.80209	1.10278e-22	2.6561e-21	50917	Galns	galactosamine (N-acetyl)-6-sulfate sulfatase [Source:MGI Symbol;Acc:MGI:1355303]
Pgs1	ENSMUSG00000017715	474.691	-1.13679	0.115976	-9.80191	1.10473e-22	2.65776e-21	NA	Pgs1	phosphatidylglycerophosphate synthase 1 [Source:MGI Symbol;Acc:MGI:1921701]
Cthrc1	ENSMUSG00000054196	681.517	-3.25964	0.332983	-9.78919	1.253e-22	3.01104e-21	68588	Cthrc1	collagen triple helix repeat containing 1 [Source:MGI Symbol;Acc:MGI:1915838]
Fkbp10	ENSMUSG00000001555	1071.72	-1.8192	0.185879	-9.78699	1.28046e-22	3.07353e-21	14230	Fkbp10	FK506 binding protein 10 [Source:MGI Symbol;Acc:MGI:104769]
Acp2	ENSMUSG00000002103	749.255	-1.30678	0.133581	-9.7827	1.33602e-22	3.20326e-21	11432	Acp2	acid phosphatase 2, lysosomal [Source:MGI Symbol;Acc:MGI:87882]
Ptpra	ENSMUSG00000027303	985.01	-1.00098	0.102413	-9.77398	1.45614e-22	3.48731e-21	19262	Ptpra	protein tyrosine phosphatase, receptor type, A [Source:MGI Symbol;Acc:MGI:97808]
Spg21	ENSMUSG00000032388	525.113	-1.32714	0.135864	-9.76813	1.54276e-22	3.69057e-21	27965	Spg21	SPG21, maspardin [Source:MGI Symbol;Acc:MGI:106403]
Atp1a2	ENSMUSG00000007097	6535.22	2.5253	0.258557	9.76691	1.56148e-22	3.73112e-21	98660	Atp1a2	ATPase, Na+/K+ transporting, alpha 2 polypeptide [Source:MGI Symbol;Acc:MGI:88106]
Rilp	ENSMUSG00000038195	117.622	2.4372	0.249703	9.76036	1.66555e-22	3.97531e-21	280408	Rilp	Rab interacting lysosomal protein [Source:MGI Symbol;Acc:MGI:2144271]
Nubp1	ENSMUSG00000022503	227.286	-1.38921	0.142365	-9.75806	1.70376e-22	4.06191e-21	26425	Nubp1	nucleotide binding protein 1 [Source:MGI Symbol;Acc:MGI:1347073]
Neb	ENSMUSG00000026950	35028.2	2.84013	0.291098	9.75659	1.72872e-22	4.11678e-21	17996	Neb	nebulin [Source:MGI Symbol;Acc:MGI:97292]
Rassf2	ENSMUSG00000027339	947.527	-1.45547	0.149202	-9.75509	1.75443e-22	4.17328e-21	215653	Rassf2	Ras association (RalGDS/AF-6) domain family member 2 [Source:MGI Symbol;Acc:MGI:2442060]
Slc7a11	ENSMUSG00000027737	397.451	-3.82123	0.391731	-9.75473	1.76077e-22	4.18367e-21	26570	Slc7a11	solute carrier family 7 (cationic amino acid transporter, y+ system), member 11 [Source:MGI Symbol;Acc:MGI:1347355]
Ntrk2	ENSMUSG00000055254	318.333	2.59109	0.265642	9.75406	1.77238e-22	4.2065e-21	18212	Ntrk2	neurotrophic tyrosine kinase, receptor, type 2 [Source:MGI Symbol;Acc:MGI:97384]
Spint1	ENSMUSG00000027315	30.2785	-5.0292	0.515721	-9.75178	1.81267e-22	4.29731e-21	20732	Spint1	serine protease inhibitor, Kunitz type 1 [Source:MGI Symbol;Acc:MGI:1338033]
Lamb2	ENSMUSG00000052911	1990.22	1.86378	0.191131	9.75133	1.82068e-22	4.31146e-21	16779	Lamb2	laminin, beta 2 [Source:MGI Symbol;Acc:MGI:99916]
Tnfrsf19	ENSMUSG00000060548	454.521	2.86762	0.294146	9.74897	1.86351e-22	4.40794e-21	29820	Tnfrsf19	tumor necrosis factor receptor superfamily, member 19 [Source:MGI Symbol;Acc:MGI:1352474]
Dync1i2	ENSMUSG00000027012	1029.13	-0.834589	0.0856435	-9.74491	1.93945e-22	4.58245e-21	13427	Dync1i2	dynein cytoplasmic 1 intermediate chain 2 [Source:MGI Symbol;Acc:MGI:107750]
Atp6v1h	ENSMUSG00000033793	667.034	-1.1167	0.114657	-9.73944	2.04688e-22	4.83087e-21	108664	Atp6v1h	ATPase, H+ transporting, lysosomal V1 subunit H [Source:MGI Symbol;Acc:MGI:1914864]
Dnajc28	ENSMUSG00000039763	130.172	2.83538	0.291127	9.73931	2.04933e-22	4.83124e-21	246738	Dnajc28	DnaJ heat shock protein family (Hsp40) member C28 [Source:MGI Symbol;Acc:MGI:2181053]
Stat6	ENSMUSG00000002147	1338.7	-1.14252	0.117499	-9.72366	2.39025e-22	5.62867e-21	20852	Stat6	signal transducer and activator of transcription 6 [Source:MGI Symbol;Acc:MGI:103034]
Atl2	ENSMUSG00000059811	653.025	1.73762	0.178788	9.7189	2.50477e-22	5.89179e-21	56298	Atl2	atlastin GTPase 2 [Source:MGI Symbol;Acc:MGI:1929492]
Eif2ak2	ENSMUSG00000024079	629.973	-1.80745	0.185978	-9.71862	2.51153e-22	5.90112e-21	19106	Eif2ak2	eukaryotic translation initiation factor 2-alpha kinase 2 [Source:MGI Symbol;Acc:MGI:1353449]
Cotl1	ENSMUSG00000031827	1779.14	-2.47026	0.254233	-9.71653	2.56375e-22	6.01712e-21	72042	Cotl1	coactosin-like 1 (Dictyostelium) [Source:MGI Symbol;Acc:MGI:1919292]
Mob1a	ENSMUSG00000043131	1987.25	-1.32968	0.136924	-9.71113	2.70331e-22	6.33763e-21	232157	Mob1a	MOB kinase activator 1A [Source:MGI Symbol;Acc:MGI:2442631]
Arhgdia	ENSMUSG00000025132	2376.51	-1.36911	0.141036	-9.70752	2.80067e-22	6.5586e-21	192662	Arhgdia	Rho GDP dissociation inhibitor (GDI) alpha [Source:MGI Symbol;Acc:MGI:2178103]
Fcer1g	ENSMUSG00000058715	997.378	-2.43936	0.251429	-9.70197	2.95729e-22	6.91771e-21	14127	Fcer1g	Fc receptor, IgE, high affinity I, gamma polypeptide [Source:MGI Symbol;Acc:MGI:95496]
Cd48	ENSMUSG00000015355	433.68	-2.26683	0.233899	-9.69146	3.27793e-22	7.65925e-21	12506	Cd48	CD48 antigen [Source:MGI Symbol;Acc:MGI:88339]
Kcnj8	ENSMUSG00000030247	140.057	2.15201	0.222142	9.68754	3.40618e-22	7.95014e-21	16523	Kcnj8	potassium inwardly-rectifying channel, subfamily J, member 8 [Source:MGI Symbol;Acc:MGI:1100508]
Mettl7a1	ENSMUSG00000054619	507.505	1.90557	0.196845	9.68055	3.64758e-22	8.50417e-21	70152	Mettl7a1	methyltransferase like 7A1 [Source:MGI Symbol;Acc:MGI:1916523]
Gpc3	ENSMUSG00000055653	553.784	1.89575	0.195848	9.67972	3.67731e-22	8.56403e-21	14734	Gpc3	glypican 3 [Source:MGI Symbol;Acc:MGI:104903]
Sirpb1b	ENSMUSG00000095028	72.0699	-3.06203	0.31641	-9.67742	3.76079e-22	8.7488e-21	668101	Sirpb1b	signal-regulatory protein beta 1B [Source:MGI Symbol;Acc:MGI:3779828]
Klhl8	ENSMUSG00000029312	192.799	1.73768	0.179622	9.6741	3.88491e-22	9.02761e-21	246293	Klhl8	kelch-like 8 [Source:MGI Symbol;Acc:MGI:2179430]
Mss51	ENSMUSG00000021815	408.729	3.61348	0.373606	9.67192	3.9688e-22	9.21242e-21	74843	Mss51	MSS51 mitochondrial translational activator [Source:MGI Symbol;Acc:MGI:1922093]
Has2	ENSMUSG00000022367	218.805	-3.84433	0.397813	-9.66366	4.30228e-22	9.97553e-21	15117	Has2	hyaluronan synthase 2 [Source:MGI Symbol;Acc:MGI:107821]
Milr1	ENSMUSG00000040528	174.859	-2.78187	0.28813	-9.65489	4.68665e-22	1.08548e-20	380732	Milr1	mast cell immunoglobulin like receptor 1 [Source:MGI Symbol;Acc:MGI:2685731]
Cand2	ENSMUSG00000030319	322.917	2.21447	0.229395	9.65352	4.74958e-22	1.09885e-20	67088	Cand2	cullin-associated and neddylation-dissociated 2 (putative) [Source:MGI Symbol;Acc:MGI:1914338]
Rnf213	ENSMUSG00000070327	5000.02	-2.24031	0.232107	-9.65204	4.81879e-22	1.11365e-20	672511	Rnf213	ring finger protein 213 [Source:MGI Symbol;Acc:MGI:1289196]
Atp2b3	ENSMUSG00000031376	30.189	4.21897	0.437124	9.65166	4.83658e-22	1.11654e-20	320707	Atp2b3	ATPase, Ca++ transporting, plasma membrane 3 [Source:MGI Symbol;Acc:MGI:1347353]
Chchd10	ENSMUSG00000049422	1267.38	3.45069	0.357786	9.64455	5.18379e-22	1.19538e-20	103172	Chchd10	coiled-coil-helix-coiled-coil-helix domain containing 10 [Source:MGI Symbol;Acc:MGI:2143558]
Eef1a1	ENSMUSG00000037742	43067.6	-1.1345	0.117699	-9.63893	5.47572e-22	1.26133e-20	13627	Eef1a1	eukaryotic translation elongation factor 1 alpha 1 [Source:MGI Symbol;Acc:MGI:1096881]
Mlip	ENSMUSG00000032355	321.228	2.04271	0.211991	9.6358	5.64492e-22	1.29888e-20	69642	Mlip	muscular LMNA-interacting protein [Source:MGI Symbol;Acc:MGI:1916892]
Echs1	ENSMUSG00000025465	883.724	1.63913	0.170119	9.63524	5.67602e-22	1.30341e-20	93747	Echs1	enoyl Coenzyme A hydratase, short chain, 1, mitochondrial [Source:MGI Symbol;Acc:MGI:2136460]
Usp13	ENSMUSG00000056900	1319.82	2.40363	0.249462	9.63522	5.67691e-22	1.30341e-20	72607	Usp13	ubiquitin specific peptidase 13 (isopeptidase T-3) [Source:MGI Symbol;Acc:MGI:1919857]
Ndufb11	ENSMUSG00000031059	961.237	1.71309	0.177801	9.63491	5.69433e-22	1.30599e-20	104130	Ndufb11	NADH:ubiquinone oxidoreductase subunit B11 [Source:MGI Symbol;Acc:MGI:1349919]
Nab2	ENSMUSG00000025402	223.677	-1.49847	0.155583	-9.63129	5.89838e-22	1.35132e-20	17937	Nab2	Ngfi-A binding protein 2 [Source:MGI Symbol;Acc:MGI:107563]
Mmut	ENSMUSG00000023921	611.574	1.55576	0.161555	9.62989	5.97947e-22	1.36841e-20	17850	Mmut	methylmalonyl-Coenzyme A mutase [Source:MGI Symbol;Acc:MGI:97239]
Dnajc13	ENSMUSG00000032560	1294.93	-1.08209	0.11237	-9.62973	5.98854e-22	1.369e-20	NA	Dnajc13	DnaJ heat shock protein family (Hsp40) member C13 [Source:MGI Symbol;Acc:MGI:2676368]
Ptger2	ENSMUSG00000037759	64.4593	-2.80366	0.2913	-9.62465	6.29195e-22	1.43681e-20	19217	Ptger2	prostaglandin E receptor 2 (subtype EP2) [Source:MGI Symbol;Acc:MGI:97794]
Ckm	ENSMUSG00000030399	34343.3	3.32432	0.345572	9.61978	6.59728e-22	1.50491e-20	NA	Ckm	creatine kinase, muscle [Source:MGI Symbol;Acc:MGI:88413]
Slc7a7	ENSMUSG00000000958	188.312	-2.13575	0.222158	-9.61368	7.00009e-22	1.59507e-20	20540	Slc7a7	solute carrier family 7 (cationic amino acid transporter, y+ system), member 7 [Source:MGI Symbol;Acc:MGI:1337120]
Stt3a	ENSMUSG00000032116	1856.47	-1.16706	0.121555	-9.60105	7.91307e-22	1.80116e-20	16430	Stt3a	STT3, subunit of the oligosaccharyltransferase complex, homolog A (S. cerevisiae) [Source:MGI Symbol;Acc:MGI:105124]
Slc2a12	ENSMUSG00000037490	84.7389	3.48712	0.363208	9.60089	7.92541e-22	1.80203e-20	353169	Slc2a12	solute carrier family 2 (facilitated glucose transporter), member 12 [Source:MGI Symbol;Acc:MGI:3052471]
Gnai3	ENSMUSG00000000001	1261.2	-1.40431	0.146488	-9.58652	9.11036e-22	2.06923e-20	14679	Gnai3	guanine nucleotide binding protein (G protein), alpha inhibiting 3 [Source:MGI Symbol;Acc:MGI:95773]
Epb41	ENSMUSG00000028906	1956.82	1.97415	0.206014	9.58261	9.4627e-22	2.14695e-20	269587	Epb41	erythrocyte membrane protein band 4.1 [Source:MGI Symbol;Acc:MGI:95401]
Kcna7	ENSMUSG00000038201	156.179	3.20341	0.334635	9.57283	1.04014e-21	2.3574e-20	NA	Kcna7	potassium voltage-gated channel, shaker-related subfamily, member 7 [Source:MGI Symbol;Acc:MGI:96664]
Capza1	ENSMUSG00000070372	1390.33	-1.68967	0.176512	-9.57258	1.0427e-21	2.36066e-20	12340	Capza1	capping protein (actin filament) muscle Z-line, alpha 1 [Source:MGI Symbol;Acc:MGI:106227]
Ppp1r18	ENSMUSG00000034595	585.084	-1.52951	0.1599	-9.56538	1.11795e-21	2.52831e-20	76448	Ppp1r18	protein phosphatase 1, regulatory subunit 18 [Source:MGI Symbol;Acc:MGI:1923698]
Tpd52l1	ENSMUSG00000000296	78.8118	2.76794	0.289545	9.5596	1.18208e-21	2.67048e-20	21987	Tpd52l1	tumor protein D52-like 1 [Source:MGI Symbol;Acc:MGI:1298386]
Clcn1	ENSMUSG00000029862	428.189	3.04972	0.319142	9.55598	1.22424e-21	2.7625e-20	12723	Clcn1	chloride channel, voltage-sensitive 1 [Source:MGI Symbol;Acc:MGI:88417]
Plxnb2	ENSMUSG00000036606	2066.48	-1.8894	0.197721	-9.55588	1.22542e-21	2.7625e-20	140570	Plxnb2	plexin B2 [Source:MGI Symbol;Acc:MGI:2154239]
Egflam	ENSMUSG00000042961	98.4398	2.37548	0.248599	9.55546	1.23031e-21	2.77057e-20	268780	Egflam	EGF-like, fibronectin type III and laminin G domains [Source:MGI Symbol;Acc:MGI:2146149]
Rtp4	ENSMUSG00000033355	377.094	-2.98167	0.312099	-9.55359	1.25279e-21	2.81818e-20	67775	Rtp4	receptor transporter protein 4 [Source:MGI Symbol;Acc:MGI:1915025]
Smpd1	ENSMUSG00000037049	525.619	1.14557	0.119923	9.55252	1.26581e-21	2.84444e-20	20597	Smpd1	sphingomyelin phosphodiesterase 1, acid lysosomal [Source:MGI Symbol;Acc:MGI:98325]
Gng2	ENSMUSG00000043004	427.647	-1.34169	0.140559	-9.54539	1.35592e-21	3.04369e-20	14702	Gng2	guanine nucleotide binding protein (G protein), gamma 2 [Source:MGI Symbol;Acc:MGI:102705]
Fkbp11	ENSMUSG00000003355	137.535	-2.65513	0.278326	-9.53966	1.43307e-21	3.21345e-20	66120	Fkbp11	FK506 binding protein 11 [Source:MGI Symbol;Acc:MGI:1913370]
Itgb2	ENSMUSG00000000290	2834.95	-2.23204	0.233999	-9.53869	1.44645e-21	3.24001e-20	16414	Itgb2	integrin beta 2 [Source:MGI Symbol;Acc:MGI:96611]
Slc39a6	ENSMUSG00000024270	297.595	-1.79458	0.188209	-9.53503	1.49838e-21	3.35278e-20	106957	Slc39a6	solute carrier family 39 (metal ion transporter), member 6 [Source:MGI Symbol;Acc:MGI:2147279]
Ndufb5	ENSMUSG00000027673	1184.73	1.64378	0.172421	9.53354	1.52016e-21	3.39792e-20	66046	Ndufb5	NADH:ubiquinone oxidoreductase subunit B5 [Source:MGI Symbol;Acc:MGI:1913296]
Vav3	ENSMUSG00000033721	376.976	-1.44558	0.151658	-9.53184	1.54517e-21	3.45017e-20	57257	Vav3	vav 3 oncogene [Source:MGI Symbol;Acc:MGI:1888518]
Hibadh	ENSMUSG00000029776	608.992	1.2007	0.125977	9.5311	1.55629e-21	3.47133e-20	58875	Hibadh	3-hydroxyisobutyrate dehydrogenase [Source:MGI Symbol;Acc:MGI:1889802]
Htra3	ENSMUSG00000029096	719.79	1.89789	0.199154	9.52978	1.57621e-21	3.51205e-20	78558	Htra3	HtrA serine peptidase 3 [Source:MGI Symbol;Acc:MGI:1925808]
Slc39a14	ENSMUSG00000022094	971.064	-2.72057	0.285522	-9.52842	1.59695e-21	3.55453e-20	213053	Slc39a14	solute carrier family 39 (zinc transporter), member 14 [Source:MGI Symbol;Acc:MGI:2384851]
Gm6377	ENSMUSG00000048621	52.2665	-4.37377	0.459035	-9.52818	1.60067e-21	3.55904e-20	NA	Gm6377	predicted gene 6377 [Source:MGI Symbol;Acc:MGI:3647255]
Asb10	ENSMUSG00000038204	124.457	4.12591	0.433032	9.52796	1.60404e-21	3.5628e-20	117590	Asb10	ankyrin repeat and SOCS box-containing 10 [Source:MGI Symbol;Acc:MGI:2152836]
Asb14	ENSMUSG00000021898	285.296	3.17001	0.332797	9.52535	1.64482e-21	3.64953e-20	142687	Asb14	ankyrin repeat and SOCS box-containing 14 [Source:MGI Symbol;Acc:MGI:2655107]
Clec4e	ENSMUSG00000030142	478.961	-3.99821	0.419764	-9.52489	1.65217e-21	3.66198e-20	56619	Clec4e	C-type lectin domain family 4, member e [Source:MGI Symbol;Acc:MGI:1861232]
Gnpat	ENSMUSG00000031985	909.101	1.26919	0.133271	9.52338	1.67642e-21	3.71184e-20	14712	Gnpat	glyceronephosphate O-acyltransferase [Source:MGI Symbol;Acc:MGI:1343460]
Sar1b	ENSMUSG00000020386	1208.61	1.98079	0.208032	9.52157	1.70579e-21	3.77293e-20	66397	Sar1b	secretion associated Ras related GTPase 1B [Source:MGI Symbol;Acc:MGI:1913647]
Zeb2	ENSMUSG00000026872	2832.91	-1.35336	0.14218	-9.51861	1.75518e-21	3.8781e-20	24136	Zeb2	zinc finger E-box binding homeobox 2 [Source:MGI Symbol;Acc:MGI:1344407]
Fasn	ENSMUSG00000025153	10883.2	4.94797	0.520334	9.50923	1.92072e-21	4.23944e-20	14104	Fasn	fatty acid synthase [Source:MGI Symbol;Acc:MGI:95485]
Ddx21	ENSMUSG00000020075	1079.34	-0.961573	0.101189	-9.50279	2.04336e-21	4.50541e-20	56200	Ddx21	DEAD (Asp-Glu-Ala-Asp) box polypeptide 21 [Source:MGI Symbol;Acc:MGI:1860494]
Ndufs7	ENSMUSG00000020153	808.79	2.28276	0.240253	9.5015	2.06887e-21	4.55691e-20	75406	Ndufs7	NADH:ubiquinone oxidoreductase core subunit S7 [Source:MGI Symbol;Acc:MGI:1922656]
Cers5	ENSMUSG00000023021	400.791	-1.06078	0.111692	-9.49732	2.15365e-21	4.73871e-20	71949	Cers5	ceramide synthase 5 [Source:MGI Symbol;Acc:MGI:1919199]
Opa1	ENSMUSG00000038084	984.579	0.897207	0.0944939	9.49487	2.20493e-21	4.84649e-20	74143	Opa1	OPA1, mitochondrial dynamin like GTPase [Source:MGI Symbol;Acc:MGI:1921393]
Mypn	ENSMUSG00000020067	875.96	2.30162	0.242453	9.49306	2.24358e-21	4.92632e-20	68802	Mypn	myopalladin [Source:MGI Symbol;Acc:MGI:1916052]
Vps26a	ENSMUSG00000020078	757.694	-1.00253	0.105679	-9.48655	2.38816e-21	5.23833e-20	NA	Vps26a	VPS26 retromer complex component A [Source:MGI Symbol;Acc:MGI:1353654]
Man2a2	ENSMUSG00000038886	1218.1	1.48832	0.156937	9.48356	2.45741e-21	5.38463e-20	140481	Man2a2	mannosidase 2, alpha 2 [Source:MGI Symbol;Acc:MGI:2150656]
Mybpc2	ENSMUSG00000038670	10530.1	2.92158	0.308124	9.48185	2.49808e-21	5.46807e-20	233199	Mybpc2	myosin binding protein C, fast-type [Source:MGI Symbol;Acc:MGI:1336170]
Vat1	ENSMUSG00000034993	1171.81	-1.70798	0.18016	-9.48035	2.53432e-21	5.54166e-20	26949	Vat1	vesicle amine transport 1 [Source:MGI Symbol;Acc:MGI:1349450]
Galk2	ENSMUSG00000027207	262.3	-1.54849	0.163399	-9.4767	2.62442e-21	5.73275e-20	69976	Galk2	galactokinase 2 [Source:MGI Symbol;Acc:MGI:1917226]
Zfp106	ENSMUSG00000027288	5273.82	1.86983	0.197348	9.47478	2.67319e-21	5.83325e-20	20402	Zfp106	zinc finger protein 106 [Source:MGI Symbol;Acc:MGI:1270153]
Gab2	ENSMUSG00000004508	427.162	-1.27333	0.134404	-9.47389	2.6962e-21	5.87739e-20	14389	Gab2	growth factor receptor bound protein 2-associated protein 2 [Source:MGI Symbol;Acc:MGI:1333854]
Ech1	ENSMUSG00000053898	1632.72	1.57615	0.166548	9.46362	2.97459e-21	6.47755e-20	51798	Ech1	enoyl coenzyme A hydratase 1, peroxisomal [Source:MGI Symbol;Acc:MGI:1858208]
Ndufa12	ENSMUSG00000020022	930.624	1.76794	0.186834	9.46261	3.00346e-21	6.53368e-20	66414	Ndufa12	NADH:ubiquinone oxidoreductase subunit A12 [Source:MGI Symbol;Acc:MGI:1913664]
Etfdh	ENSMUSG00000027809	916.052	1.83824	0.194486	9.45182	3.32986e-21	7.23628e-20	66841	Etfdh	electron transferring flavoprotein, dehydrogenase [Source:MGI Symbol;Acc:MGI:106100]
Cox6a2	ENSMUSG00000030785	1943.72	3.31022	0.35023	9.45154	3.33888e-21	7.24841e-20	12862	Cox6a2	cytochrome c oxidase subunit 6A2 [Source:MGI Symbol;Acc:MGI:104649]
Rragd	ENSMUSG00000028278	894.027	2.45709	0.259981	9.45103	3.35523e-21	7.27643e-20	52187	Rragd	Ras-related GTP binding D [Source:MGI Symbol;Acc:MGI:1098604]
Cd180	ENSMUSG00000021624	206.735	-2.89826	0.306769	-9.44768	3.46418e-21	7.50502e-20	NA	Cd180	CD180 antigen [Source:MGI Symbol;Acc:MGI:1194924]
Dlat	ENSMUSG00000000168	825.18	1.67473	0.177318	9.44475	3.56239e-21	7.70986e-20	235339	Dlat	dihydrolipoamide S-acetyltransferase (E2 component of pyruvate dehydrogenase complex) [Source:MGI Symbol;Acc:MGI:2385311]
Sat1	ENSMUSG00000025283	1179.63	-1.38379	0.146528	-9.44384	3.59366e-21	7.76958e-20	20229	Sat1	spermidine/spermine N1-acetyl transferase 1 [Source:MGI Symbol;Acc:MGI:98233]
Arf4	ENSMUSG00000021877	1083.17	-1.1303	0.119717	-9.44141	3.67787e-21	7.94353e-20	NA	Arf4	ADP-ribosylation factor 4 [Source:MGI Symbol;Acc:MGI:99433]
Map3k8	ENSMUSG00000024235	221.492	-2.20306	0.233405	-9.43878	3.77153e-21	8.1375e-20	26410	Map3k8	mitogen-activated protein kinase kinase kinase 8 [Source:MGI Symbol;Acc:MGI:1346878]
Tmem51	ENSMUSG00000040616	104.696	-2.06491	0.218866	-9.43458	3.92577e-21	8.46164e-20	214359	Tmem51	transmembrane protein 51 [Source:MGI Symbol;Acc:MGI:2384874]
Ptp4a3	ENSMUSG00000059895	1126.49	2.53095	0.268328	9.43233	4.01097e-21	8.63647e-20	19245	Ptp4a3	protein tyrosine phosphatase 4a3 [Source:MGI Symbol;Acc:MGI:1277098]
Ppm1a	ENSMUSG00000021096	946.534	1.13276	0.1201	9.43181	4.03064e-21	8.66998e-20	19042	Ppm1a	protein phosphatase 1A, magnesium dependent, alpha isoform [Source:MGI Symbol;Acc:MGI:99878]
Kbtbd12	ENSMUSG00000033182	142.159	2.3442	0.248581	9.4303	4.08902e-21	8.78662e-20	74589	Kbtbd12	kelch repeat and BTB (POZ) domain containing 12 [Source:MGI Symbol;Acc:MGI:1918481]
2210408F21Rik	ENSMUSG00000087380	138.314	2.31567	0.245606	9.42839	4.16428e-21	8.93924e-20	73652	2210408F21Rik	RIKEN cDNA 2210408F21 gene [Source:MGI Symbol;Acc:MGI:1920902]
Tnfrsf23	ENSMUSG00000037613	131.99	-2.57279	0.273026	-9.42324	4.37393e-21	9.37975e-20	79201	Tnfrsf23	tumor necrosis factor receptor superfamily, member 23 [Source:MGI Symbol;Acc:MGI:1930269]
Myhas	ENSMUSG00000085348	49.9264	5.14571	0.546097	9.4227	4.39637e-21	9.41831e-20	102633540	Myhas	myosin heavy chain gene antisense RNA [Source:MGI Symbol;Acc:MGI:3650429]
Mdh2	ENSMUSG00000019179	2085.25	1.66425	0.176645	9.42142	4.45017e-21	9.52391e-20	NA	Mdh2	malate dehydrogenase 2, NAD (mitochondrial) [Source:MGI Symbol;Acc:MGI:97050]
Stat5b	ENSMUSG00000020919	1147.28	1.61424	0.171346	9.42093	4.47119e-21	9.55921e-20	20851	Stat5b	signal transducer and activator of transcription 5B [Source:MGI Symbol;Acc:MGI:103035]
Calr	ENSMUSG00000003814	6384.69	-1.46553	0.155655	-9.4152	4.72196e-21	1.00749e-19	NA	Calr	calreticulin [Source:MGI Symbol;Acc:MGI:88252]
Ppp4r1	ENSMUSG00000061950	641.642	-1.08741	0.115494	-9.4153	4.71743e-21	1.00749e-19	70351	Ppp4r1	protein phosphatase 4, regulatory subunit 1 [Source:MGI Symbol;Acc:MGI:1917601]
Map2k6	ENSMUSG00000020623	102.724	2.31471	0.24603	9.40825	5.04473e-21	1.07527e-19	26399	Map2k6	mitogen-activated protein kinase kinase 6 [Source:MGI Symbol;Acc:MGI:1346870]
Zhx2	ENSMUSG00000071757	298.257	1.70755	0.18155	9.40539	5.18377e-21	1.1038e-19	387609	Zhx2	zinc fingers and homeoboxes 2 [Source:MGI Symbol;Acc:MGI:2683087]
Zyg11b	ENSMUSG00000034636	1043.45	1.13447	0.120664	9.40189	5.35926e-21	1.14002e-19	414872	Zyg11b	zyg-ll family member B, cell cycle regulator [Source:MGI Symbol;Acc:MGI:2685277]
Ttn	ENSMUSG00000051747	202982	2.89488	0.308074	9.3967	5.63031e-21	1.19647e-19	22138	Ttn	titin [Source:MGI Symbol;Acc:MGI:98864]
Atp6ap2	ENSMUSG00000031007	1045.07	-1.30946	0.13937	-9.39556	5.6914e-21	1.20824e-19	70495	Atp6ap2	ATPase, H+ transporting, lysosomal accessory protein 2 [Source:MGI Symbol;Acc:MGI:1917745]
Aamdc	ENSMUSG00000035642	381.805	1.81067	0.192727	9.39502	5.72087e-21	1.21327e-19	66273	Aamdc	adipogenesis associated Mth938 domain containing [Source:MGI Symbol;Acc:MGI:1913523]
Cox6c	ENSMUSG00000014313	3109.94	1.59738	0.170052	9.3935	5.80364e-21	1.22959e-19	12864	Cox6c	cytochrome c oxidase subunit 6C [Source:MGI Symbol;Acc:MGI:104614]
Sh3rf2	ENSMUSG00000057719	94.406	2.85502	0.303944	9.39323	5.81901e-21	1.23161e-19	269016	Sh3rf2	SH3 domain containing ring finger 2 [Source:MGI Symbol;Acc:MGI:2444628]
Emilin2	ENSMUSG00000024053	1368.44	-2.21916	0.236337	-9.38984	6.00925e-21	1.2706e-19	246707	Emilin2	elastin microfibril interfacer 2 [Source:MGI Symbol;Acc:MGI:2389136]
Gys1	ENSMUSG00000003865	1546.09	2.18626	0.232842	9.38949	6.02943e-21	1.2736e-19	14936	Gys1	glycogen synthase 1, muscle [Source:MGI Symbol;Acc:MGI:101805]
Gnas	ENSMUSG00000027523	6763.93	1.01719	0.108416	9.38225	6.45803e-21	1.36277e-19	14683	Gnas	GNAS (guanine nucleotide binding protein, alpha stimulating) complex locus [Source:MGI Symbol;Acc:MGI:95777]
Rassf4	ENSMUSG00000042129	943.103	-1.63797	0.174597	-9.38141	6.50962e-21	1.37228e-19	213391	Rassf4	Ras association (RalGDS/AF-6) domain family member 4 [Source:MGI Symbol;Acc:MGI:2386853]
Plod3	ENSMUSG00000004846	1044.45	-1.5771	0.16835	-9.36797	7.39407e-21	1.55718e-19	26433	Plod3	procollagen-lysine, 2-oxoglutarate 5-dioxygenase 3 [Source:MGI Symbol;Acc:MGI:1347008]
Acaa2	ENSMUSG00000036880	1338.98	1.93116	0.206301	9.36087	7.90833e-21	1.66382e-19	52538	Acaa2	acetyl-Coenzyme A acyltransferase 2 (mitochondrial 3-oxoacyl-Coenzyme A thiolase) [Source:MGI Symbol;Acc:MGI:1098623]
Lancl1	ENSMUSG00000026000	234.752	1.18476	0.126588	9.35917	8.03643e-21	1.68909e-19	14768	Lancl1	LanC (bacterial lantibiotic synthetase component C)-like 1 [Source:MGI Symbol;Acc:MGI:1336997]
Psat1	ENSMUSG00000024640	368.338	-1.6818	0.179808	-9.35329	8.49614e-21	1.78394e-19	107272	Psat1	phosphoserine aminotransferase 1 [Source:MGI Symbol;Acc:MGI:2183441]
Cxcl3	ENSMUSG00000029379	118.794	-10.1635	1.08719	-9.34836	8.90194e-21	1.86729e-19	330122	Cxcl3	chemokine (C-X-C motif) ligand 3 [Source:MGI Symbol;Acc:MGI:3037818]
Pla2g15	ENSMUSG00000031903	455.918	-1.68361	0.180288	-9.33842	9.77811e-21	2.04904e-19	192654	Pla2g15	phospholipase A2, group XV [Source:MGI Symbol;Acc:MGI:2178076]
Fyb	ENSMUSG00000022148	566.143	-2.07767	0.222499	-9.33789	9.8271e-21	2.05726e-19	23880	Fyb	FYN binding protein [Source:MGI Symbol;Acc:MGI:1346327]
Gfm2	ENSMUSG00000021666	445.635	1.18817	0.127271	9.33576	1.00273e-20	2.09709e-19	320806	Gfm2	G elongation factor, mitochondrial 2 [Source:MGI Symbol;Acc:MGI:2444783]
Bach1	ENSMUSG00000025612	957.171	-1.41391	0.151463	-9.335	1.00993e-20	2.11007e-19	12013	Bach1	BTB and CNC homology 1, basic leucine zipper transcription factor 1 [Source:MGI Symbol;Acc:MGI:894680]
Hadha	ENSMUSG00000025745	2444.69	1.58821	0.170148	9.33429	1.0167e-20	2.1221e-19	97212	Hadha	hydroxyacyl-Coenzyme A dehydrogenase/3-ketoacyl-Coenzyme A thiolase/enoyl-Coenzyme A hydratase (trifunctional protein), alpha subunit [Source:MGI Symbol;Acc:MGI:2135593]
Gyg	ENSMUSG00000019528	1131.33	1.62757	0.174388	9.33303	1.02887e-20	2.1454e-19	27357	Gyg	glycogenin [Source:MGI Symbol;Acc:MGI:1351614]
Zfp39	ENSMUSG00000037001	144.496	1.42396	0.152583	9.33239	1.03509e-20	2.15624e-19	22698	Zfp39	zinc finger protein 39 [Source:MGI Symbol;Acc:MGI:99183]
Socs3	ENSMUSG00000053113	597.172	-3.06952	0.329047	-9.32851	1.07369e-20	2.23444e-19	12702	Socs3	suppressor of cytokine signaling 3 [Source:MGI Symbol;Acc:MGI:1201791]
Rbfox1	ENSMUSG00000008658	444.286	2.65944	0.285138	9.32684	1.09071e-20	2.26762e-19	268859	Rbfox1	RNA binding protein, fox-1 homolog (C. elegans) 1 [Source:MGI Symbol;Acc:MGI:1926224]
Hspa5	ENSMUSG00000026864	5979.02	-1.4191	0.152194	-9.32433	1.11685e-20	2.31968e-19	14828	Hspa5	heat shock protein 5 [Source:MGI Symbol;Acc:MGI:95835]
Cd300lf	ENSMUSG00000047798	313.777	-3.4925	0.374664	-9.32169	1.14504e-20	2.3759e-19	246746	Cd300lf	CD300 molecule like family member F [Source:MGI Symbol;Acc:MGI:2442359]
Actn2	ENSMUSG00000052374	3420.51	2.65429	0.284917	9.31603	1.20779e-20	2.50365e-19	11472	Actn2	actinin alpha 2 [Source:MGI Symbol;Acc:MGI:109192]
Esr1	ENSMUSG00000019768	327.802	1.85957	0.199704	9.31162	1.25899e-20	2.60723e-19	13982	Esr1	estrogen receptor 1 (alpha) [Source:MGI Symbol;Acc:MGI:1352467]
Tmem246	ENSMUSG00000039611	112.279	1.82728	0.19635	9.30625	1.32421e-20	2.73959e-19	67063	Tmem246	transmembrane protein 246 [Source:MGI Symbol;Acc:MGI:1914313]
Klhl33	ENSMUSG00000090799	148.282	4.2846	0.460426	9.30572	1.33089e-20	2.75073e-19	546611	Klhl33	kelch-like 33 [Source:MGI Symbol;Acc:MGI:3644593]
Rhoc	ENSMUSG00000002233	918.181	-1.70699	0.183463	-9.30426	1.3493e-20	2.78605e-19	NA	Rhoc	ras homolog family member C [Source:MGI Symbol;Acc:MGI:106028]
Zfp652	ENSMUSG00000075595	954.183	1.16397	0.125103	9.30408	1.35163e-20	2.78813e-19	NA	Zfp652	zinc finger protein 652 [Source:MGI Symbol;Acc:MGI:2442221]
Ecpas	ENSMUSG00000050812	2061.46	1.11235	0.119602	9.30042	1.39886e-20	2.88274e-19	230249	Ecpas	Ecm29 proteasome adaptor and scaffold [Source:MGI Symbol;Acc:MGI:2140220]
Pmaip1	ENSMUSG00000024521	103.178	-2.77348	0.29831	-9.29732	1.44026e-20	2.96518e-19	58801	Pmaip1	phorbol-12-myristate-13-acetate-induced protein 1 [Source:MGI Symbol;Acc:MGI:1930146]
Tle5	ENSMUSG00000054452	2469.83	1.77521	0.190963	9.29609	1.45707e-20	2.99686e-19	14797	Tle5	TLE family member 5, transcriptional modulator [Source:MGI Symbol;Acc:MGI:95806]
Phtf2	ENSMUSG00000039987	932.085	2.16348	0.232741	9.29563	1.46334e-20	3.00682e-19	68770	Phtf2	putative homeodomain transcription factor 2 [Source:MGI Symbol;Acc:MGI:1916020]
Kyat1	ENSMUSG00000039648	91.3559	2.88529	0.310424	9.29465	1.47691e-20	3.03176e-19	70266	Kyat1	kynurenine aminotransferase 1 [Source:MGI Symbol;Acc:MGI:1917516]
M6pr	ENSMUSG00000007458	1826.82	-1.18182	0.127192	-9.29158	1.52017e-20	3.11753e-19	17113	M6pr	mannose-6-phosphate receptor, cation dependent [Source:MGI Symbol;Acc:MGI:96904]
Carnmt1	ENSMUSG00000024726	308.192	2.00101	0.21538	9.2906	1.53427e-20	3.1434e-19	67383	Carnmt1	carnosine N-methyltransferase 1 [Source:MGI Symbol;Acc:MGI:1914633]
Ndufc1	ENSMUSG00000037152	706.179	1.98815	0.214022	9.28944	1.55108e-20	3.17476e-19	66377	Ndufc1	NADH:ubiquinone oxidoreductase subunit C1 [Source:MGI Symbol;Acc:MGI:1913627]
Pik3ip1	ENSMUSG00000034614	253.711	2.59177	0.279066	9.28729	1.58267e-20	3.23345e-19	216505	Pik3ip1	phosphoinositide-3-kinase interacting protein 1 [Source:MGI Symbol;Acc:MGI:1917016]
Kcnk6	ENSMUSG00000046410	255.49	-1.56185	0.168171	-9.28728	1.58282e-20	3.23345e-19	52150	Kcnk6	potassium inwardly-rectifying channel, subfamily K, member 6 [Source:MGI Symbol;Acc:MGI:1891291]
Bckdk	ENSMUSG00000030802	759.787	1.76474	0.190128	9.28188	1.66521e-20	3.39847e-19	NA	Bckdk	branched chain ketoacid dehydrogenase kinase [Source:MGI Symbol;Acc:MGI:1276121]
Nipal3	ENSMUSG00000028803	215.303	1.66933	0.179876	9.28042	1.6881e-20	3.44186e-19	74552	Nipal3	NIPA-like domain containing 3 [Source:MGI Symbol;Acc:MGI:1921802]
Chchd3	ENSMUSG00000053768	1380.32	1.62424	0.175076	9.27733	1.7378e-20	3.53979e-19	66075	Chchd3	coiled-coil-helix-coiled-coil-helix domain containing 3 [Source:MGI Symbol;Acc:MGI:1913325]
March2	ENSMUSG00000079557	950.315	1.44099	0.155375	9.27424	1.78882e-20	3.6367e-19	224703	March2	membrane-associated ring finger (C3HC4) 2 [Source:MGI Symbol;Acc:MGI:1925915]
Gm12250	ENSMUSG00000082292	104.822	-2.99638	0.323086	-9.27426	1.78864e-20	3.6367e-19	NA	Gm12250	predicted gene 12250 [Source:MGI Symbol;Acc:MGI:3649299]
Nfxl1	ENSMUSG00000072889	282.685	-1.48979	0.160651	-9.27345	1.80218e-20	3.66033e-19	100978	Nfxl1	nuclear transcription factor, X-box binding-like 1 [Source:MGI Symbol;Acc:MGI:1923646]
Fzd4	ENSMUSG00000049791	981.062	1.80142	0.194262	9.27315	1.80728e-20	3.66717e-19	14366	Fzd4	frizzled class receptor 4 [Source:MGI Symbol;Acc:MGI:108520]
Pdzd2	ENSMUSG00000022197	583.197	1.98828	0.21446	9.27109	1.84249e-20	3.73503e-19	68070	Pdzd2	PDZ domain containing 2 [Source:MGI Symbol;Acc:MGI:1922394]
Ostc	ENSMUSG00000041084	852.986	-1.34558	0.145195	-9.26739	1.90755e-20	3.86321e-19	66357	Ostc	oligosaccharyltransferase complex subunit (non-catalytic) [Source:MGI Symbol;Acc:MGI:1913607]
Camk2n1	ENSMUSG00000046447	93.478	2.27316	0.245306	9.26663	1.92112e-20	3.88695e-19	NA	Camk2n1	calcium/calmodulin-dependent protein kinase II inhibitor 1 [Source:MGI Symbol;Acc:MGI:1913509]
Ddx60	ENSMUSG00000037921	345.645	-2.43574	0.262887	-9.26535	1.94446e-20	3.93041e-19	234311	Ddx60	DEAD (Asp-Glu-Ala-Asp) box polypeptide 60 [Source:MGI Symbol;Acc:MGI:2384570]
Fam91a1	ENSMUSG00000037119	924.018	-1.1536	0.124546	-9.26241	1.99865e-20	4.03609e-19	210998	Fam91a1	family with sequence similarity 91, member A1 [Source:MGI Symbol;Acc:MGI:1277178]
Trim25	ENSMUSG00000000275	703.672	-1.86016	0.200874	-9.26036	2.03745e-20	4.10659e-19	217069	Trim25	tripartite motif-containing 25 [Source:MGI Symbol;Acc:MGI:102749]
Ap1b1	ENSMUSG00000009090	1146.18	-1.00423	0.108443	-9.26045	2.03573e-20	4.10659e-19	11764	Ap1b1	adaptor protein complex AP-1, beta 1 subunit [Source:MGI Symbol;Acc:MGI:1096368]
Gm8424	ENSMUSG00000081194	112.875	3.45406	0.373093	9.2579	2.08489e-20	4.19819e-19	NA	Gm8424	predicted gene 8424 [Source:MGI Symbol;Acc:MGI:3646584]
Aif1	ENSMUSG00000024397	361.068	-3.12906	0.338051	-9.25616	2.11912e-20	4.26307e-19	11629	Aif1	allograft inflammatory factor 1 [Source:MGI Symbol;Acc:MGI:1343098]
Pdcd6	ENSMUSG00000021576	405.167	-0.885561	0.0957373	-9.24991	2.24687e-20	4.51576e-19	NA	Pdcd6	programmed cell death 6 [Source:MGI Symbol;Acc:MGI:109283]
D630003M21Rik	ENSMUSG00000037813	52.566	3.36134	0.363581	9.24508	2.35054e-20	4.71962e-19	228846	D630003M21Rik	RIKEN cDNA D630003M21 gene [Source:MGI Symbol;Acc:MGI:3606579]
Cpq	ENSMUSG00000039007	368.494	1.64618	0.178221	9.23671	2.54194e-20	5.09909e-19	54381	Cpq	carboxypeptidase Q [Source:MGI Symbol;Acc:MGI:1889205]
Larp1b	ENSMUSG00000025762	282.006	1.36249	0.147533	9.23514	2.57958e-20	5.16968e-19	214048	Larp1b	La ribonucleoprotein domain family, member 1B [Source:MGI Symbol;Acc:MGI:1914604]
Sh2d4a	ENSMUSG00000053886	92.8279	3.22852	0.349868	9.22784	2.76143e-20	5.52888e-19	72281	Sh2d4a	SH2 domain containing 4A [Source:MGI Symbol;Acc:MGI:1919531]
Srd5a3	ENSMUSG00000029233	148.705	-1.63149	0.176841	-9.22573	2.81636e-20	5.63351e-19	57357	Srd5a3	steroid 5 alpha-reductase 3 [Source:MGI Symbol;Acc:MGI:1930252]
Usb1	ENSMUSG00000031792	166.684	-1.58563	0.171914	-9.22341	2.87807e-20	5.75151e-19	101985	Usb1	U6 snRNA biogenesis 1 [Source:MGI Symbol;Acc:MGI:2142454]
Tmed3	ENSMUSG00000032353	962.092	-1.04919	0.113782	-9.22109	2.94101e-20	5.87174e-19	66111	Tmed3	transmembrane p24 trafficking protein 3 [Source:MGI Symbol;Acc:MGI:1913361]
Olfm1	ENSMUSG00000026833	273.507	-1.56533	0.169855	-9.21571	3.09236e-20	6.16807e-19	56177	Olfm1	olfactomedin 1 [Source:MGI Symbol;Acc:MGI:1860437]
Ndufa11	ENSMUSG00000002379	692.513	1.63106	0.176989	9.21557	3.09624e-20	6.16999e-19	NA	Ndufa11	NADH:ubiquinone oxidoreductase subunit A11 [Source:MGI Symbol;Acc:MGI:1917125]
C1qtnf9	ENSMUSG00000071347	184.553	2.94723	0.319851	9.2144	3.13012e-20	6.23162e-19	239126	C1qtnf9	C1q and tumor necrosis factor related protein 9 [Source:MGI Symbol;Acc:MGI:3045252]
Clybl	ENSMUSG00000025545	160.938	1.82522	0.198175	9.21016	3.25635e-20	6.47683e-19	69634	Clybl	citrate lyase beta like [Source:MGI Symbol;Acc:MGI:1916884]
Wbp1	ENSMUSG00000030035	280.608	1.36792	0.148526	9.20998	3.26187e-20	6.48171e-19	22377	Wbp1	WW domain binding protein 1 [Source:MGI Symbol;Acc:MGI:104710]
Fhl3	ENSMUSG00000032643	601.627	2.2868	0.248438	9.20471	3.4258e-20	6.80105e-19	14201	Fhl3	four and a half LIM domains 3 [Source:MGI Symbol;Acc:MGI:1341092]
Pak2	ENSMUSG00000022781	1028.54	-0.956588	0.103928	-9.20436	3.437e-20	6.81688e-19	224105	Pak2	p21 (RAC1) activated kinase 2 [Source:MGI Symbol;Acc:MGI:1339984]
Inpp5d	ENSMUSG00000026288	1174.99	-1.82873	0.19881	-9.19838	3.63396e-20	7.19402e-19	16331	Inpp5d	inositol polyphosphate-5-phosphatase D [Source:MGI Symbol;Acc:MGI:107357]
Grtp1	ENSMUSG00000038515	47.9939	2.95783	0.321556	9.19847	3.63086e-20	7.19402e-19	66790	Grtp1	GH regulated TBC protein 1 [Source:MGI Symbol;Acc:MGI:1914040]
Fbln7	ENSMUSG00000027386	243.618	2.62705	0.285671	9.19606	3.71309e-20	7.34378e-19	70370	Fbln7	fibulin 7 [Source:MGI Symbol;Acc:MGI:1917620]
Actn3	ENSMUSG00000006457	11885.4	2.94266	0.320154	9.19139	3.8779e-20	7.66257e-19	11474	Actn3	actinin alpha 3 [Source:MGI Symbol;Acc:MGI:99678]
Ap3b1	ENSMUSG00000021686	791.772	-0.862191	0.0938128	-9.19054	3.90859e-20	7.71599e-19	11774	Ap3b1	adaptor-related protein complex 3, beta 1 subunit [Source:MGI Symbol;Acc:MGI:1333879]
Chodl	ENSMUSG00000022860	108.005	2.9093	0.316757	9.18465	4.12884e-20	8.14319e-19	246048	Chodl	chondrolectin [Source:MGI Symbol;Acc:MGI:2179069]
Gpnmb	ENSMUSG00000029816	3165.15	-3.89327	0.423942	-9.18348	4.17364e-20	8.22387e-19	93695	Gpnmb	glycoprotein (transmembrane) nmb [Source:MGI Symbol;Acc:MGI:1934765]
Acyp1	ENSMUSG00000008822	128.093	1.76802	0.19256	9.18168	4.24436e-20	8.35542e-19	66204	Acyp1	acylphosphatase 1, erythrocyte (common) type [Source:MGI Symbol;Acc:MGI:1913454]
Osbpl11	ENSMUSG00000022807	544.773	-1.18658	0.12924	-9.18123	4.2621e-20	8.38252e-19	106326	Osbpl11	oxysterol binding protein-like 11 [Source:MGI Symbol;Acc:MGI:2146553]
Hagh	ENSMUSG00000024158	455.042	1.61629	0.176054	9.18067	4.28407e-20	8.41679e-19	14651	Hagh	hydroxyacyl glutathione hydrolase [Source:MGI Symbol;Acc:MGI:95745]
Ggnbp1	ENSMUSG00000048731	75.874	3.16727	0.345	9.18049	4.29147e-20	8.41679e-19	70772	Ggnbp1	gametogenetin binding protein 1 [Source:MGI Symbol;Acc:MGI:3055306]
Cep170	ENSMUSG00000057335	1003.05	-1.25878	0.137114	-9.18053	4.2897e-20	8.41679e-19	545389	Cep170	centrosomal protein 170 [Source:MGI Symbol;Acc:MGI:1918348]
Ubr3	ENSMUSG00000044308	1580.11	1.43658	0.156568	9.17543	4.49766e-20	8.81299e-19	68795	Ubr3	ubiquitin protein ligase E3 component n-recognin 3 [Source:MGI Symbol;Acc:MGI:1861100]
Plau	ENSMUSG00000021822	945.714	-2.26711	0.247271	-9.16853	4.79525e-20	9.38739e-19	18792	Plau	plasminogen activator, urokinase [Source:MGI Symbol;Acc:MGI:97611]
L2hgdh	ENSMUSG00000020988	197.011	2.03651	0.222123	9.16841	4.80038e-20	9.38875e-19	217666	L2hgdh	L-2-hydroxyglutarate dehydrogenase [Source:MGI Symbol;Acc:MGI:2384968]
Lctl	ENSMUSG00000032401	50.9374	4.97139	0.542299	9.16724	4.85282e-20	9.48252e-19	235435	Lctl	lactase-like [Source:MGI Symbol;Acc:MGI:2183549]
Ulk2	ENSMUSG00000004798	876.445	0.983925	0.107343	9.16622	4.89894e-20	9.56379e-19	29869	Ulk2	unc-51 like kinase 2 [Source:MGI Symbol;Acc:MGI:1352758]
Selenow	ENSMUSG00000041571	2719.29	1.84188	0.201004	9.16337	5.03011e-20	9.81081e-19	20364	Selenow	selenoprotein W [Source:MGI Symbol;Acc:MGI:1100878]
Nmnat3	ENSMUSG00000032456	138.413	1.77019	0.193233	9.1609	5.14661e-20	1.00288e-18	74080	Nmnat3	nicotinamide nucleotide adenylyltransferase 3 [Source:MGI Symbol;Acc:MGI:1921330]
Gnb1	ENSMUSG00000029064	1649.2	-0.865067	0.0944353	-9.16042	5.16945e-20	1.0064e-18	14688	Gnb1	guanine nucleotide binding protein (G protein), beta 1 [Source:MGI Symbol;Acc:MGI:95781]
Slc25a3	ENSMUSG00000061904	2713.64	0.998757	0.109055	9.15832	5.27131e-20	1.02528e-18	18674	Slc25a3	solute carrier family 25 (mitochondrial carrier, phosphate carrier), member 3 [Source:MGI Symbol;Acc:MGI:1353498]
Mvp	ENSMUSG00000030681	943.651	-1.25455	0.137005	-9.15699	5.33634e-20	1.03698e-18	78388	Mvp	major vault protein [Source:MGI Symbol;Acc:MGI:1925638]
Calu	ENSMUSG00000029767	4618.34	-1.13908	0.124451	-9.15278	5.54846e-20	1.07721e-18	12321	Calu	calumenin [Source:MGI Symbol;Acc:MGI:1097158]
Col22a1	ENSMUSG00000079022	519.326	3.06795	0.335266	9.15079	5.65195e-20	1.09629e-18	69700	Col22a1	collagen, type XXII, alpha 1 [Source:MGI Symbol;Acc:MGI:1916950]
Xrn2	ENSMUSG00000027433	885.096	-1.08176	0.118337	-9.14136	6.16694e-20	1.19509e-18	24128	Xrn2	5'-3' exoribonuclease 2 [Source:MGI Symbol;Acc:MGI:894687]
Snta1	ENSMUSG00000027488	485.212	2.18734	0.239485	9.13352	6.63084e-20	1.28381e-18	20648	Snta1	syntrophin, acidic 1 [Source:MGI Symbol;Acc:MGI:101772]
Endog	ENSMUSG00000015337	94.1959	2.43338	0.266468	9.13197	6.72628e-20	1.30109e-18	13804	Endog	endonuclease G [Source:MGI Symbol;Acc:MGI:1261433]
Il1rl2	ENSMUSG00000070942	149.998	-1.75974	0.192705	-9.13176	6.73928e-20	1.30241e-18	107527	Il1rl2	interleukin 1 receptor-like 2 [Source:MGI Symbol;Acc:MGI:1913107]
Stard7	ENSMUSG00000027367	1025.67	1.43718	0.157476	9.12637	7.08369e-20	1.36772e-18	99138	Stard7	START domain containing 7 [Source:MGI Symbol;Acc:MGI:2139090]
Rab3gap2	ENSMUSG00000039318	861.911	-0.821006	0.0900468	-9.11755	7.68426e-20	1.48232e-18	98732	Rab3gap2	RAB3 GTPase activating protein subunit 2 [Source:MGI Symbol;Acc:MGI:1916043]
Mob2	ENSMUSG00000025147	421.884	1.09019	0.119579	9.1169	7.73051e-20	1.48989e-18	101513	Mob2	MOB kinase activator 2 [Source:MGI Symbol;Acc:MGI:1919891]
Rnf167	ENSMUSG00000040746	438.155	1.32512	0.145434	9.1115	8.12521e-20	1.56453e-18	70510	Rnf167	ring finger protein 167 [Source:MGI Symbol;Acc:MGI:1917760]
Il1b	ENSMUSG00000027398	750.79	-3.81394	0.418611	-9.11094	8.16709e-20	1.57116e-18	16176	Il1b	interleukin 1 beta [Source:MGI Symbol;Acc:MGI:96543]
Gucy1b1	ENSMUSG00000028005	152.982	1.93702	0.212627	9.10997	8.24079e-20	1.5839e-18	54195	Gucy1b1	guanylate cyclase 1, soluble, beta 1 [Source:MGI Symbol;Acc:MGI:1860604]
1600012H06Rik	ENSMUSG00000050088	280.966	-1.09509	0.120221	-9.10901	8.31386e-20	1.59649e-18	67912	1600012H06Rik	RIKEN cDNA 1600012H06 gene [Source:MGI Symbol;Acc:MGI:1915162]
Cox7b	ENSMUSG00000031231	2729.87	1.49345	0.163996	9.1066	8.50016e-20	1.63078e-18	NA	Cox7b	cytochrome c oxidase subunit 7B [Source:MGI Symbol;Acc:MGI:1913392]
Atp5j2	ENSMUSG00000038690	2776.9	1.48768	0.163404	9.10432	8.68097e-20	1.66396e-18	NA	Atp5j2	ATP synthase, H+ transporting, mitochondrial F0 complex, subunit F2 [Source:MGI Symbol;Acc:MGI:1927558]
Rbm38	ENSMUSG00000027510	522.444	2.79481	0.307	9.10359	8.73966e-20	1.67369e-18	56190	Rbm38	RNA binding motif protein 38 [Source:MGI Symbol;Acc:MGI:1889294]
Ptger3	ENSMUSG00000040016	73.1203	3.86195	0.424393	9.09995	9.03724e-20	1.72911e-18	19218	Ptger3	prostaglandin E receptor 3 (subtype EP3) [Source:MGI Symbol;Acc:MGI:97795]
Sh3bgrl3	ENSMUSG00000028843	1464.79	-1.71313	0.18826	-9.09978	9.05167e-20	1.7303e-18	73723	Sh3bgrl3	SH3 domain binding glutamic acid-rich protein-like 3 [Source:MGI Symbol;Acc:MGI:1920973]
S100a6	ENSMUSG00000001025	3150.01	-1.7125	0.188198	-9.09946	9.07793e-20	1.73375e-18	20200	S100a6	S100 calcium binding protein A6 (calcyclin) [Source:MGI Symbol;Acc:MGI:1339467]
Pabpc4	ENSMUSG00000011257	1307.37	1.43271	0.157474	9.09808	9.19419e-20	1.75437e-18	230721	Pabpc4	poly(A) binding protein, cytoplasmic 4 [Source:MGI Symbol;Acc:MGI:2385206]
Ppip5k1	ENSMUSG00000033526	517.359	2.15154	0.236542	9.09583	9.38706e-20	1.78956e-18	327655	Ppip5k1	diphosphoinositol pentakisphosphate kinase 1 [Source:MGI Symbol;Acc:MGI:2443281]
Myoz2	ENSMUSG00000028116	1117.76	2.22534	0.244915	9.08616	1.02596e-19	1.95413e-18	59006	Myoz2	myozenin 2 [Source:MGI Symbol;Acc:MGI:1913063]
Jpt2	ENSMUSG00000024165	496.455	-1.51034	0.166353	-9.07909	1.09484e-19	2.08157e-18	52009	Jpt2	Jupiter microtubule associated homolog 2 [Source:MGI Symbol;Acc:MGI:1196260]
Ube2q1	ENSMUSG00000042572	510.081	-0.997459	0.109863	-9.07913	1.09448e-19	2.08157e-18	70093	Ube2q1	ubiquitin-conjugating enzyme E2Q family member 1 [Source:MGI Symbol;Acc:MGI:1917343]
Ptpn1	ENSMUSG00000027540	779.44	-1.52742	0.168266	-9.07742	1.11181e-19	2.11194e-18	19246	Ptpn1	protein tyrosine phosphatase, non-receptor type 1 [Source:MGI Symbol;Acc:MGI:97805]
Ext1	ENSMUSG00000061731	934.673	-1.20307	0.132562	-9.07553	1.13121e-19	2.14687e-18	NA	Ext1	exostosin glycosyltransferase 1 [Source:MGI Symbol;Acc:MGI:894663]
Acta1	ENSMUSG00000031972	81292.4	2.62156	0.288879	9.07493	1.13747e-19	2.15681e-18	11459	Acta1	actin, alpha 1, skeletal muscle [Source:MGI Symbol;Acc:MGI:87902]
Mindy3	ENSMUSG00000026767	264.354	-1.29956	0.143249	-9.07206	1.16791e-19	2.21254e-18	66960	Mindy3	MINDY lysine 48 deubiquitinase 3 [Source:MGI Symbol;Acc:MGI:1914210]
Canx	ENSMUSG00000020368	4708.66	-1.09027	0.12018	-9.07196	1.16897e-19	2.21256e-18	12330	Canx	calnexin [Source:MGI Symbol;Acc:MGI:88261]
Lrp4	ENSMUSG00000027253	806.45	2.10093	0.231709	9.0671	1.22227e-19	2.31137e-18	228357	Lrp4	low density lipoprotein receptor-related protein 4 [Source:MGI Symbol;Acc:MGI:2442252]
Cd244a	ENSMUSG00000004709	121.961	-2.60789	0.287769	-9.06242	1.27593e-19	2.41069e-18	18106	Cd244a	CD244 molecule A [Source:MGI Symbol;Acc:MGI:109294]
Ndufs6	ENSMUSG00000021606	667.3	1.74488	0.192546	9.06218	1.27871e-19	2.41378e-18	NA	Ndufs6	NADH:ubiquinone oxidoreductase core subunit S6 [Source:MGI Symbol;Acc:MGI:107932]
Tfpi2	ENSMUSG00000029664	83.0186	-3.35269	0.370024	-9.06073	1.29579e-19	2.44384e-18	21789	Tfpi2	tissue factor pathway inhibitor 2 [Source:MGI Symbol;Acc:MGI:108543]
Hadhb	ENSMUSG00000059447	2039.11	2.09008	0.230725	9.05872	1.31991e-19	2.48711e-18	231086	Hadhb	hydroxyacyl-Coenzyme A dehydrogenase/3-ketoacyl-Coenzyme A thiolase/enoyl-Coenzyme A hydratase (trifunctional protein), beta subunit [Source:MGI Symbol;Acc:MGI:2136381]
Cavin2	ENSMUSG00000045954	1187.47	1.39313	0.153799	9.05812	1.32714e-19	2.4985e-18	20324	Cavin2	caveolae associated 2 [Source:MGI Symbol;Acc:MGI:99513]
Csf2rb	ENSMUSG00000071713	791.625	-2.312	0.255251	-9.05775	1.33173e-19	2.50491e-18	12983	Csf2rb	colony stimulating factor 2 receptor, beta, low-affinity (granulocyte-macrophage) [Source:MGI Symbol;Acc:MGI:1339759]
Mllt3	ENSMUSG00000028496	499.046	1.77451	0.196087	9.04961	1.43479e-19	2.69635e-18	70122	Mllt3	myeloid/lymphoid or mixed-lineage leukemia; translocated to, 3 [Source:MGI Symbol;Acc:MGI:1917372]
Ap2m1	ENSMUSG00000022841	1594.83	-1.10171	0.121858	-9.04091	1.55376e-19	2.91734e-18	11773	Ap2m1	adaptor-related protein complex 2, mu 1 subunit [Source:MGI Symbol;Acc:MGI:1298405]
Oasl1	ENSMUSG00000041827	186.883	-3.81546	0.422074	-9.0398	1.56958e-19	2.94443e-18	231655	Oasl1	2'-5' oligoadenylate synthetase-like 1 [Source:MGI Symbol;Acc:MGI:2180849]
Tbx15	ENSMUSG00000027868	528.424	2.42026	0.267858	9.03559	1.63116e-19	3.05724e-18	21384	Tbx15	T-box 15 [Source:MGI Symbol;Acc:MGI:1277234]
Acat1	ENSMUSG00000032047	1315.28	1.55321	0.171914	9.03482	1.64267e-19	3.07607e-18	110446	Acat1	acetyl-Coenzyme A acetyltransferase 1 [Source:MGI Symbol;Acc:MGI:87870]
Dclk1	ENSMUSG00000027797	668.804	-2.02318	0.224021	-9.03118	1.69832e-19	3.17746e-18	13175	Dclk1	doublecortin-like kinase 1 [Source:MGI Symbol;Acc:MGI:1330861]
Sh3bgrl	ENSMUSG00000031246	1697.73	-1.69534	0.187731	-9.03069	1.70586e-19	3.18875e-18	56726	Sh3bgrl	SH3-binding domain glutamic acid-rich protein like [Source:MGI Symbol;Acc:MGI:1930849]
Acyp2	ENSMUSG00000060923	367.695	2.42394	0.26846	9.02906	1.73154e-19	3.23389e-18	NA	Acyp2	acylphosphatase 2, muscle type [Source:MGI Symbol;Acc:MGI:1922822]
Alpk2	ENSMUSG00000032845	494.978	2.53807	0.281125	9.02825	1.7444e-19	3.25503e-18	225638	Alpk2	alpha-kinase 2 [Source:MGI Symbol;Acc:MGI:2449492]
Dmxl2	ENSMUSG00000041268	640.537	-1.97176	0.218485	-9.02468	1.80227e-19	3.36006e-18	235380	Dmxl2	Dmx-like 2 [Source:MGI Symbol;Acc:MGI:2444630]
Fyco1	ENSMUSG00000025241	1520.21	1.72999	0.191757	9.02177	1.85072e-19	3.44733e-18	17281	Fyco1	FYVE and coiled-coil domain containing 1 [Source:MGI Symbol;Acc:MGI:107277]
Trim55	ENSMUSG00000060913	153.698	2.41646	0.267942	9.0186	1.90515e-19	3.54558e-18	381485	Trim55	tripartite motif-containing 55 [Source:MGI Symbol;Acc:MGI:3036269]
Tram1	ENSMUSG00000025935	1725.28	-1.1812	0.130979	-9.01822	1.91166e-19	3.55458e-18	72265	Tram1	translocating chain-associating membrane protein 1 [Source:MGI Symbol;Acc:MGI:1919515]
Papss2	ENSMUSG00000024899	476.384	-1.71846	0.190682	-9.0122	2.01957e-19	3.75192e-18	23972	Papss2	3'-phosphoadenosine 5'-phosphosulfate synthase 2 [Source:MGI Symbol;Acc:MGI:1330223]
Ppm1h	ENSMUSG00000034613	322.803	-1.69637	0.188262	-9.01068	2.04775e-19	3.80093e-18	319468	Ppm1h	protein phosphatase 1H (PP2C domain containing) [Source:MGI Symbol;Acc:MGI:2442087]
Asb1	ENSMUSG00000026311	458.9	1.91228	0.212434	9.00175	2.22145e-19	4.11974e-18	65247	Asb1	ankyrin repeat and SOCS box-containing 1 [Source:MGI Symbol;Acc:MGI:1929735]
Cat	ENSMUSG00000027187	1836.54	1.45726	0.161908	9.00055	2.24594e-19	4.16149e-18	12359	Cat	catalase [Source:MGI Symbol;Acc:MGI:88271]
Dynll1	ENSMUSG00000009013	1191.86	-1.46694	0.162991	-9.00012	2.2547e-19	4.17406e-18	56455	Dynll1	dynein light chain LC8-type 1 [Source:MGI Symbol;Acc:MGI:1861457]
Edem1	ENSMUSG00000030104	1333.21	-1.19344	0.132619	-8.99903	2.2772e-19	4.21203e-18	192193	Edem1	ER degradation enhancer, mannosidase alpha-like 1 [Source:MGI Symbol;Acc:MGI:2180139]
Gm8995	ENSMUSG00000063286	1258	-2.14458	0.238367	-8.99696	2.32056e-19	4.28848e-18	NA	Gm8995	predicted gene 8995 [Source:MGI Symbol;Acc:MGI:3644223]
Rbl2	ENSMUSG00000031666	629.401	1.07821	0.119858	8.99574	2.34642e-19	4.33247e-18	19651	Rbl2	RB transcriptional corepressor like 2 [Source:MGI Symbol;Acc:MGI:105085]
Kif1b	ENSMUSG00000063077	3674.37	1.75016	0.194694	8.98929	2.48843e-19	4.59066e-18	16561	Kif1b	kinesin family member 1B [Source:MGI Symbol;Acc:MGI:108426]
Acsl1	ENSMUSG00000018796	3243.84	2.30241	0.256214	8.98628	2.55736e-19	4.71371e-18	14081	Acsl1	acyl-CoA synthetase long-chain family member 1 [Source:MGI Symbol;Acc:MGI:102797]
Ppp1r1a	ENSMUSG00000022490	214.81	3.2044	0.356641	8.98494	2.58869e-19	4.7673e-18	58200	Ppp1r1a	protein phosphatase 1, regulatory inhibitor subunit 1A [Source:MGI Symbol;Acc:MGI:1889595]
Fam53b	ENSMUSG00000030956	656.243	1.28623	0.143175	8.98359	2.62083e-19	4.82229e-18	77938	Fam53b	family with sequence similarity 53, member B [Source:MGI Symbol;Acc:MGI:1925188]
Slc22a23	ENSMUSG00000038267	168.814	2.02223	0.225108	8.98336	2.62628e-19	4.8281e-18	73102	Slc22a23	solute carrier family 22, member 23 [Source:MGI Symbol;Acc:MGI:1920352]
Gsdmd	ENSMUSG00000022575	386.032	-1.48594	0.16542	-8.98284	2.63869e-19	4.8467e-18	69146	Gsdmd	gasdermin D [Source:MGI Symbol;Acc:MGI:1916396]
Scpep1	ENSMUSG00000000278	1079.89	-1.45607	0.162146	-8.98003	2.70687e-19	4.96761e-18	74617	Scpep1	serine carboxypeptidase 1 [Source:MGI Symbol;Acc:MGI:1921867]
Enpep	ENSMUSG00000028024	248.766	1.81348	0.20204	8.97585	2.81181e-19	5.15572e-18	13809	Enpep	glutamyl aminopeptidase [Source:MGI Symbol;Acc:MGI:106645]
Dexi	ENSMUSG00000038055	94.8741	1.53337	0.170903	8.97219	2.90678e-19	5.32524e-18	58239	Dexi	dexamethasone-induced transcript [Source:MGI Symbol;Acc:MGI:1926236]
Cxxc5	ENSMUSG00000046668	188.952	1.47502	0.164406	8.9718	2.91712e-19	5.33953e-18	67393	Cxxc5	CXXC finger 5 [Source:MGI Symbol;Acc:MGI:1914643]
Herpud1	ENSMUSG00000031770	963.183	1.16118	0.129441	8.97073	2.94561e-19	5.38702e-18	64209	Herpud1	homocysteine-inducible, endoplasmic reticulum stress-inducible, ubiquitin-like domain member 1 [Source:MGI Symbol;Acc:MGI:1927406]
Slfn1	ENSMUSG00000078763	349.731	-3.37889	0.376747	-8.9686	3.00312e-19	5.48745e-18	20555	Slfn1	schlafen 1 [Source:MGI Symbol;Acc:MGI:1313259]
Aldh1a7	ENSMUSG00000024747	83.9165	3.4932	0.38967	8.96451	3.11667e-19	5.68987e-18	26358	Aldh1a7	aldehyde dehydrogenase family 1, subfamily A7 [Source:MGI Symbol;Acc:MGI:1347050]
Usp2	ENSMUSG00000032010	377.349	2.65368	0.296024	8.96442	3.11929e-19	5.68987e-18	53376	Usp2	ubiquitin specific peptidase 2 [Source:MGI Symbol;Acc:MGI:1858178]
Bcl2l13	ENSMUSG00000009112	597.23	1.21898	0.136007	8.96262	3.17058e-19	5.77844e-18	94044	Bcl2l13	BCL2-like 13 (apoptosis facilitator) [Source:MGI Symbol;Acc:MGI:2136959]
Cdo1	ENSMUSG00000033022	800.585	3.05811	0.34131	8.9599	3.24969e-19	5.91752e-18	12583	Cdo1	cysteine dioxygenase 1, cytosolic [Source:MGI Symbol;Acc:MGI:105925]
Zbtb16	ENSMUSG00000066687	480.179	2.66224	0.297136	8.95969	3.25602e-19	5.92394e-18	235320	Zbtb16	zinc finger and BTB domain containing 16 [Source:MGI Symbol;Acc:MGI:103222]
Erp44	ENSMUSG00000028343	581.289	-0.846886	0.0945584	-8.95623	3.3598e-19	6.10749e-18	76299	Erp44	endoplasmic reticulum protein 44 [Source:MGI Symbol;Acc:MGI:1923549]
Cdc42	ENSMUSG00000006699	4310.6	-1.16168	0.129779	-8.95126	3.51436e-19	6.38296e-18	12540	Cdc42	cell division cycle 42 [Source:MGI Symbol;Acc:MGI:106211]
Gstk1	ENSMUSG00000029864	173.083	2.23198	0.24945	8.94758	3.63369e-19	6.59403e-18	76263	Gstk1	glutathione S-transferase kappa 1 [Source:MGI Symbol;Acc:MGI:1923513]
Cyba	ENSMUSG00000006519	1819.31	-2.1544	0.240784	-8.94745	3.63776e-19	6.59574e-18	13057	Cyba	cytochrome b-245, alpha polypeptide [Source:MGI Symbol;Acc:MGI:1316658]
Fkbp15	ENSMUSG00000066151	810.545	-1.13156	0.126479	-8.94657	3.66701e-19	6.64307e-18	338355	Fkbp15	FK506 binding protein 15 [Source:MGI Symbol;Acc:MGI:2444782]
Acaca	ENSMUSG00000020532	2375.79	2.83482	0.317075	8.94051	3.87364e-19	7.01139e-18	107476	Acaca	acetyl-Coenzyme A carboxylase alpha [Source:MGI Symbol;Acc:MGI:108451]
Myo5c	ENSMUSG00000033590	50.9958	3.74098	0.418506	8.93891	3.93035e-19	7.10795e-18	208943	Myo5c	myosin VC [Source:MGI Symbol;Acc:MGI:2442485]
Nrap	ENSMUSG00000049134	6608.15	2.42271	0.271058	8.93796	3.96404e-19	7.16274e-18	18175	Nrap	nebulin-related anchoring protein [Source:MGI Symbol;Acc:MGI:1098765]
Kcnj11	ENSMUSG00000096146	304.093	2.83256	0.316964	8.93653	4.01598e-19	7.25039e-18	16514	Kcnj11	potassium inwardly rectifying channel, subfamily J, member 11 [Source:MGI Symbol;Acc:MGI:107501]
Gpcpd1	ENSMUSG00000027346	1464.49	1.58005	0.176913	8.93119	4.21445e-19	7.6022e-18	74182	Gpcpd1	glycerophosphocholine phosphodiesterase 1 [Source:MGI Symbol;Acc:MGI:104898]
Tubb3	ENSMUSG00000062380	163.361	-3.6594	0.409815	-8.92941	4.28298e-19	7.71923e-18	22152	Tubb3	tubulin, beta 3 class III [Source:MGI Symbol;Acc:MGI:107813]
Mn1	ENSMUSG00000070576	403.821	3.00714	0.33682	8.92803	4.33653e-19	7.80908e-18	433938	Mn1	meningioma 1 [Source:MGI Symbol;Acc:MGI:1261813]
Ccbe1	ENSMUSG00000046318	188.034	-2.6426	0.296003	-8.9276	4.35338e-19	7.83274e-18	320924	Ccbe1	collagen and calcium binding EGF domains 1 [Source:MGI Symbol;Acc:MGI:2445053]
Gcdh	ENSMUSG00000003809	271.464	1.95994	0.219597	8.92518	4.44987e-19	7.99954e-18	270076	Gcdh	glutaryl-Coenzyme A dehydrogenase [Source:MGI Symbol;Acc:MGI:104541]
Slc37a2	ENSMUSG00000032122	1273.44	-2.42746	0.272016	-8.92395	4.49929e-19	8.0815e-18	NA	Slc37a2	solute carrier family 37 (glycerol-3-phosphate transporter), member 2 [Source:MGI Symbol;Acc:MGI:1929693]
Rxrg	ENSMUSG00000015843	132.357	3.26126	0.365529	8.92204	4.5778e-19	8.21554e-18	20183	Rxrg	retinoid X receptor gamma [Source:MGI Symbol;Acc:MGI:98216]
Paqr9	ENSMUSG00000064225	233.171	3.91976	0.439554	8.91759	4.76551e-19	8.54515e-18	NA	Paqr9	progestin and adipoQ receptor family member IX [Source:MGI Symbol;Acc:MGI:1922802]
Fech	ENSMUSG00000024588	1316.91	1.89204	0.212322	8.91117	5.0498e-19	9.04723e-18	14151	Fech	ferrochelatase [Source:MGI Symbol;Acc:MGI:95513]
Ndufa9	ENSMUSG00000000399	1315.45	1.57013	0.176354	8.90325	5.42346e-19	9.70846e-18	66108	Ndufa9	NADH:ubiquinone oxidoreductase subunit A9 [Source:MGI Symbol;Acc:MGI:1913358]
Kif1c	ENSMUSG00000020821	2917.03	1.62613	0.182741	8.89853	5.65936e-19	1.01222e-17	16562	Kif1c	kinesin family member 1C [Source:MGI Symbol;Acc:MGI:1098260]
Camk2b	ENSMUSG00000057897	290.804	2.46841	0.277428	8.89747	5.71338e-19	1.02101e-17	12323	Camk2b	calcium/calmodulin-dependent protein kinase II, beta [Source:MGI Symbol;Acc:MGI:88257]
Fbln5	ENSMUSG00000021186	503.526	1.24148	0.139581	8.89433	5.87732e-19	1.04898e-17	23876	Fbln5	fibulin 5 [Source:MGI Symbol;Acc:MGI:1346091]
Mterf2	ENSMUSG00000049038	75.4037	2.42843	0.273033	8.89428	5.87983e-19	1.04898e-17	74238	Mterf2	mitochondrial transcription termination factor 2 [Source:MGI Symbol;Acc:MGI:1921488]
Gbe1	ENSMUSG00000022707	553.735	1.62921	0.183186	8.89375	5.90798e-19	1.05312e-17	74185	Gbe1	glucan (1,4-alpha-), branching enzyme 1 [Source:MGI Symbol;Acc:MGI:1921435]
Hif1an	ENSMUSG00000036450	599.145	1.52137	0.171154	8.88891	6.17124e-19	1.09911e-17	319594	Hif1an	hypoxia-inducible factor 1, alpha subunit inhibitor [Source:MGI Symbol;Acc:MGI:2442345]
Zfp991	ENSMUSG00000067916	109.166	-2.70818	0.304676	-8.88872	6.18182e-19	1.10007e-17	NA	Zfp991	zinc finger protein 991 [Source:MGI Symbol;Acc:MGI:3701604]
Wsb1	ENSMUSG00000017677	581.79	-1.23748	0.139236	-8.88767	6.24023e-19	1.10953e-17	78889	Wsb1	WD repeat and SOCS box-containing 1 [Source:MGI Symbol;Acc:MGI:1926139]
Gstm7	ENSMUSG00000004035	23.9136	3.9971	0.449805	8.8863	6.31786e-19	1.12239e-17	68312	Gstm7	glutathione S-transferase, mu 7 [Source:MGI Symbol;Acc:MGI:1915562]
Ppp2r5a	ENSMUSG00000026626	1621.33	1.07881	0.121497	8.87935	6.72492e-19	1.1937e-17	226849	Ppp2r5a	protein phosphatase 2, regulatory subunit B', alpha [Source:MGI Symbol;Acc:MGI:2388479]
Metap1d	ENSMUSG00000041921	217.852	1.45923	0.164453	8.87324	7.10503e-19	1.26011e-17	66559	Metap1d	methionyl aminopeptidase type 1D (mitochondrial) [Source:MGI Symbol;Acc:MGI:1913809]
Rdm1	ENSMUSG00000010362	158.067	1.72826	0.194946	8.86531	7.62893e-19	1.3519e-17	66599	Rdm1	RAD52 motif 1 [Source:MGI Symbol;Acc:MGI:1913849]
Pik3c2b	ENSMUSG00000026447	204.57	2.02704	0.228726	8.86233	7.83625e-19	1.38747e-17	240752	Pik3c2b	phosphatidylinositol-4-phosphate 3-kinase catalytic subunit type 2 beta [Source:MGI Symbol;Acc:MGI:2685045]
Ranbp1	ENSMUSG00000005732	487.528	-1.37056	0.154704	-8.85922	8.05756e-19	1.42546e-17	NA	Ranbp1	RAN binding protein 1 [Source:MGI Symbol;Acc:MGI:96269]
Coq5	ENSMUSG00000041733	367.442	1.42125	0.160517	8.8542	8.42898e-19	1.48992e-17	52064	Coq5	coenzyme Q5 methyltransferase [Source:MGI Symbol;Acc:MGI:1098643]
Ndufa8	ENSMUSG00000026895	678.695	1.29092	0.145803	8.85381	8.45783e-19	1.49377e-17	68375	Ndufa8	NADH:ubiquinone oxidoreductase subunit A8 [Source:MGI Symbol;Acc:MGI:1915625]
Npc1	ENSMUSG00000024413	1110.86	-1.22291	0.138196	-8.84909	8.82357e-19	1.55576e-17	18145	Npc1	NPC intracellular cholesterol transporter 1 [Source:MGI Symbol;Acc:MGI:1097712]
C1qc	ENSMUSG00000036896	2157.38	-1.9751	0.223198	-8.84912	8.82099e-19	1.55576e-17	12262	C1qc	complement component 1, q subcomponent, C chain [Source:MGI Symbol;Acc:MGI:88225]
Plekhb1	ENSMUSG00000030701	248.586	2.35247	0.265919	8.84657	9.02472e-19	1.5899e-17	27276	Plekhb1	pleckstrin homology domain containing, family B (evectins) member 1 [Source:MGI Symbol;Acc:MGI:1351469]
Mapt	ENSMUSG00000018411	188.67	2.30817	0.26096	8.84489	9.16189e-19	1.61272e-17	17762	Mapt	microtubule-associated protein tau [Source:MGI Symbol;Acc:MGI:97180]
Tnxb	ENSMUSG00000033327	3075.56	2.16184	0.244433	8.84431	9.20957e-19	1.61976e-17	81877	Tnxb	tenascin XB [Source:MGI Symbol;Acc:MGI:1932137]
Il1r2	ENSMUSG00000026073	219.435	-3.6783	0.416089	-8.84017	9.55739e-19	1.67954e-17	16178	Il1r2	interleukin 1 receptor, type II [Source:MGI Symbol;Acc:MGI:96546]
Adcy2	ENSMUSG00000021536	257.048	1.75584	0.198648	8.83896	9.66131e-19	1.69639e-17	210044	Adcy2	adenylate cyclase 2 [Source:MGI Symbol;Acc:MGI:99676]
Pf4	ENSMUSG00000029373	1805.57	-1.99787	0.226089	-8.83664	9.86367e-19	1.73048e-17	56744	Pf4	platelet factor 4 [Source:MGI Symbol;Acc:MGI:1888711]
Ankrd10	ENSMUSG00000031508	546.387	-1.21119	0.137134	-8.83213	1.02697e-18	1.80022e-17	102334	Ankrd10	ankyrin repeat domain 10 [Source:MGI Symbol;Acc:MGI:1921840]
Dgat2	ENSMUSG00000030747	973.276	3.02658	0.342817	8.82857	1.06023e-18	1.85699e-17	67800	Dgat2	diacylglycerol O-acyltransferase 2 [Source:MGI Symbol;Acc:MGI:1915050]
Tmem109	ENSMUSG00000034659	1156.69	1.53111	0.173445	8.82766	1.06891e-18	1.87063e-17	68539	Tmem109	transmembrane protein 109 [Source:MGI Symbol;Acc:MGI:1915789]
Alox12	ENSMUSG00000000320	155.58	3.37819	0.382707	8.82708	1.07444e-18	1.87876e-17	11684	Alox12	arachidonate 12-lipoxygenase [Source:MGI Symbol;Acc:MGI:87998]
H19	ENSMUSG00000000031	10969.7	1.9067	0.216113	8.82271	1.11718e-18	1.95187e-17	14955	H19	H19, imprinted maternally expressed transcript [Source:MGI Symbol;Acc:MGI:95891]
Asb12	ENSMUSG00000031204	116.625	3.81716	0.43267	8.82234	1.12096e-18	1.95687e-17	70392	Asb12	ankyrin repeat and SOCS box-containing 12 [Source:MGI Symbol;Acc:MGI:1917642]
Arhgap20	ENSMUSG00000053199	180.389	2.3687	0.26853	8.82097	1.13469e-18	1.97919e-17	244867	Arhgap20	Rho GTPase activating protein 20 [Source:MGI Symbol;Acc:MGI:2445175]
Rest	ENSMUSG00000029249	646.137	-1.02613	0.116339	-8.82017	1.14289e-18	1.99186e-17	19712	Rest	RE1-silencing transcription factor [Source:MGI Symbol;Acc:MGI:104897]
Vav1	ENSMUSG00000034116	698.703	-2.20709	0.250262	-8.81911	1.15374e-18	2.00911e-17	22324	Vav1	vav 1 oncogene [Source:MGI Symbol;Acc:MGI:98923]
Uqcr11	ENSMUSG00000020163	1725.68	2.11382	0.239766	8.81618	1.18426e-18	2.06055e-17	66594	Uqcr11	ubiquinol-cytochrome c reductase, complex III subunit XI [Source:MGI Symbol;Acc:MGI:1913844]
Acss3	ENSMUSG00000035948	91.3066	2.48174	0.281646	8.81158	1.23391e-18	2.14342e-17	380660	Acss3	acyl-CoA synthetase short-chain family member 3 [Source:MGI Symbol;Acc:MGI:2685720]
Gm12224	ENSMUSG00000085888	121.14	3.8403	0.435822	8.81163	1.23337e-18	2.14342e-17	NA	Gm12224	predicted gene 12224 [Source:MGI Symbol;Acc:MGI:3651369]
Nectin4	ENSMUSG00000006411	53.6151	-2.88012	0.327232	-8.80145	1.3506e-18	2.34418e-17	71740	Nectin4	nectin cell adhesion molecule 4 [Source:MGI Symbol;Acc:MGI:1918990]
Ascc3	ENSMUSG00000038774	932.787	-1.09192	0.124086	-8.79964	1.3725e-18	2.38024e-17	77987	Ascc3	activating signal cointegrator 1 complex subunit 3 [Source:MGI Symbol;Acc:MGI:1925237]
Me1	ENSMUSG00000032418	780.391	2.70061	0.306988	8.79713	1.40365e-18	2.43227e-17	17436	Me1	malic enzyme 1, NADP(+)-dependent, cytosolic [Source:MGI Symbol;Acc:MGI:97043]
Scn5a	ENSMUSG00000032511	85.099	-3.81409	0.433617	-8.79601	1.41772e-18	2.45463e-17	20271	Scn5a	sodium channel, voltage-gated, type V, alpha [Source:MGI Symbol;Acc:MGI:98251]
Ndufa6	ENSMUSG00000022450	1018.4	1.84398	0.209645	8.79571	1.42142e-18	2.45902e-17	67130	Ndufa6	NADH:ubiquinone oxidoreductase subunit A6 [Source:MGI Symbol;Acc:MGI:1914380]
Mtss2	ENSMUSG00000033763	266.574	1.97724	0.224875	8.79261	1.4612e-18	2.52578e-17	244654	Mtss2	MTSS I-BAR domain containing 2 [Source:MGI Symbol;Acc:MGI:3039591]
Galnt15	ENSMUSG00000021903	385.378	2.27866	0.259265	8.78892	1.50999e-18	2.60798e-17	78754	Galnt15	polypeptide N-acetylgalactosaminyltransferase 15 [Source:MGI Symbol;Acc:MGI:1926004]
Fam49b	ENSMUSG00000022378	750.849	-1.40925	0.160472	-8.7819	1.60729e-18	2.77376e-17	223601	Fam49b	family with sequence similarity 49, member B [Source:MGI Symbol;Acc:MGI:1923520]
Tmem182	ENSMUSG00000079588	1254.47	1.97601	0.225047	8.78045	1.62817e-18	2.8075e-17	381339	Tmem182	transmembrane protein 182 [Source:MGI Symbol;Acc:MGI:1923725]
Limch1	ENSMUSG00000037736	983.927	1.71882	0.195764	8.78008	1.63362e-18	2.8146e-17	77569	Limch1	LIM and calponin homology domains 1 [Source:MGI Symbol;Acc:MGI:1924819]
C920009B18Rik	ENSMUSG00000097352	63.6426	-2.66629	0.303706	-8.77917	1.64686e-18	2.83509e-17	NA	C920009B18Rik	RIKEN cDNA C920009B18 gene [Source:MGI Symbol;Acc:MGI:3583961]
Lamp2	ENSMUSG00000016534	3521.16	-1.1212	0.127728	-8.77801	1.66392e-18	2.86213e-17	16784	Lamp2	lysosomal-associated membrane protein 2 [Source:MGI Symbol;Acc:MGI:96748]
Hsdl2	ENSMUSG00000028383	447.51	1.63545	0.186341	8.77663	1.68451e-18	2.89519e-17	72479	Hsdl2	hydroxysteroid dehydrogenase like 2 [Source:MGI Symbol;Acc:MGI:1919729]
4930503L19Rik	ENSMUSG00000044906	197.209	-1.96162	0.223563	-8.77435	1.71889e-18	2.95187e-17	269033	4930503L19Rik	RIKEN cDNA 4930503L19 gene [Source:MGI Symbol;Acc:MGI:1922045]
Tmem65	ENSMUSG00000062373	1172.68	1.28067	0.145978	8.77304	1.73908e-18	2.98412e-17	74868	Tmem65	transmembrane protein 65 [Source:MGI Symbol;Acc:MGI:1922118]
Hsp90b1	ENSMUSG00000020048	5102.15	-1.46797	0.16736	-8.77134	1.76552e-18	3.02703e-17	22027	Hsp90b1	heat shock protein 90, beta (Grp94), member 1 [Source:MGI Symbol;Acc:MGI:98817]
Fxyd6	ENSMUSG00000066705	625.983	1.85309	0.211324	8.76895	1.80346e-18	3.08957e-17	59095	Fxyd6	FXYD domain-containing ion transport regulator 6 [Source:MGI Symbol;Acc:MGI:1890226]
Tmem204	ENSMUSG00000024168	222.23	1.75518	0.200165	8.76866	1.80805e-18	3.09493e-17	407831	Tmem204	transmembrane protein 204 [Source:MGI Symbol;Acc:MGI:3039635]
Bend4	ENSMUSG00000092060	98.2344	-2.03101	0.231768	-8.76313	1.89894e-18	3.24788e-17	666938	Bend4	BEN domain containing 4 [Source:MGI Symbol;Acc:MGI:3648414]
Glo1	ENSMUSG00000024026	639.016	1.26896	0.144854	8.76022	1.94871e-18	3.33031e-17	NA	Glo1	glyoxalase 1 [Source:MGI Symbol;Acc:MGI:95742]
Hpcal1	ENSMUSG00000071379	250.341	-1.27472	0.145545	-8.75825	1.983e-18	3.38616e-17	53602	Hpcal1	hippocalcin-like 1 [Source:MGI Symbol;Acc:MGI:1855689]
Laptm5	ENSMUSG00000028581	2451.73	-1.77212	0.202359	-8.75732	1.99943e-18	3.41147e-17	16792	Laptm5	lysosomal-associated protein transmembrane 5 [Source:MGI Symbol;Acc:MGI:108046]
Rab4a	ENSMUSG00000019478	75.9815	1.74245	0.198994	8.75626	2.01835e-18	3.44096e-17	19341	Rab4a	RAB4A, member RAS oncogene family [Source:MGI Symbol;Acc:MGI:105069]
Hspa1l	ENSMUSG00000007033	113.984	2.33195	0.266377	8.75431	2.05347e-18	3.49803e-17	15482	Hspa1l	heat shock protein 1-like [Source:MGI Symbol;Acc:MGI:96231]
Mtmr10	ENSMUSG00000030522	468.469	-1.25707	0.143604	-8.7537	2.06463e-18	3.51419e-17	233315	Mtmr10	myotubularin related protein 10 [Source:MGI Symbol;Acc:MGI:2142292]
Lsmem1	ENSMUSG00000071342	98.8041	3.56661	0.407539	8.75157	2.10396e-18	3.57825e-17	380755	Lsmem1	leucine-rich single-pass membrane protein 1 [Source:MGI Symbol;Acc:MGI:2685735]
Myo6	ENSMUSG00000033577	342.245	1.43209	0.163652	8.75077	2.11896e-18	3.60088e-17	17920	Myo6	myosin VI [Source:MGI Symbol;Acc:MGI:104785]
Batf	ENSMUSG00000034266	76.87	-2.53569	0.289794	-8.74998	2.13387e-18	3.62329e-17	53314	Batf	basic leucine zipper transcription factor, ATF-like [Source:MGI Symbol;Acc:MGI:1859147]
Rpn1	ENSMUSG00000030062	1790.8	-1.13212	0.129459	-8.74499	2.23029e-18	3.78397e-17	103963	Rpn1	ribophorin I [Source:MGI Symbol;Acc:MGI:98084]
Tspan13	ENSMUSG00000020577	329.921	1.36094	0.155714	8.74	2.331e-18	3.95167e-17	66109	Tspan13	tetraspanin 13 [Source:MGI Symbol;Acc:MGI:1913359]
Cox4i1	ENSMUSG00000031818	4347.29	1.40284	0.160539	8.73826	2.36726e-18	4.00991e-17	12857	Cox4i1	cytochrome c oxidase subunit 4I1 [Source:MGI Symbol;Acc:MGI:88473]
Mefv	ENSMUSG00000022534	241.394	-3.34929	0.383318	-8.73762	2.38079e-18	4.0296e-17	54483	Mefv	Mediterranean fever [Source:MGI Symbol;Acc:MGI:1859396]
Ctbs	ENSMUSG00000028189	198.579	-1.24561	0.142564	-8.73715	2.39059e-18	4.04295e-17	74245	Ctbs	chitobiase [Source:MGI Symbol;Acc:MGI:1921495]
Slc49a4	ENSMUSG00000022848	448.387	0.947836	0.108559	8.73106	2.52292e-18	4.26333e-17	224132	Slc49a4	solute carrier family 49 member 4 [Source:MGI Symbol;Acc:MGI:2387188]
Ndufaf5	ENSMUSG00000027384	294.141	2.12307	0.243196	8.72988	2.54937e-18	4.30458e-17	69487	Ndufaf5	NADH:ubiquinone oxidoreductase complex assembly factor 5 [Source:MGI Symbol;Acc:MGI:1916737]
Gm5150	ENSMUSG00000078780	87.1211	-3.52769	0.404172	-8.72818	2.58812e-18	4.36653e-17	381484	Gm5150	predicted gene 5150 [Source:MGI Symbol;Acc:MGI:3779469]
Bpgm	ENSMUSG00000038871	1104.61	2.52551	0.289379	8.72733	2.6075e-18	4.3957e-17	12183	Bpgm	2,3-bisphosphoglycerate mutase [Source:MGI Symbol;Acc:MGI:1098242]
Palmd	ENSMUSG00000033377	190.551	1.70176	0.195005	8.72673	2.62143e-18	4.41567e-17	114301	Palmd	palmdelphin [Source:MGI Symbol;Acc:MGI:2148896]
Gns	ENSMUSG00000034707	2136.79	-1.07695	0.1235	-8.72023	2.77638e-18	4.67294e-17	75612	Gns	glucosamine (N-acetyl)-6-sulfatase [Source:MGI Symbol;Acc:MGI:1922862]
Ltbp4	ENSMUSG00000040488	506.467	2.41842	0.277411	8.71782	2.83605e-18	4.76958e-17	108075	Ltbp4	latent transforming growth factor beta binding protein 4 [Source:MGI Symbol;Acc:MGI:1321395]
Sec11a	ENSMUSG00000025724	532.872	-0.942426	0.108121	-8.71641	2.87153e-18	4.8254e-17	NA	Sec11a	SEC11 homolog A, signal peptidase complex subunit [Source:MGI Symbol;Acc:MGI:1929464]
Atp6v0d1	ENSMUSG00000013160	792.468	-1.03201	0.118439	-8.71346	2.94745e-18	4.94905e-17	11972	Atp6v0d1	ATPase, H+ transporting, lysosomal V0 subunit D1 [Source:MGI Symbol;Acc:MGI:1201778]
Uck2	ENSMUSG00000026558	610.824	-1.13787	0.130614	-8.71169	2.9937e-18	5.0227e-17	80914	Uck2	uridine-cytidine kinase 2 [Source:MGI Symbol;Acc:MGI:1931744]
Rap1gap	ENSMUSG00000041351	64.5781	2.9193	0.335165	8.71002	3.03816e-18	5.09326e-17	110351	Rap1gap	Rap1 GTPase-activating protein [Source:MGI Symbol;Acc:MGI:109338]
Entpd1	ENSMUSG00000048120	857.012	-1.29616	0.148822	-8.70943	3.05415e-18	5.11601e-17	12495	Entpd1	ectonucleoside triphosphate diphosphohydrolase 1 [Source:MGI Symbol;Acc:MGI:102805]
Slc25a23	ENSMUSG00000046329	126.714	2.58307	0.296656	8.70731	3.11183e-18	5.2085e-17	66972	Slc25a23	solute carrier family 25 (mitochondrial carrier; phosphate carrier), member 23 [Source:MGI Symbol;Acc:MGI:1914222]
Stam2	ENSMUSG00000055371	432.733	-1.30253	0.149646	-8.70408	3.20159e-18	5.3545e-17	56324	Stam2	signal transducing adaptor molecule (SH3 domain and ITAM motif) 2 [Source:MGI Symbol;Acc:MGI:1929100]
Akr1b10	ENSMUSG00000061758	258.619	1.60173	0.184026	8.70386	3.20789e-18	5.36077e-17	67861	Akr1b10	aldo-keto reductase family 1, member B10 (aldose reductase) [Source:MGI Symbol;Acc:MGI:1915111]
Slc36a4	ENSMUSG00000043885	396.202	-1.10331	0.126778	-8.70273	3.23993e-18	5.41004e-17	234967	Slc36a4	solute carrier family 36 (proton/amino acid symporter), member 4 [Source:MGI Symbol;Acc:MGI:2442595]
Ghitm	ENSMUSG00000041028	2367.23	1.18213	0.135857	8.7013	3.28101e-18	5.47431e-17	NA	Ghitm	growth hormone inducible transmembrane protein [Source:MGI Symbol;Acc:MGI:1913342]
Etfa	ENSMUSG00000032314	703.844	1.72206	0.197944	8.6997	3.32758e-18	5.54762e-17	110842	Etfa	electron transferring flavoprotein, alpha polypeptide [Source:MGI Symbol;Acc:MGI:106092]
Themis2	ENSMUSG00000037731	428.728	-2.08902	0.240237	-8.69569	3.44738e-18	5.74282e-17	230787	Themis2	thymocyte selection associated family member 2 [Source:MGI Symbol;Acc:MGI:2446213]
Wdfy1	ENSMUSG00000073643	600.043	-0.812931	0.0935002	-8.69444	3.48553e-18	5.80179e-17	69368	Wdfy1	WD repeat and FYVE domain containing 1 [Source:MGI Symbol;Acc:MGI:1916618]
Svil	ENSMUSG00000024236	2395.76	1.30036	0.149629	8.6906	3.60542e-18	5.99663e-17	225115	Svil	supervillin [Source:MGI Symbol;Acc:MGI:2147319]
Serpine1	ENSMUSG00000037411	1878.37	-4.36702	0.502642	-8.68814	3.68431e-18	6.12302e-17	18787	Serpine1	serine (or cysteine) peptidase inhibitor, clade E, member 1 [Source:MGI Symbol;Acc:MGI:97608]
Pdgfd	ENSMUSG00000032006	173.184	1.3104	0.150859	8.68625	3.74587e-18	6.22044e-17	71785	Pdgfd	platelet-derived growth factor, D polypeptide [Source:MGI Symbol;Acc:MGI:1919035]
Ero1l	ENSMUSG00000021831	403.786	-2.06306	0.237631	-8.68177	3.89659e-18	6.46564e-17	50527	Ero1l	ERO1-like (S. cerevisiae) [Source:MGI Symbol;Acc:MGI:1354385]
Mlycd	ENSMUSG00000074064	348.925	2.17515	0.250582	8.68037	3.94474e-18	6.54041e-17	56690	Mlycd	malonyl-CoA decarboxylase [Source:MGI Symbol;Acc:MGI:1928485]
Smpx	ENSMUSG00000041476	1354.2	1.93262	0.222667	8.67941	3.97821e-18	6.58556e-17	NA	Smpx	small muscle protein, X-linked [Source:MGI Symbol;Acc:MGI:1913356]
Bcas3	ENSMUSG00000059439	368.106	1.20307	0.138611	8.67948	3.97565e-18	6.58556e-17	192197	Bcas3	breast carcinoma amplified sequence 3 [Source:MGI Symbol;Acc:MGI:2385848]
Ifi206	ENSMUSG00000037849	82.8431	-4.04715	0.46641	-8.67724	4.05478e-18	6.70706e-17	102639543	Ifi206	interferon activated gene 206 [Source:MGI Symbol;Acc:MGI:3646410]
Samd9l	ENSMUSG00000047735	1349.7	-1.79748	0.207195	-8.67533	4.12346e-18	6.81533e-17	209086	Samd9l	sterile alpha motif domain containing 9-like [Source:MGI Symbol;Acc:MGI:1343184]
Picalm	ENSMUSG00000039361	4043.36	-1.05659	0.121869	-8.66984	4.32743e-18	7.14686e-17	233489	Picalm	phosphatidylinositol binding clathrin assembly protein [Source:MGI Symbol;Acc:MGI:2385902]
Egln1	ENSMUSG00000031987	725.446	1.47352	0.169975	8.66901	4.35881e-18	7.19306e-17	112405	Egln1	egl-9 family hypoxia-inducible factor 1 [Source:MGI Symbol;Acc:MGI:1932286]
Anapc5	ENSMUSG00000029472	3144.74	1.22189	0.141022	8.66453	4.53364e-18	7.47573e-17	59008	Anapc5	anaphase-promoting complex subunit 5 [Source:MGI Symbol;Acc:MGI:1929722]
Tmem273	ENSMUSG00000041707	69.3925	-2.59167	0.299122	-8.66425	4.54497e-18	7.48857e-17	69069	Tmem273	transmembrane protein 273 [Source:MGI Symbol;Acc:MGI:1916319]
Ifi209	ENSMUSG00000043263	589.44	-3.29644	0.380553	-8.66223	4.62638e-18	7.61677e-17	236312	Ifi209	interferon activated gene 209 [Source:MGI Symbol;Acc:MGI:2138243]
Ndufa13	ENSMUSG00000036199	1859.1	1.61595	0.186553	8.66214	4.62999e-18	7.61677e-17	67184	Ndufa13	NADH:ubiquinone oxidoreductase subunit A13 [Source:MGI Symbol;Acc:MGI:1914434]
Cmbl	ENSMUSG00000022235	173.079	2.26256	0.261286	8.65932	4.74601e-18	7.80155e-17	69574	Cmbl	carboxymethylenebutenolidase-like (Pseudomonas) [Source:MGI Symbol;Acc:MGI:1916824]
Cd300lg	ENSMUSG00000017309	215.357	1.92274	0.222058	8.65871	4.77127e-18	7.83698e-17	52685	Cd300lg	CD300 molecule like family member G [Source:MGI Symbol;Acc:MGI:1289168]
Ppp3ca	ENSMUSG00000028161	1269.75	0.996022	0.115055	8.65689	4.84794e-18	7.95673e-17	19055	Ppp3ca	protein phosphatase 3, catalytic subunit, alpha isoform [Source:MGI Symbol;Acc:MGI:107164]
Casz1	ENSMUSG00000028977	161.271	2.06228	0.23825	8.65592	4.88932e-18	8.01841e-17	69743	Casz1	castor zinc finger 1 [Source:MGI Symbol;Acc:MGI:1196251]
Spata6	ENSMUSG00000034401	198.592	-1.28001	0.148015	-8.64783	5.24882e-18	8.6013e-17	67946	Spata6	spermatogenesis associated 6 [Source:MGI Symbol;Acc:MGI:1915196]
Sesn3	ENSMUSG00000032009	535.936	1.15661	0.133758	8.64706	5.28427e-18	8.65268e-17	75747	Sesn3	sestrin 3 [Source:MGI Symbol;Acc:MGI:1922997]
Npr2	ENSMUSG00000028469	336.188	2.19107	0.253501	8.64323	5.46442e-18	8.94074e-17	230103	Npr2	natriuretic peptide receptor 2 [Source:MGI Symbol;Acc:MGI:97372]
Dusp8	ENSMUSG00000037887	137.302	3.18411	0.368402	8.64305	5.47329e-18	8.94831e-17	18218	Dusp8	dual specificity phosphatase 8 [Source:MGI Symbol;Acc:MGI:106626]
Ssbp2	ENSMUSG00000003992	215.684	1.24563	0.14414	8.6418	5.53362e-18	9.03995e-17	66970	Ssbp2	single-stranded DNA binding protein 2 [Source:MGI Symbol;Acc:MGI:1914220]
Csf1	ENSMUSG00000014599	1007.49	-1.9024	0.220146	-8.64157	5.54446e-18	9.05067e-17	12977	Csf1	colony stimulating factor 1 (macrophage) [Source:MGI Symbol;Acc:MGI:1339753]
Ncl	ENSMUSG00000026234	1610.77	-0.91378	0.105762	-8.63997	5.62269e-18	9.17128e-17	17975	Ncl	nucleolin [Source:MGI Symbol;Acc:MGI:97286]
Mettl21c	ENSMUSG00000047343	61.1427	4.39868	0.509173	8.63886	5.67744e-18	9.25344e-17	433294	Mettl21c	methyltransferase like 21C [Source:MGI Symbol;Acc:MGI:3611450]
Atp5j	ENSMUSG00000022890	1151.22	1.77981	0.206059	8.63739	5.75103e-18	9.36616e-17	11957	Atp5j	ATP synthase, H+ transporting, mitochondrial F0 complex, subunit F [Source:MGI Symbol;Acc:MGI:107777]
Slc14a1	ENSMUSG00000059336	237.898	3.87822	0.449377	8.63022	6.12363e-18	9.96528e-17	108052	Slc14a1	solute carrier family 14 (urea transporter), member 1 [Source:MGI Symbol;Acc:MGI:1351654]
Itga2b	ENSMUSG00000034664	503.662	3.1153	0.361282	8.6229	6.52781e-18	1.06149e-16	16399	Itga2b	integrin alpha 2b [Source:MGI Symbol;Acc:MGI:96601]
Hprt	ENSMUSG00000025630	620.755	-0.997405	0.115688	-8.6215	6.60802e-18	1.0737e-16	15452	Hprt	hypoxanthine guanine phosphoribosyl transferase [Source:MGI Symbol;Acc:MGI:96217]
Mmab	ENSMUSG00000029575	140.398	1.6977	0.197006	8.6175	6.84303e-18	1.11103e-16	77697	Mmab	methylmalonic aciduria (cobalamin deficiency) cblB type homolog (human) [Source:MGI Symbol;Acc:MGI:1924947]
Shtn1	ENSMUSG00000041362	305.381	-1.9397	0.22516	-8.61478	7.00741e-18	1.13685e-16	71653	Shtn1	shootin 1 [Source:MGI Symbol;Acc:MGI:1918903]
Phf11d	ENSMUSG00000068245	247.349	-2.97953	0.345914	-8.61348	7.08744e-18	1.14895e-16	219132	Phf11d	PHD finger protein 11D [Source:MGI Symbol;Acc:MGI:1277133]
Cep68	ENSMUSG00000044066	367.907	1.26911	0.147384	8.61091	7.24842e-18	1.17414e-16	216543	Cep68	centrosomal protein 68 [Source:MGI Symbol;Acc:MGI:2667663]
Tmem164	ENSMUSG00000047045	713.81	-1.30683	0.151767	-8.61076	7.25762e-18	1.17473e-16	209497	Tmem164	transmembrane protein 164 [Source:MGI Symbol;Acc:MGI:2148020]
Oaz2	ENSMUSG00000040652	644.469	1.35178	0.157049	8.60736	7.47641e-18	1.20922e-16	18247	Oaz2	ornithine decarboxylase antizyme 2 [Source:MGI Symbol;Acc:MGI:109492]
Ubxn2a	ENSMUSG00000020634	562.941	1.63683	0.190236	8.60425	7.68195e-18	1.24151e-16	217379	Ubxn2a	UBX domain protein 2A [Source:MGI Symbol;Acc:MGI:2442310]
Ptdss2	ENSMUSG00000025495	214.596	1.66348	0.19348	8.59769	8.13358e-18	1.3135e-16	27388	Ptdss2	phosphatidylserine synthase 2 [Source:MGI Symbol;Acc:MGI:1351664]
Cdk16	ENSMUSG00000031065	924.634	0.774584	0.090135	8.5936	8.42828e-18	1.36005e-16	18555	Cdk16	cyclin-dependent kinase 16 [Source:MGI Symbol;Acc:MGI:97516]
Gm12319	ENSMUSG00000087523	80.1866	3.19054	0.371348	8.59177	8.56422e-18	1.38093e-16	NA	Gm12319	predicted gene 12319 [Source:MGI Symbol;Acc:MGI:3649749]
Isoc2a	ENSMUSG00000086784	243.901	1.14736	0.133601	8.58795	8.85345e-18	1.42648e-16	NA	Isoc2a	isochorismatase domain containing 2a [Source:MGI Symbol;Acc:MGI:3609243]
Yipf7	ENSMUSG00000029158	272.666	2.85576	0.332703	8.58351	9.20219e-18	1.48154e-16	75581	Yipf7	Yip1 domain family, member 7 [Source:MGI Symbol;Acc:MGI:1922831]
Dab2ip	ENSMUSG00000026883	664.484	1.50907	0.175881	8.58008	9.48105e-18	1.52527e-16	69601	Dab2ip	disabled 2 interacting protein [Source:MGI Symbol;Acc:MGI:1916851]
Samm50	ENSMUSG00000022437	860.355	0.996235	0.116139	8.57794	9.65858e-18	1.55265e-16	NA	Samm50	SAMM50 sorting and assembly machinery component [Source:MGI Symbol;Acc:MGI:1915903]
Ptpre	ENSMUSG00000041836	642.452	-1.75107	0.204195	-8.57544	9.87078e-18	1.58555e-16	19267	Ptpre	protein tyrosine phosphatase, receptor type, E [Source:MGI Symbol;Acc:MGI:97813]
Casp1	ENSMUSG00000025888	251.026	-1.954	0.227863	-8.57532	9.88113e-18	1.58601e-16	12362	Casp1	caspase 1 [Source:MGI Symbol;Acc:MGI:96544]
Phyh	ENSMUSG00000026664	697.337	1.64946	0.19236	8.57487	9.91974e-18	1.591e-16	16922	Phyh	phytanoyl-CoA hydroxylase [Source:MGI Symbol;Acc:MGI:891978]
Plet1os	ENSMUSG00000101304	30.4041	4.90912	0.572531	8.57442	9.95856e-18	1.59601e-16	69631	Plet1os	placenta expressed transcript 1, opposite strand [Source:MGI Symbol;Acc:MGI:1916881]
Ndufb8	ENSMUSG00000025204	864.229	1.76209	0.205577	8.57146	1.02183e-17	1.6364e-16	67264	Ndufb8	NADH:ubiquinone oxidoreductase subunit B8 [Source:MGI Symbol;Acc:MGI:1914514]
Myo1f	ENSMUSG00000024300	1579.48	-2.23991	0.261338	-8.57093	1.02649e-17	1.64261e-16	17916	Myo1f	myosin IF [Source:MGI Symbol;Acc:MGI:107711]
Cyp1b1	ENSMUSG00000024087	532.625	-1.70228	0.198613	-8.57084	1.02732e-17	1.6427e-16	13078	Cyp1b1	cytochrome P450, family 1, subfamily b, polypeptide 1 [Source:MGI Symbol;Acc:MGI:88590]
Nus1	ENSMUSG00000023068	534.146	-1.0222	0.119343	-8.5652	1.07891e-17	1.72389e-16	52014	Nus1	NUS1 dehydrodolichyl diphosphate synthase subunit [Source:MGI Symbol;Acc:MGI:1196365]
Mpst	ENSMUSG00000071711	226.464	2.1171	0.247185	8.56482	1.08246e-17	1.72825e-16	246221	Mpst	mercaptopyruvate sulfurtransferase [Source:MGI Symbol;Acc:MGI:2179733]
Tyrobp	ENSMUSG00000030579	2890.91	-2.3163	0.270461	-8.56429	1.08745e-17	1.73491e-16	22177	Tyrobp	TYRO protein tyrosine kinase binding protein [Source:MGI Symbol;Acc:MGI:1277211]
Klhl38	ENSMUSG00000022357	173.937	2.96223	0.345906	8.5637	1.09301e-17	1.74247e-16	268807	Klhl38	kelch-like 38 [Source:MGI Symbol;Acc:MGI:3045310]
Myl9	ENSMUSG00000067818	707.024	1.49212	0.174259	8.56267	1.10284e-17	1.7568e-16	98932	Myl9	myosin, light polypeptide 9, regulatory [Source:MGI Symbol;Acc:MGI:2138915]
Rrp7a	ENSMUSG00000018040	550.326	-0.964559	0.112727	-8.55655	1.1629e-17	1.8511e-16	NA	Rrp7a	ribosomal RNA processing 7 homolog A (S. cerevisiae) [Source:MGI Symbol;Acc:MGI:1922028]
P4ha1	ENSMUSG00000019916	1515.52	-1.19665	0.139909	-8.55305	1.19881e-17	1.90681e-16	18451	P4ha1	procollagen-proline, 2-oxoglutarate 4-dioxygenase (proline 4-hydroxylase), alpha 1 polypeptide [Source:MGI Symbol;Acc:MGI:97463]
Galnt7	ENSMUSG00000031608	273.873	-1.60766	0.187972	-8.55267	1.20276e-17	1.91166e-16	108150	Galnt7	polypeptide N-acetylgalactosaminyltransferase 7 [Source:MGI Symbol;Acc:MGI:1349449]
Sod2	ENSMUSG00000006818	1166.5	1.43214	0.16746	8.55214	1.2083e-17	1.91901e-16	20656	Sod2	superoxide dismutase 2, mitochondrial [Source:MGI Symbol;Acc:MGI:98352]
Acad12	ENSMUSG00000042647	161.746	2.1417	0.25046	8.55107	1.21956e-17	1.93544e-16	338350	Acad12	acyl-Coenzyme A dehydrogenase family, member 12 [Source:MGI Symbol;Acc:MGI:2443320]
Dlg2	ENSMUSG00000052572	61.2969	3.16584	0.370332	8.54867	1.24512e-17	1.97452e-16	23859	Dlg2	discs large MAGUK scaffold protein 2 [Source:MGI Symbol;Acc:MGI:1344351]
Cbx7	ENSMUSG00000053411	197.654	1.89405	0.221571	8.54828	1.2494e-17	1.97982e-16	52609	Cbx7	chromobox 7 [Source:MGI Symbol;Acc:MGI:1196439]
Ndufaf1	ENSMUSG00000027305	189.552	1.51439	0.177174	8.54745	1.25839e-17	1.99258e-16	69702	Ndufaf1	NADH:ubiquinone oxidoreductase complex assembly factor 1 [Source:MGI Symbol;Acc:MGI:1916952]
Slc25a11	ENSMUSG00000014606	1192.02	1.5449	0.180747	8.54733	1.25973e-17	1.99321e-16	67863	Slc25a11	solute carrier family 25 (mitochondrial carrier oxoglutarate carrier), member 11 [Source:MGI Symbol;Acc:MGI:1915113]
Rnf130	ENSMUSG00000020376	769.54	-1.00229	0.117294	-8.54505	1.28477e-17	2.0313e-16	59044	Rnf130	ring finger protein 130 [Source:MGI Symbol;Acc:MGI:1891717]
Ifi213	ENSMUSG00000073491	157.445	-3.52728	0.412857	-8.54358	1.30129e-17	2.05589e-16	623121	Ifi213	interferon activated gene 213 [Source:MGI Symbol;Acc:MGI:3695276]
Ces1d	ENSMUSG00000056973	718.642	4.32768	0.50682	8.53888	1.35533e-17	2.13966e-16	104158	Ces1d	carboxylesterase 1D [Source:MGI Symbol;Acc:MGI:2148202]
Tmem94	ENSMUSG00000020747	487.513	1.7152	0.200881	8.5384	1.36098e-17	2.14697e-16	71947	Tmem94	transmembrane protein 94 [Source:MGI Symbol;Acc:MGI:1919197]
Erlin2	ENSMUSG00000031483	472.927	-0.827392	0.0969072	-8.53799	1.36581e-17	2.15218e-16	244373	Erlin2	ER lipid raft associated 2 [Source:MGI Symbol;Acc:MGI:2387215]
Sap30	ENSMUSG00000031609	105.88	-1.88268	0.220507	-8.53794	1.36632e-17	2.15218e-16	60406	Sap30	sin3 associated polypeptide [Source:MGI Symbol;Acc:MGI:1929129]
Gm14548	ENSMUSG00000074417	123.289	-2.79754	0.327738	-8.5359	1.39072e-17	2.18898e-16	18730	Gm14548	predicted gene 14548 [Source:MGI Symbol;Acc:MGI:3709645]
Gm14548-1	ENSMUSG00000074417	123.289	-2.79754	0.327738	-8.5359	1.39072e-17	2.18898e-16	18724	Gm14548	predicted gene 14548 [Source:MGI Symbol;Acc:MGI:3709645]
Gm14548-2	ENSMUSG00000074417	123.289	-2.79754	0.327738	-8.5359	1.39072e-17	2.18898e-16	100038909	Gm14548	predicted gene 14548 [Source:MGI Symbol;Acc:MGI:3709645]
Ctnna3	ENSMUSG00000060843	82.3024	3.05826	0.358361	8.53404	1.41321e-17	2.22273e-16	216033	Ctnna3	catenin (cadherin associated protein), alpha 3 [Source:MGI Symbol;Acc:MGI:2661445]
Nfib	ENSMUSG00000008575	1364.58	1.40423	0.164629	8.52966	1.46779e-17	2.30686e-16	18028	Nfib	nuclear factor I/B [Source:MGI Symbol;Acc:MGI:103188]
Cpt1a	ENSMUSG00000024900	1171.01	-1.68223	0.197224	-8.52956	1.46912e-17	2.30722e-16	12894	Cpt1a	carnitine palmitoyltransferase 1a, liver [Source:MGI Symbol;Acc:MGI:1098296]
Atp6v1b2	ENSMUSG00000006273	1590.08	-1.24761	0.146328	-8.52614	1.51308e-17	2.37451e-16	11966	Atp6v1b2	ATPase, H+ transporting, lysosomal V1 subunit B2 [Source:MGI Symbol;Acc:MGI:109618]
Cog6	ENSMUSG00000027742	486.869	1.2044	0.141264	8.52588	1.51647e-17	2.37806e-16	67542	Cog6	component of oligomeric golgi complex 6 [Source:MGI Symbol;Acc:MGI:1914792]
Rps6ka4	ENSMUSG00000024952	357.474	-1.2688	0.148822	-8.52564	1.5197e-17	2.38135e-16	56613	Rps6ka4	ribosomal protein S6 kinase, polypeptide 4 [Source:MGI Symbol;Acc:MGI:1930076]
Slc25a51	ENSMUSG00000045973	1035.66	1.08648	0.127482	8.52265	1.55945e-17	2.44183e-16	230125	Slc25a51	solute carrier family 25, member 51 [Source:MGI Symbol;Acc:MGI:2684984]
Timp4	ENSMUSG00000030317	131.665	3.50409	0.411183	8.52197	1.56868e-17	2.45447e-16	NA	Timp4	tissue inhibitor of metalloproteinase 4 [Source:MGI Symbol;Acc:MGI:109125]
Capn5	ENSMUSG00000035547	178.721	1.25401	0.147155	8.52171	1.5721e-17	2.45799e-16	12337	Capn5	calpain 5 [Source:MGI Symbol;Acc:MGI:1100859]
H2-M3	ENSMUSG00000016206	217.437	-1.59505	0.187201	-8.52055	1.58801e-17	2.48103e-16	14991	H2-M3	histocompatibility 2, M region locus 3 [Source:MGI Symbol;Acc:MGI:95915]
Tnik	ENSMUSG00000027692	394.161	2.00177	0.235007	8.51793	1.62431e-17	2.53441e-16	665113	Tnik	TRAF2 and NCK interacting kinase [Source:MGI Symbol;Acc:MGI:1916264]
Cybc1	ENSMUSG00000039294	389.716	-1.33985	0.157298	-8.51791	1.62457e-17	2.53441e-16	217370	Cybc1	cytochrome b 245 chaperone 1 [Source:MGI Symbol;Acc:MGI:2384959]
Bod1	ENSMUSG00000044502	486.518	1.46416	0.172019	8.51162	1.71526e-17	2.67391e-16	69556	Bod1	biorientation of chromosomes in cell division 1 [Source:MGI Symbol;Acc:MGI:1916806]
Atg3	ENSMUSG00000022663	398.123	-0.948623	0.111525	-8.5059	1.80196e-17	2.80699e-16	67841	Atg3	autophagy related 3 [Source:MGI Symbol;Acc:MGI:1915091]
P2ry10b	ENSMUSG00000054293	136.895	-2.87287	0.337845	-8.50352	1.83932e-17	2.86308e-16	NA	P2ry10b	purinergic receptor P2Y, G-protein coupled 10B [Source:MGI Symbol;Acc:MGI:2441814]
Sdhd	ENSMUSG00000000171	1500.6	1.20533	0.141787	8.50103	1.87921e-17	2.92302e-16	66925	Sdhd	succinate dehydrogenase complex, subunit D, integral membrane protein [Source:MGI Symbol;Acc:MGI:1914175]
Mpdz	ENSMUSG00000028402	1063.32	1.25146	0.147276	8.49736	1.93956e-17	3.01466e-16	17475	Mpdz	multiple PDZ domain protein [Source:MGI Symbol;Acc:MGI:1343489]
Pcnt	ENSMUSG00000001151	901.031	1.36653	0.160848	8.49577	1.9662e-17	3.05382e-16	18541	Pcnt	pericentrin (kendrin) [Source:MGI Symbol;Acc:MGI:102722]
Prkcq	ENSMUSG00000026778	359.441	2.26464	0.266579	8.49519	1.97611e-17	3.06696e-16	18761	Prkcq	protein kinase C, theta [Source:MGI Symbol;Acc:MGI:97601]
Otud7b	ENSMUSG00000038495	683.372	0.895306	0.105524	8.48436	2.16905e-17	3.36394e-16	229603	Otud7b	OTU domain containing 7B [Source:MGI Symbol;Acc:MGI:2654703]
Morrbid	ENSMUSG00000074813	95.9443	-1.75401	0.206761	-8.48329	2.18921e-17	3.39271e-16	NA	Morrbid	myeloid RNA regulator of BCL2L11 induced cell death [Source:MGI Symbol;Acc:MGI:3652191]
Tnf	ENSMUSG00000024401	99.488	-3.39174	0.399996	-8.47945	2.26266e-17	3.50396e-16	21926	Tnf	tumor necrosis factor [Source:MGI Symbol;Acc:MGI:104798]
Podxl2	ENSMUSG00000033152	136.713	3.12543	0.36881	8.47436	2.36385e-17	3.658e-16	319655	Podxl2	podocalyxin-like 2 [Source:MGI Symbol;Acc:MGI:2442488]
Gm5431	ENSMUSG00000058163	110.003	-3.36841	0.397496	-8.47409	2.36932e-17	3.66378e-16	NA	Gm5431	predicted gene 5431 [Source:MGI Symbol;Acc:MGI:3645205]
Pdgfc	ENSMUSG00000028019	213.291	-1.65339	0.195113	-8.47397	2.37166e-17	3.66471e-16	54635	Pdgfc	platelet-derived growth factor, C polypeptide [Source:MGI Symbol;Acc:MGI:1859631]
Acsl4	ENSMUSG00000031278	673.696	-1.19621	0.141168	-8.47365	2.37815e-17	3.67205e-16	50790	Acsl4	acyl-CoA synthetase long-chain family member 4 [Source:MGI Symbol;Acc:MGI:1354713]
Slc37a4	ENSMUSG00000032114	282.965	1.71523	0.202436	8.47295	2.3925e-17	3.69151e-16	14385	Slc37a4	solute carrier family 37 (glucose-6-phosphate transporter), member 4 [Source:MGI Symbol;Acc:MGI:1316650]
Mtfp1	ENSMUSG00000004748	147.865	2.67119	0.315294	8.47205	2.41112e-17	3.71753e-16	67900	Mtfp1	mitochondrial fission process 1 [Source:MGI Symbol;Acc:MGI:1916686]
Ms4a14	ENSMUSG00000099398	53.6021	-3.55107	0.419227	-8.47053	2.44282e-17	3.76366e-16	383435	Ms4a14	membrane-spanning 4-domains, subfamily A, member 14 [Source:MGI Symbol;Acc:MGI:2686122]
Necap1	ENSMUSG00000030327	271.4	-1.20694	0.142504	-8.46948	2.465e-17	3.79506e-16	67602	Necap1	NECAP endocytosis associated 1 [Source:MGI Symbol;Acc:MGI:1914852]
Smim10l1	ENSMUSG00000072704	678.73	1.49382	0.176395	8.46861	2.48341e-17	3.82061e-16	NA	Smim10l1	small integral membrane protein 10 like 1 [Source:MGI Symbol;Acc:MGI:1914379]
Hoxc5	ENSMUSG00000022485	67.6794	1.91521	0.226169	8.46806	2.49517e-17	3.83591e-16	15424	Hoxc5	homeobox C5 [Source:MGI Symbol;Acc:MGI:96196]
Il10ra	ENSMUSG00000032089	581.938	-1.79693	0.212346	-8.46227	2.62226e-17	4.02837e-16	16154	Il10ra	interleukin 10 receptor, alpha [Source:MGI Symbol;Acc:MGI:96538]
Ednrb	ENSMUSG00000022122	653.406	-2.51193	0.297052	-8.45617	2.76309e-17	4.24162e-16	13618	Ednrb	endothelin receptor type B [Source:MGI Symbol;Acc:MGI:102720]
Zc3h12a	ENSMUSG00000042677	131.919	-1.69629	0.200697	-8.45198	2.86402e-17	4.39337e-16	230738	Zc3h12a	zinc finger CCCH type containing 12A [Source:MGI Symbol;Acc:MGI:2385891]
Tns1	ENSMUSG00000055322	2430.47	1.86619	0.220952	8.44615	3.01064e-17	4.61493e-16	21961	Tns1	tensin 1 [Source:MGI Symbol;Acc:MGI:104552]
Ly96	ENSMUSG00000025779	74.0597	-2.3281	0.275769	-8.44223	3.11351e-17	4.76915e-16	17087	Ly96	lymphocyte antigen 96 [Source:MGI Symbol;Acc:MGI:1341909]
Tuba8	ENSMUSG00000030137	511.831	2.44794	0.289971	8.44201	3.11936e-17	4.77465e-16	NA	Tuba8	tubulin, alpha 8 [Source:MGI Symbol;Acc:MGI:1858225]
Tnfaip6	ENSMUSG00000053475	436.217	-3.40579	0.403461	-8.44143	3.13487e-17	4.79493e-16	21930	Tnfaip6	tumor necrosis factor alpha induced protein 6 [Source:MGI Symbol;Acc:MGI:1195266]
Nsun2	ENSMUSG00000021595	864.769	-0.861601	0.102123	-8.43686	3.25988e-17	4.98253e-16	28114	Nsun2	NOL1/NOP2/Sun domain family member 2 [Source:MGI Symbol;Acc:MGI:107252]
Scd1	ENSMUSG00000037071	17929.8	4.31659	0.511775	8.43455	3.3248e-17	5.07808e-16	20249	Scd1	stearoyl-Coenzyme A desaturase 1 [Source:MGI Symbol;Acc:MGI:98239]
Ipo13	ENSMUSG00000033365	691.217	1.71653	0.203575	8.43191	3.40069e-17	5.19023e-16	230673	Ipo13	importin 13 [Source:MGI Symbol;Acc:MGI:2385205]
Ctps	ENSMUSG00000028633	428.676	-1.37447	0.163059	-8.42929	3.4778e-17	5.30408e-16	51797	Ctps	cytidine 5'-triphosphate synthase [Source:MGI Symbol;Acc:MGI:1858304]
Ramp1	ENSMUSG00000034353	315.274	2.45775	0.291586	8.4289	3.48922e-17	5.31766e-16	51801	Ramp1	receptor (calcitonin) activity modifying protein 1 [Source:MGI Symbol;Acc:MGI:1858418]
Pros1	ENSMUSG00000022912	1036.05	-1.0184	0.120881	-8.4248	3.61363e-17	5.50329e-16	19128	Pros1	protein S (alpha) [Source:MGI Symbol;Acc:MGI:1095733]
5730455P16Rik	ENSMUSG00000057181	344.315	1.42955	0.169687	8.42467	3.61772e-17	5.50556e-16	70591	5730455P16Rik	RIKEN cDNA 5730455P16 gene [Source:MGI Symbol;Acc:MGI:1917841]
Slc25a19	ENSMUSG00000020744	259.971	1.53374	0.1821	8.4225	3.6854e-17	5.60452e-16	67283	Slc25a19	solute carrier family 25 (mitochondrial thiamine pyrophosphate carrier), member 19 [Source:MGI Symbol;Acc:MGI:1914533]
Fry	ENSMUSG00000056602	821.254	1.67603	0.199014	8.42163	3.71283e-17	5.64216e-16	320365	Fry	FRY microtubule binding protein [Source:MGI Symbol;Acc:MGI:2443895]
Rnf10	ENSMUSG00000041740	1336.88	1.05754	0.12564	8.41721	3.85562e-17	5.85494e-16	50849	Rnf10	ring finger protein 10 [Source:MGI Symbol;Acc:MGI:1859162]
Ddo	ENSMUSG00000063428	129.476	2.5811	0.306706	8.41552	3.91144e-17	5.93544e-16	70503	Ddo	D-aspartate oxidase [Source:MGI Symbol;Acc:MGI:1925528]
Rasgrp3	ENSMUSG00000071042	278.586	1.24573	0.148064	8.41347	3.98057e-17	6.03601e-16	240168	Rasgrp3	RAS, guanyl releasing protein 3 [Source:MGI Symbol;Acc:MGI:3028579]
St3gal3	ENSMUSG00000028538	305.958	1.53558	0.182563	8.41123	4.05745e-17	6.14817e-16	20441	St3gal3	ST3 beta-galactoside alpha-2,3-sialyltransferase 3 [Source:MGI Symbol;Acc:MGI:1316659]
Ifit2	ENSMUSG00000045932	484.774	-2.54712	0.302831	-8.41103	4.06412e-17	6.15387e-16	15958	Ifit2	interferon-induced protein with tetratricopeptide repeats 2 [Source:MGI Symbol;Acc:MGI:99449]
Ier5	ENSMUSG00000056708	393.806	-1.88537	0.224235	-8.40802	4.17002e-17	6.30969e-16	15939	Ier5	immediate early response 5 [Source:MGI Symbol;Acc:MGI:1337072]
Kcnma1	ENSMUSG00000063142	360.085	1.78998	0.212892	8.4079	4.17408e-17	6.31132e-16	16531	Kcnma1	potassium large conductance calcium-activated channel, subfamily M, alpha member 1 [Source:MGI Symbol;Acc:MGI:99923]
Slc3a2	ENSMUSG00000010095	835.882	-1.0837	0.128915	-8.40637	4.22894e-17	6.38968e-16	17254	Slc3a2	solute carrier family 3 (activators of dibasic and neutral amino acid transport), member 2 [Source:MGI Symbol;Acc:MGI:96955]
Stab2	ENSMUSG00000035459	278.647	3.46788	0.412548	8.40601	4.24206e-17	6.40349e-16	192188	Stab2	stabilin 2 [Source:MGI Symbol;Acc:MGI:2178743]
Ssr2	ENSMUSG00000041355	1020.98	-1.07993	0.128472	-8.40595	4.24414e-17	6.40349e-16	66256	Ssr2	signal sequence receptor, beta [Source:MGI Symbol;Acc:MGI:1913506]
Acer3	ENSMUSG00000030760	460.264	-1.29767	0.154383	-8.40552	4.25966e-17	6.42232e-16	66190	Acer3	alkaline ceramidase 3 [Source:MGI Symbol;Acc:MGI:1913440]
Mcrip2	ENSMUSG00000025732	132.929	2.63166	0.313125	8.4045	4.29675e-17	6.47363e-16	68241	Mcrip2	MAPK regulated corepressor interacting protein 2 [Source:MGI Symbol;Acc:MGI:1915491]
Lgals8	ENSMUSG00000057554	664.392	-1.04978	0.124937	-8.40245	4.37263e-17	6.58326e-16	56048	Lgals8	lectin, galactose binding, soluble 8 [Source:MGI Symbol;Acc:MGI:1928481]
Hcar2	ENSMUSG00000045502	159.382	-3.4462	0.410412	-8.39691	4.58383e-17	6.89631e-16	80885	Hcar2	hydroxycarboxylic acid receptor 2 [Source:MGI Symbol;Acc:MGI:1933383]
Ube2d1	ENSMUSG00000019927	268.061	1.57134	0.187208	8.39355	4.71693e-17	7.09151e-16	216080	Ube2d1	ubiquitin-conjugating enzyme E2D 1 [Source:MGI Symbol;Acc:MGI:2384911]
Ifit1	ENSMUSG00000034459	397.481	-3.06102	0.364754	-8.39201	4.77881e-17	7.17943e-16	15957	Ifit1	interferon-induced protein with tetratricopeptide repeats 1 [Source:MGI Symbol;Acc:MGI:99450]
Csf2rb2	ENSMUSG00000071714	221.805	-2.66301	0.317376	-8.39073	4.83137e-17	7.25324e-16	12984	Csf2rb2	colony stimulating factor 2 receptor, beta 2, low-affinity (granulocyte-macrophage) [Source:MGI Symbol;Acc:MGI:1339760]
Mipep	ENSMUSG00000021993	249.924	1.25822	0.149958	8.39045	4.84288e-17	7.26535e-16	70478	Mipep	mitochondrial intermediate peptidase [Source:MGI Symbol;Acc:MGI:1917728]
Nqo1	ENSMUSG00000003849	158.78	2.03358	0.242375	8.39024	4.85135e-17	7.27289e-16	18104	Nqo1	NAD(P)H dehydrogenase, quinone 1 [Source:MGI Symbol;Acc:MGI:103187]
Prkag3	ENSMUSG00000006542	190.454	2.70444	0.322476	8.38647	5.00956e-17	7.50475e-16	241113	Prkag3	protein kinase, AMP-activated, gamma 3 non-catalytic subunit [Source:MGI Symbol;Acc:MGI:1891343]
Arpc4	ENSMUSG00000079426	1123.11	-1.33771	0.159515	-8.38613	5.02402e-17	7.52107e-16	68089	Arpc4	actin related protein 2/3 complex, subunit 4 [Source:MGI Symbol;Acc:MGI:1915339]
Serpine2	ENSMUSG00000026249	1784.7	1.79774	0.214403	8.38489	5.07742e-17	7.59564e-16	20720	Serpine2	serine (or cysteine) peptidase inhibitor, clade E, member 2 [Source:MGI Symbol;Acc:MGI:101780]
Rims4	ENSMUSG00000035226	21.4973	3.60556	0.430114	8.38279	5.16877e-17	7.72681e-16	241770	Rims4	regulating synaptic membrane exocytosis 4 [Source:MGI Symbol;Acc:MGI:2674366]
Homer2	ENSMUSG00000025813	169.864	2.57627	0.307349	8.38224	5.19299e-17	7.75753e-16	26557	Homer2	homer scaffolding protein 2 [Source:MGI Symbol;Acc:MGI:1347354]
Ssu72	ENSMUSG00000029038	554.797	-0.793834	0.094707	-8.382	5.20369e-17	7.76802e-16	68991	Ssu72	Ssu72 RNA polymerase II CTD phosphatase homolog (yeast) [Source:MGI Symbol;Acc:MGI:1916241]
Hacd4	ENSMUSG00000028497	634.561	-1.39482	0.166445	-8.3801	5.28811e-17	7.88291e-16	66775	Hacd4	3-hydroxyacyl-CoA dehydratase 4 [Source:MGI Symbol;Acc:MGI:1914025]
Txnip	ENSMUSG00000038393	6158.26	1.42756	0.170352	8.38011	5.28802e-17	7.88291e-16	56338	Txnip	thioredoxin interacting protein [Source:MGI Symbol;Acc:MGI:1889549]
Fam214a	ENSMUSG00000034858	366.845	1.82006	0.217269	8.37699	5.42999e-17	8.08869e-16	235493	Fam214a	family with sequence similarity 214, member A [Source:MGI Symbol;Acc:MGI:2387648]
Cyp4f16	ENSMUSG00000048440	147.261	-1.54365	0.184279	-8.37673	5.44194e-17	8.10077e-16	70101	Cyp4f16	cytochrome P450, family 4, subfamily f, polypeptide 16 [Source:MGI Symbol;Acc:MGI:1917351]
Cry2	ENSMUSG00000068742	234.094	1.80634	0.215663	8.37576	5.48679e-17	8.16179e-16	12953	Cry2	cryptochrome 2 (photolyase-like) [Source:MGI Symbol;Acc:MGI:1270859]
Dnajb11	ENSMUSG00000004460	793.843	-1.09461	0.13069	-8.37558	5.49538e-17	8.16882e-16	67838	Dnajb11	DnaJ heat shock protein family (Hsp40) member B11 [Source:MGI Symbol;Acc:MGI:1915088]
Arap1	ENSMUSG00000032812	1251.47	-1.34413	0.160493	-8.37503	5.52085e-17	8.20091e-16	69710	Arap1	ArfGAP with RhoGAP domain, ankyrin repeat and PH domain 1 [Source:MGI Symbol;Acc:MGI:1916960]
Nucb2	ENSMUSG00000030659	350.907	-1.39091	0.16608	-8.37491	5.52666e-17	8.20377e-16	53322	Nucb2	nucleobindin 2 [Source:MGI Symbol;Acc:MGI:1858179]
Srpx2	ENSMUSG00000031253	708.045	-1.73404	0.207076	-8.37391	5.57366e-17	8.26773e-16	68792	Srpx2	sushi-repeat-containing protein, X-linked 2 [Source:MGI Symbol;Acc:MGI:1916042]
Fgl2	ENSMUSG00000039899	1216.61	-1.38463	0.165354	-8.37369	5.58438e-17	8.27781e-16	14190	Fgl2	fibrinogen-like protein 2 [Source:MGI Symbol;Acc:MGI:103266]
Nln	ENSMUSG00000021710	279.374	-1.0147	0.121261	-8.36786	5.86741e-17	8.69125e-16	75805	Nln	neurolysin (metallopeptidase M3 family) [Source:MGI Symbol;Acc:MGI:1923055]
Oas1g	ENSMUSG00000066861	103.792	-4.84778	0.579357	-8.36751	5.88462e-17	8.71064e-16	23960	Oas1g	2'-5' oligoadenylate synthetase 1G [Source:MGI Symbol;Acc:MGI:97429]
Dmtn	ENSMUSG00000022099	331.687	2.99238	0.357653	8.36671	5.92481e-17	8.76399e-16	13829	Dmtn	dematin actin binding protein [Source:MGI Symbol;Acc:MGI:99670]
2310075C17Rik	ENSMUSG00000089718	29.9164	4.03036	0.481728	8.36645	5.93802e-17	8.77739e-16	NA	2310075C17Rik	RIKEN cDNA 2310075C17 gene [Source:MGI Symbol;Acc:MGI:1917444]
Tnfrsf1a	ENSMUSG00000030341	893.954	-1.29194	0.154426	-8.36602	5.95957e-17	8.80308e-16	21937	Tnfrsf1a	tumor necrosis factor receptor superfamily, member 1a [Source:MGI Symbol;Acc:MGI:1314884]
Tmem189	ENSMUSG00000090213	296.591	-1.64864	0.197071	-8.36575	5.97329e-17	8.81717e-16	NA	Tmem189	transmembrane protein 189 [Source:MGI Symbol;Acc:MGI:2142624]
Dock9	ENSMUSG00000025558	863.769	1.23577	0.147752	8.36378	6.07426e-17	8.95996e-16	105445	Dock9	dedicator of cytokinesis 9 [Source:MGI Symbol;Acc:MGI:106321]
Il1rap	ENSMUSG00000022514	238.596	-1.731	0.206999	-8.36235	6.14797e-17	9.06236e-16	16180	Il1rap	interleukin 1 receptor accessory protein [Source:MGI Symbol;Acc:MGI:104975]
Ssr1	ENSMUSG00000021427	1862.17	-1.04616	0.125129	-8.36064	6.23808e-17	9.18877e-16	107513	Ssr1	signal sequence receptor, alpha [Source:MGI Symbol;Acc:MGI:105082]
Rad23a	ENSMUSG00000003813	921.618	1.25531	0.150161	8.3598	6.28262e-17	9.24793e-16	19358	Rad23a	RAD23 homolog A, nucleotide excision repair protein [Source:MGI Symbol;Acc:MGI:105126]
Atp5l	ENSMUSG00000038717	1536.76	1.27146	0.152109	8.35887	6.33242e-17	9.31474e-16	27425	Atp5l	ATP synthase, H+ transporting, mitochondrial F0 complex, subunit G [Source:MGI Symbol;Acc:MGI:1351597]
Card14	ENSMUSG00000013483	37.4438	-3.9647	0.474331	-8.35852	6.35081e-17	9.33529e-16	170720	Card14	caspase recruitment domain family, member 14 [Source:MGI Symbol;Acc:MGI:2386258]
Ilrun	ENSMUSG00000056692	1528.46	0.936473	0.112058	8.35706	6.42986e-17	9.44492e-16	224647	Ilrun	inflammation and lipid regulator with UBA-like and NBR1-like domains [Source:MGI Symbol;Acc:MGI:106281]
Ly6e	ENSMUSG00000022587	4007.16	-1.63487	0.195719	-8.35315	6.64664e-17	9.75656e-16	17069	Ly6e	lymphocyte antigen 6 complex, locus E [Source:MGI Symbol;Acc:MGI:106651]
Nhp2	ENSMUSG00000001056	309.377	-1.31157	0.157019	-8.35295	6.65802e-17	9.76649e-16	52530	Nhp2	NHP2 ribonucleoprotein [Source:MGI Symbol;Acc:MGI:1098547]
Pla2g4a	ENSMUSG00000056220	359.896	-1.62978	0.195146	-8.35163	6.73291e-17	9.86948e-16	18783	Pla2g4a	phospholipase A2, group IVA (cytosolic, calcium-dependent) [Source:MGI Symbol;Acc:MGI:1195256]
Laptm4b	ENSMUSG00000022257	307.424	1.0513	0.125894	8.35071	6.7854e-17	9.93953e-16	114128	Laptm4b	lysosomal-associated protein transmembrane 4B [Source:MGI Symbol;Acc:MGI:1890494]
Rab40b	ENSMUSG00000025170	70.768	2.07812	0.248904	8.34909	6.87895e-17	1.00696e-15	217371	Rab40b	Rab40B, member RAS oncogene family [Source:MGI Symbol;Acc:MGI:2183451]
Fndc3a	ENSMUSG00000033487	904.687	-1.41688	0.169881	-8.34042	7.40253e-17	1.0821e-15	319448	Fndc3a	fibronectin type III domain containing 3A [Source:MGI Symbol;Acc:MGI:1196463]
Ube2h	ENSMUSG00000039159	736.059	1.06656	0.127878	8.34043	7.40186e-17	1.0821e-15	22214	Ube2h	ubiquitin-conjugating enzyme E2H [Source:MGI Symbol;Acc:MGI:104632]
Phf11a	ENSMUSG00000044703	40.4463	-3.90103	0.467746	-8.34007	7.42466e-17	1.08459e-15	219131	Phf11a	PHD finger protein 11A [Source:MGI Symbol;Acc:MGI:1918441]
Tigar	ENSMUSG00000038028	327.434	1.78693	0.214395	8.33476	7.76554e-17	1.1336e-15	319801	Tigar	Trp53 induced glycolysis regulatory phosphatase [Source:MGI Symbol;Acc:MGI:2442752]
Lrrfip1	ENSMUSG00000026305	1369.34	-0.919981	0.1104	-8.33313	7.87315e-17	1.14851e-15	16978	Lrrfip1	leucine rich repeat (in FLII) interacting protein 1 [Source:MGI Symbol;Acc:MGI:1342770]
Apaf1	ENSMUSG00000019979	704.753	-1.45395	0.174494	-8.33236	7.92483e-17	1.15525e-15	11783	Apaf1	apoptotic peptidase activating factor 1 [Source:MGI Symbol;Acc:MGI:1306796]
Loxl2	ENSMUSG00000034205	1432.68	-2.0237	0.242918	-8.33078	8.0311e-17	1.16994e-15	94352	Loxl2	lysyl oxidase-like 2 [Source:MGI Symbol;Acc:MGI:2137913]
Ninj1	ENSMUSG00000037966	623.378	-1.97576	0.237317	-8.32538	8.40598e-17	1.2237e-15	18081	Ninj1	ninjurin 1 [Source:MGI Symbol;Acc:MGI:1196617]
Acad11	ENSMUSG00000090150	526.57	1.81587	0.21819	8.32244	8.61702e-17	1.25356e-15	102632	Acad11	acyl-Coenzyme A dehydrogenase family, member 11 [Source:MGI Symbol;Acc:MGI:2143169]
Dnaja4	ENSMUSG00000032285	460.103	1.85501	0.222951	8.32028	8.77541e-17	1.27573e-15	58233	Dnaja4	DnaJ heat shock protein family (Hsp40) member A4 [Source:MGI Symbol;Acc:MGI:1927638]
Apobr	ENSMUSG00000042759	339.299	-1.97301	0.237174	-8.31883	8.88349e-17	1.29055e-15	171504	Apobr	apolipoprotein B receptor [Source:MGI Symbol;Acc:MGI:2176230]
Ano5	ENSMUSG00000055489	964.964	2.39988	0.288575	8.31631	9.07469e-17	1.31742e-15	233246	Ano5	anoctamin 5 [Source:MGI Symbol;Acc:MGI:3576659]
Neu2	ENSMUSG00000079434	114.024	3.35728	0.403887	8.31241	9.37758e-17	1.36046e-15	23956	Neu2	neuraminidase 2 [Source:MGI Symbol;Acc:MGI:1344417]
F7	ENSMUSG00000031443	166.491	-5.22555	0.628784	-8.31056	9.52524e-17	1.38093e-15	14068	F7	coagulation factor VII [Source:MGI Symbol;Acc:MGI:109325]
Sec31b	ENSMUSG00000051984	109.542	3.13868	0.377717	8.3096	9.60253e-17	1.39118e-15	240667	Sec31b	Sec31 homolog B (S. cerevisiae) [Source:MGI Symbol;Acc:MGI:2685187]
Zc3h12d	ENSMUSG00000039981	91.3024	-2.40227	0.289267	-8.30466	1.00104e-16	1.44928e-15	237256	Zc3h12d	zinc finger CCCH type containing 12D [Source:MGI Symbol;Acc:MGI:3045313]
Rab8a	ENSMUSG00000003037	688.29	-0.945965	0.113916	-8.30405	1.00619e-16	1.45574e-15	NA	Rab8a	RAB8A, member RAS oncogene family [Source:MGI Symbol;Acc:MGI:96960]
Hes1	ENSMUSG00000022528	133.865	1.665	0.200566	8.30149	1.02811e-16	1.48643e-15	15205	Hes1	hes family bHLH transcription factor 1 [Source:MGI Symbol;Acc:MGI:104853]
Dcaf11	ENSMUSG00000022214	669.399	1.69623	0.2045	8.29451	1.09032e-16	1.5753e-15	28199	Dcaf11	DDB1 and CUL4 associated factor 11 [Source:MGI Symbol;Acc:MGI:90168]
Slc29a3	ENSMUSG00000020100	296.643	-1.93233	0.233	-8.29327	1.10177e-16	1.59075e-15	71279	Slc29a3	solute carrier family 29 (nucleoside transporters), member 3 [Source:MGI Symbol;Acc:MGI:1918529]
1810014B01Rik	ENSMUSG00000097412	60.724	2.76105	0.332986	8.29179	1.11559e-16	1.6096e-15	66263	1810014B01Rik	RIKEN cDNA 1810014B01 gene [Source:MGI Symbol;Acc:MGI:1913513]
Satb1	ENSMUSG00000023927	279.054	2.44156	0.294652	8.28624	1.16883e-16	1.68527e-15	20230	Satb1	special AT-rich sequence binding protein 1 [Source:MGI Symbol;Acc:MGI:105084]
Itgav	ENSMUSG00000027087	1976.99	-1.41057	0.17026	-8.28482	1.18284e-16	1.70431e-15	16410	Itgav	integrin alpha V [Source:MGI Symbol;Acc:MGI:96608]
Zrsr1	ENSMUSG00000044068	122.933	1.58303	0.191133	8.28235	1.20773e-16	1.73898e-15	22183	Zrsr1	zinc finger (CCCH type), RNA binding motif and serine/arginine rich 1 [Source:MGI Symbol;Acc:MGI:98885]
Abcg2	ENSMUSG00000029802	506.018	1.02759	0.124075	8.28207	1.21055e-16	1.74186e-15	26357	Abcg2	ATP binding cassette subfamily G member 2 (Junior blood group) [Source:MGI Symbol;Acc:MGI:1347061]
Kcnc1	ENSMUSG00000058975	134.697	3.52943	0.426161	8.28191	1.2122e-16	1.74304e-15	16502	Kcnc1	potassium voltage gated channel, Shaw-related subfamily, member 1 [Source:MGI Symbol;Acc:MGI:96667]
Gstz1	ENSMUSG00000021033	544.251	2.17088	0.262216	8.27899	1.24229e-16	1.78509e-15	14874	Gstz1	glutathione transferase zeta 1 (maleylacetoacetate isomerase) [Source:MGI Symbol;Acc:MGI:1341859]
Lims2	ENSMUSG00000024395	188.842	2.08502	0.251893	8.27739	1.25901e-16	1.80789e-15	225341	Lims2	LIM and senescent cell antigen like domains 2 [Source:MGI Symbol;Acc:MGI:2385067]
Coro6	ENSMUSG00000020836	302.68	2.39994	0.289998	8.27571	1.2769e-16	1.83233e-15	216961	Coro6	coronin 6 [Source:MGI Symbol;Acc:MGI:2183448]
Fn3krp	ENSMUSG00000039253	252.81	2.04776	0.247471	8.27474	1.28733e-16	1.84604e-15	238024	Fn3krp	fructosamine 3 kinase related protein [Source:MGI Symbol;Acc:MGI:2679256]
Popdc2	ENSMUSG00000022803	168.427	2.25647	0.272708	8.27429	1.29218e-16	1.85175e-15	64082	Popdc2	popeye domain containing 2 [Source:MGI Symbol;Acc:MGI:1930150]
Acads	ENSMUSG00000029545	527.22	1.54394	0.186596	8.2742	1.29316e-16	1.85189e-15	11409	Acads	acyl-Coenzyme A dehydrogenase, short chain [Source:MGI Symbol;Acc:MGI:87868]
Alad	ENSMUSG00000028393	500.276	2.12126	0.256448	8.27172	1.32036e-16	1.88956e-15	17025	Alad	aminolevulinate, delta-, dehydratase [Source:MGI Symbol;Acc:MGI:96853]
Cx3cr1	ENSMUSG00000052336	302.038	-2.27883	0.275554	-8.26999	1.33967e-16	1.9159e-15	13051	Cx3cr1	chemokine (C-X3-C motif) receptor 1 [Source:MGI Symbol;Acc:MGI:1333815]
Dmac2	ENSMUSG00000057229	219.825	1.51559	0.183268	8.26982	1.34156e-16	1.91731e-15	66349	Dmac2	distal membrane arm assembly complex 2 [Source:MGI Symbol;Acc:MGI:1913599]
Ifi203	ENSMUSG00000039997	480.519	-1.84308	0.222914	-8.26812	1.36089e-16	1.94362e-15	102641031	Ifi203	interferon activated gene 203 [Source:MGI Symbol;Acc:MGI:96428]
Ifi203-1	ENSMUSG00000039997	480.519	-1.84308	0.222914	-8.26812	1.36089e-16	1.94362e-15	15950	Ifi203	interferon activated gene 203 [Source:MGI Symbol;Acc:MGI:96428]
Fstl1	ENSMUSG00000022816	8567.49	-1.39437	0.168675	-8.26664	1.37789e-16	1.96656e-15	14314	Fstl1	follistatin-like 1 [Source:MGI Symbol;Acc:MGI:102793]
Copb1	ENSMUSG00000030754	1182.17	-1.0619	0.12847	-8.26575	1.38824e-16	1.98e-15	70349	Copb1	coatomer protein complex, subunit beta 1 [Source:MGI Symbol;Acc:MGI:1917599]
Acp6	ENSMUSG00000028093	150.567	1.10776	0.134063	8.26298	1.42077e-16	2.02503e-15	66659	Acp6	acid phosphatase 6, lysophosphatidic [Source:MGI Symbol;Acc:MGI:1931010]
Il33	ENSMUSG00000024810	360.086	-2.34196	0.283644	-8.25669	1.49772e-16	2.13327e-15	77125	Il33	interleukin 33 [Source:MGI Symbol;Acc:MGI:1924375]
Stat3	ENSMUSG00000004040	1806.55	-0.880064	0.106603	-8.2555	1.51273e-16	2.15319e-15	20848	Stat3	signal transducer and activator of transcription 3 [Source:MGI Symbol;Acc:MGI:103038]
Mylk	ENSMUSG00000022836	821.903	1.42291	0.172393	8.25386	1.53354e-16	2.18068e-15	107589	Mylk	myosin, light polypeptide kinase [Source:MGI Symbol;Acc:MGI:894806]
Dach2	ENSMUSG00000025592	17.4783	4.39316	0.532258	8.25382	1.53411e-16	2.18068e-15	93837	Dach2	dachshund family transcription factor 2 [Source:MGI Symbol;Acc:MGI:1890446]
Rragc	ENSMUSG00000028646	588.852	-0.961748	0.116554	-8.25156	1.56346e-16	2.22091e-15	54170	Rragc	Ras-related GTP binding C [Source:MGI Symbol;Acc:MGI:1858751]
Smim14	ENSMUSG00000037822	653.151	0.754756	0.0914824	8.25029	1.5801e-16	2.24304e-15	68552	Smim14	small integral membrane protein 14 [Source:MGI Symbol;Acc:MGI:1915802]
Ss18l2	ENSMUSG00000032526	240.003	1.69505	0.205498	8.24851	1.60379e-16	2.27514e-15	NA	Ss18l2	SS18, nBAF chromatin remodeling complex subunit like 2 [Source:MGI Symbol;Acc:MGI:1349474]
Cdkal1	ENSMUSG00000006191	317.754	0.894555	0.108456	8.24806	1.60991e-16	2.28229e-15	68916	Cdkal1	CDK5 regulatory subunit associated protein 1-like 1 [Source:MGI Symbol;Acc:MGI:1921765]
Hilpda	ENSMUSG00000043421	171.907	-3.1268	0.379134	-8.24722	1.62119e-16	2.29674e-15	69573	Hilpda	hypoxia inducible lipid droplet associated [Source:MGI Symbol;Acc:MGI:1916823]
Kif21a	ENSMUSG00000022629	283.758	2.82712	0.342835	8.24628	1.63398e-16	2.31331e-15	16564	Kif21a	kinesin family member 21A [Source:MGI Symbol;Acc:MGI:109188]
Nlrp3	ENSMUSG00000032691	164.426	-2.89483	0.351102	-8.24498	1.6519e-16	2.33711e-15	216799	Nlrp3	NLR family, pyrin domain containing 3 [Source:MGI Symbol;Acc:MGI:2653833]
Oas2	ENSMUSG00000032690	290.084	-2.91198	0.353469	-8.2383	1.74679e-16	2.46972e-15	246728	Oas2	2'-5' oligoadenylate synthetase 2 [Source:MGI Symbol;Acc:MGI:2180852]
Mylk3	ENSMUSG00000031698	101.087	4.15856	0.505164	8.2321	1.83953e-16	2.59909e-15	213435	Mylk3	myosin light chain kinase 3 [Source:MGI Symbol;Acc:MGI:2443063]
Tfr2	ENSMUSG00000029716	68.8607	4.45211	0.540889	8.23108	1.85527e-16	2.61958e-15	50765	Tfr2	transferrin receptor 2 [Source:MGI Symbol;Acc:MGI:1354956]
Sbk2	ENSMUSG00000030433	252.513	3.27419	0.397817	8.23039	1.86597e-16	2.63293e-15	381836	Sbk2	SH3-binding domain kinase family, member 2 [Source:MGI Symbol;Acc:MGI:2685925]
Myh7	ENSMUSG00000053093	3268.33	3.18362	0.38683	8.23003	1.87171e-16	2.63926e-15	140781	Myh7	myosin, heavy polypeptide 7, cardiac muscle, beta [Source:MGI Symbol;Acc:MGI:2155600]
Nipa2	ENSMUSG00000030452	493.495	-1.49362	0.181511	-8.2288	1.89091e-16	2.66455e-15	93790	Nipa2	non imprinted in Prader-Willi/Angelman syndrome 2 homolog (human) [Source:MGI Symbol;Acc:MGI:1913918]
Caprin1	ENSMUSG00000027184	2764.28	-0.780068	0.094819	-8.22692	1.92088e-16	2.70498e-15	53872	Caprin1	cell cycle associated protein 1 [Source:MGI Symbol;Acc:MGI:1858234]
Ganc	ENSMUSG00000062646	246.236	1.30693	0.158895	8.22509	1.9504e-16	2.74473e-15	NA	Ganc	glucosidase, alpha; neutral C [Source:MGI Symbol;Acc:MGI:1923301]
Adora2b	ENSMUSG00000018500	59.1011	-3.83272	0.466113	-8.22272	1.98934e-16	2.79766e-15	11541	Adora2b	adenosine A2b receptor [Source:MGI Symbol;Acc:MGI:99403]
Tmem143	ENSMUSG00000002781	237.744	2.36798	0.287986	8.22254	1.99244e-16	2.80016e-15	70209	Tmem143	transmembrane protein 143 [Source:MGI Symbol;Acc:MGI:1917459]
Gda	ENSMUSG00000058624	2380.17	-1.79839	0.218769	-8.22051	2.02645e-16	2.84606e-15	14544	Gda	guanine deaminase [Source:MGI Symbol;Acc:MGI:95678]
Alg5	ENSMUSG00000036632	293.932	-1.09529	0.133264	-8.21893	2.05332e-16	2.88187e-15	66248	Alg5	asparagine-linked glycosylation 5 (dolichyl-phosphate beta-glucosyltransferase) [Source:MGI Symbol;Acc:MGI:1913498]
Bzw1	ENSMUSG00000051223	2182.34	-1.0811	0.131549	-8.21819	2.06593e-16	2.89766e-15	66882	Bzw1	basic leucine zipper and W2 domains 1 [Source:MGI Symbol;Acc:MGI:1914132]
Lrpprc	ENSMUSG00000024120	899.268	0.944802	0.11497	8.21779	2.07291e-16	2.90552e-15	72416	Lrpprc	leucine-rich PPR-motif containing [Source:MGI Symbol;Acc:MGI:1919666]
S100a4	ENSMUSG00000001020	154.382	-3.55307	0.432407	-8.21696	2.08726e-16	2.92369e-15	20198	S100a4	S100 calcium binding protein A4 [Source:MGI Symbol;Acc:MGI:1330282]
Mccc1	ENSMUSG00000027709	219.478	2.11503	0.257646	8.20907	2.22914e-16	3.11928e-15	72039	Mccc1	methylcrotonoyl-Coenzyme A carboxylase 1 (alpha) [Source:MGI Symbol;Acc:MGI:1919289]
Tmem50a	ENSMUSG00000028822	1045.21	-0.832487	0.101411	-8.20903	2.22985e-16	3.11928e-15	71817	Tmem50a	transmembrane protein 50A [Source:MGI Symbol;Acc:MGI:1919067]
Atp5g3	ENSMUSG00000018770	1698.56	1.48762	0.181225	8.20872	2.2356e-16	3.12525e-15	228033	Atp5g3	ATP synthase, H+ transporting, mitochondrial F0 complex, subunit C3 (subunit 9) [Source:MGI Symbol;Acc:MGI:2442035]
Plaur	ENSMUSG00000046223	469.926	-2.42815	0.295811	-8.20843	2.24099e-16	3.13016e-15	18793	Plaur	plasminogen activator, urokinase receptor [Source:MGI Symbol;Acc:MGI:97612]
BB218582	ENSMUSG00000085218	23.8424	3.97013	0.483668	8.20837	2.24207e-16	3.13016e-15	NA	BB218582	expressed sequence BB218582 [Source:MGI Symbol;Acc:MGI:2139448]
Ccdc91	ENSMUSG00000030301	429.58	1.36638	0.166553	8.20387	2.32777e-16	3.24766e-15	67015	Ccdc91	coiled-coil domain containing 91 [Source:MGI Symbol;Acc:MGI:1914265]
Layn	ENSMUSG00000060594	124.761	-1.66518	0.203025	-8.20185	2.36724e-16	3.30054e-15	244864	Layn	layilin [Source:MGI Symbol;Acc:MGI:2685357]
Akap8l	ENSMUSG00000002625	288.776	1.02636	0.125165	8.20008	2.40218e-16	3.34705e-15	54194	Akap8l	A kinase (PRKA) anchor protein 8-like [Source:MGI Symbol;Acc:MGI:1860606]
Klhdc4	ENSMUSG00000040263	278.938	-1.12835	0.137636	-8.19811	2.44204e-16	3.40034e-15	234825	Klhdc4	kelch domain containing 4 [Source:MGI Symbol;Acc:MGI:2384569]
Sumf1	ENSMUSG00000030101	390.659	-0.963499	0.117571	-8.19507	2.50446e-16	3.48496e-15	58911	Sumf1	sulfatase modifying factor 1 [Source:MGI Symbol;Acc:MGI:1889844]
Sec24d	ENSMUSG00000039234	998.384	-1.22619	0.149634	-8.19461	2.5141e-16	3.49607e-15	69608	Sec24d	Sec24 related gene family, member D (S. cerevisiae) [Source:MGI Symbol;Acc:MGI:1916858]
Sh3kbp1	ENSMUSG00000040990	768.871	-1.00776	0.122986	-8.19414	2.52396e-16	3.50748e-15	58194	Sh3kbp1	SH3-domain kinase binding protein 1 [Source:MGI Symbol;Acc:MGI:1889583]
Akt1	ENSMUSG00000001729	1508.2	-0.95528	0.1166	-8.19281	2.55202e-16	3.54414e-15	11651	Akt1	thymoma viral proto-oncogene 1 [Source:MGI Symbol;Acc:MGI:87986]
Fzd9	ENSMUSG00000049551	102.19	2.97355	0.363227	8.18649	2.68962e-16	3.73278e-15	14371	Fzd9	frizzled class receptor 9 [Source:MGI Symbol;Acc:MGI:1313278]
Gtf2h1	ENSMUSG00000006599	430.95	-0.845277	0.103272	-8.18498	2.72354e-16	3.77737e-15	14884	Gtf2h1	general transcription factor II H, polypeptide 1 [Source:MGI Symbol;Acc:MGI:1277216]
Gpc1	ENSMUSG00000034220	2055.29	1.5421	0.18845	8.18306	2.76722e-16	3.83543e-15	14733	Gpc1	glypican 1 [Source:MGI Symbol;Acc:MGI:1194891]
Tgfb3	ENSMUSG00000021253	980.817	1.5542	0.19003	8.17868	2.86964e-16	3.97478e-15	21809	Tgfb3	transforming growth factor, beta 3 [Source:MGI Symbol;Acc:MGI:98727]
Lpin1	ENSMUSG00000020593	1273.17	1.83348	0.224277	8.1751	2.95614e-16	4.09191e-15	14245	Lpin1	lipin 1 [Source:MGI Symbol;Acc:MGI:1891340]
Slc30a7	ENSMUSG00000054414	543.542	-1.15135	0.140838	-8.17502	2.95809e-16	4.09192e-15	66500	Slc30a7	solute carrier family 30 (zinc transporter), member 7 [Source:MGI Symbol;Acc:MGI:1913750]
Stau2	ENSMUSG00000025920	233.327	1.88146	0.230184	8.1737	2.99069e-16	4.13432e-15	29819	Stau2	staufen double-stranded RNA binding protein 2 [Source:MGI Symbol;Acc:MGI:1352508]
Kcng4	ENSMUSG00000045246	27.4514	5.50835	0.673947	8.17327	3.00134e-16	4.14632e-15	66733	Kcng4	potassium voltage-gated channel, subfamily G, member 4 [Source:MGI Symbol;Acc:MGI:1913983]
Parp9	ENSMUSG00000022906	560.022	-1.47422	0.180421	-8.17098	3.05902e-16	4.22325e-15	80285	Parp9	poly (ADP-ribose) polymerase family, member 9 [Source:MGI Symbol;Acc:MGI:1933117]
Rab28	ENSMUSG00000029128	438.748	1.21418	0.148604	8.1706	3.06851e-16	4.23359e-15	100972	Rab28	RAB28, member RAS oncogene family [Source:MGI Symbol;Acc:MGI:1917285]
Gabarap	ENSMUSG00000018567	2436.96	-0.78604	0.0962248	-8.16879	3.115e-16	4.29492e-15	NA	Gabarap	gamma-aminobutyric acid receptor associated protein [Source:MGI Symbol;Acc:MGI:1861742]
Clpb	ENSMUSG00000001829	409.746	1.25688	0.153876	8.16814	3.1319e-16	4.3154e-15	20480	Clpb	ClpB caseinolytic peptidase B [Source:MGI Symbol;Acc:MGI:1100517]
Lgr4	ENSMUSG00000050199	336.735	1.32488	0.162258	8.16529	3.20658e-16	4.41543e-15	107515	Lgr4	leucine-rich repeat-containing G protein-coupled receptor 4 [Source:MGI Symbol;Acc:MGI:1891468]
Ptger4	ENSMUSG00000039942	163.386	-1.47983	0.181308	-8.16194	3.29685e-16	4.53677e-15	19219	Ptger4	prostaglandin E receptor 4 (subtype EP4) [Source:MGI Symbol;Acc:MGI:104311]
Tceal8	ENSMUSG00000051579	418.555	-1.50328	0.184251	-8.15888	3.38153e-16	4.65026e-15	66684	Tceal8	transcription elongation factor A (SII)-like 8 [Source:MGI Symbol;Acc:MGI:1913934]
Lrrc20	ENSMUSG00000037151	309.6	1.78505	0.218808	8.15804	3.40499e-16	4.67948e-15	216011	Lrrc20	leucine rich repeat containing 20 [Source:MGI Symbol;Acc:MGI:2387182]
Ndufs8	ENSMUSG00000059734	940.991	1.35778	0.166465	8.15655	3.44719e-16	4.7344e-15	225887	Ndufs8	NADH:ubiquinone oxidoreductase core subunit S8 [Source:MGI Symbol;Acc:MGI:2385079]
Cdk20	ENSMUSG00000021483	110.575	-2.17553	0.266725	-8.15645	3.45014e-16	4.73536e-15	NA	Cdk20	cyclin-dependent kinase 20 [Source:MGI Symbol;Acc:MGI:2145349]
Abcb10	ENSMUSG00000031974	691.01	2.21546	0.271629	8.15619	3.45751e-16	4.7424e-15	56199	Abcb10	ATP-binding cassette, sub-family B (MDR/TAP), member 10 [Source:MGI Symbol;Acc:MGI:1860508]
Bach2os	ENSMUSG00000086150	26.0976	-5.30155	0.650569	-8.1491	3.66632e-16	5.02555e-15	NA	Bach2os	BTB and CNC homology 2, opposite strand [Source:MGI Symbol;Acc:MGI:3041246]
Mettl26	ENSMUSG00000025731	104.853	1.99407	0.244722	8.14831	3.69052e-16	5.05543e-15	NA	Mettl26	methyltransferase like 26 [Source:MGI Symbol;Acc:MGI:1915597]
Atp1b4	ENSMUSG00000016327	102.099	3.18739	0.391201	8.1477	3.7091e-16	5.0776e-15	67821	Atp1b4	ATPase, (Na+)/K+ transporting, beta 4 polypeptide [Source:MGI Symbol;Acc:MGI:1915071]
Kcnn1	ENSMUSG00000002908	80.2259	2.423	0.297486	8.14493	3.79505e-16	5.19189e-15	84036	Kcnn1	potassium intermediate/small conductance calcium-activated channel, subfamily N, member 1 [Source:MGI Symbol;Acc:MGI:1933993]
Adap1	ENSMUSG00000056413	213.38	-1.40068	0.171978	-8.14456	3.80672e-16	5.20449e-15	231821	Adap1	ArfGAP with dual PH domains 1 [Source:MGI Symbol;Acc:MGI:2442201]
Tmem25	ENSMUSG00000002032	37.2925	3.26327	0.400873	8.14041	3.93932e-16	5.38229e-15	71687	Tmem25	transmembrane protein 25 [Source:MGI Symbol;Acc:MGI:1918937]
Sept2	ENSMUSG00000026276	3082.89	-1.01273	0.124411	-8.14016	3.94746e-16	5.38993e-15	NA	Sept2	septin 2 [Source:MGI Symbol;Acc:MGI:97298]
1700021F05Rik	ENSMUSG00000019797	234.207	1.40842	0.173025	8.13999	3.95303e-16	5.39405e-15	67851	1700021F05Rik	RIKEN cDNA 1700021F05 gene [Source:MGI Symbol;Acc:MGI:1915101]
Steap1	ENSMUSG00000015652	40.6263	-6.28596	0.772332	-8.13894	3.98764e-16	5.43776e-15	70358	Steap1	six transmembrane epithelial antigen of the prostate 1 [Source:MGI Symbol;Acc:MGI:1917608]
Rora	ENSMUSG00000032238	819.215	1.62943	0.200208	8.13867	3.99632e-16	5.44609e-15	19883	Rora	RAR-related orphan receptor alpha [Source:MGI Symbol;Acc:MGI:104661]
Evl	ENSMUSG00000021262	397.567	-1.75619	0.215889	-8.13472	4.12905e-16	5.62334e-15	14026	Evl	Ena-vasodilator stimulated phosphoprotein [Source:MGI Symbol;Acc:MGI:1194884]
Spsb3	ENSMUSG00000024160	295.395	0.973668	0.119724	8.13261	4.20145e-16	5.71825e-15	79043	Spsb3	splA/ryanodine receptor domain and SOCS box containing 3 [Source:MGI Symbol;Acc:MGI:1891471]
Dusp10	ENSMUSG00000039384	290.615	1.69091	0.207924	8.13231	4.21188e-16	5.72876e-15	63953	Dusp10	dual specificity phosphatase 10 [Source:MGI Symbol;Acc:MGI:1927070]
Pum3	ENSMUSG00000041360	433.905	-0.987889	0.121516	-8.12973	4.30246e-16	5.84819e-15	52874	Pum3	pumilio RNA-binding family member 3 [Source:MGI Symbol;Acc:MGI:106253]
Pick1	ENSMUSG00000068206	153.69	1.79685	0.221038	8.12915	4.32327e-16	5.87269e-15	18693	Pick1	protein interacting with C kinase 1 [Source:MGI Symbol;Acc:MGI:894645]
H3f3b	ENSMUSG00000016559	3085.34	-0.827309	0.10181	-8.12599	4.43711e-16	6.02347e-15	15081	H3f3b	H3.3 histone B [Source:MGI Symbol;Acc:MGI:1101768]
Coro1b	ENSMUSG00000024835	1232.84	-1.17776	0.144945	-8.12558	4.45214e-16	6.03998e-15	23789	Coro1b	coronin, actin binding protein 1B [Source:MGI Symbol;Acc:MGI:1345963]
Apol6	ENSMUSG00000033576	264.195	2.07897	0.255999	8.12103	4.62234e-16	6.26685e-15	71939	Apol6	apolipoprotein L 6 [Source:MGI Symbol;Acc:MGI:1919189]
Arhgap22	ENSMUSG00000063506	137.585	-2.40551	0.296251	-8.11985	4.66759e-16	6.32415e-15	239027	Arhgap22	Rho GTPase activating protein 22 [Source:MGI Symbol;Acc:MGI:2443418]
Mndal	ENSMUSG00000090272	411.134	-1.73423	0.213616	-8.11846	4.72119e-16	6.39267e-15	100040462	Mndal	myeloid nuclear differentiation antigen like [Source:MGI Symbol;Acc:MGI:3780953]
Iqsec3	ENSMUSG00000040797	59.2642	-2.73869	0.337372	-8.11771	4.75048e-16	6.42821e-15	243621	Iqsec3	IQ motif and Sec7 domain 3 [Source:MGI Symbol;Acc:MGI:2677208]
Pex16	ENSMUSG00000027222	229.592	1.22494	0.150919	8.11652	4.79736e-16	6.48749e-15	18633	Pex16	peroxisomal biogenesis factor 16 [Source:MGI Symbol;Acc:MGI:1338829]
Rrbp1	ENSMUSG00000027422	3400.73	-1.40775	0.173464	-8.11553	4.83666e-16	6.53645e-15	81910	Rrbp1	ribosome binding protein 1 [Source:MGI Symbol;Acc:MGI:1932395]
Nfs1	ENSMUSG00000027618	340.053	1.19494	0.147256	8.11473	4.86883e-16	6.57572e-15	18041	Nfs1	nitrogen fixation gene 1 (S. cerevisiae) [Source:MGI Symbol;Acc:MGI:1316706]
Atpaf1	ENSMUSG00000028710	141.334	1.76104	0.217024	8.11452	4.87694e-16	6.58247e-15	230649	Atpaf1	ATP synthase mitochondrial F1 complex assembly factor 1 [Source:MGI Symbol;Acc:MGI:2180560]
Itga8	ENSMUSG00000026768	91.1299	2.19733	0.27133	8.09837	5.57008e-16	7.51321e-15	241226	Itga8	integrin alpha 8 [Source:MGI Symbol;Acc:MGI:109442]
Sdc3	ENSMUSG00000025743	1748.41	-2.07647	0.256544	-8.09402	5.77251e-16	7.78129e-15	20970	Sdc3	syndecan 3 [Source:MGI Symbol;Acc:MGI:1349163]
Ndufs5	ENSMUSG00000028648	525.869	1.3258	0.163811	8.09346	5.79918e-16	7.81224e-15	595136	Ndufs5	NADH:ubiquinone oxidoreductase core subunit S5 [Source:MGI Symbol;Acc:MGI:1890889]
Amot	ENSMUSG00000041688	551.254	1.67993	0.20789	8.08086	6.4314e-16	8.65841e-15	27494	Amot	angiomotin [Source:MGI Symbol;Acc:MGI:108440]
Copb2	ENSMUSG00000032458	2355.1	-0.854879	0.105804	-8.07986	6.48387e-16	8.72349e-15	50797	Copb2	coatomer protein complex, subunit beta 2 (beta prime) [Source:MGI Symbol;Acc:MGI:1354962]
Ptpn21	ENSMUSG00000021009	220.394	1.48564	0.183894	8.07881	6.53992e-16	8.7933e-15	24000	Ptpn21	protein tyrosine phosphatase, non-receptor type 21 [Source:MGI Symbol;Acc:MGI:1344406]
Tiam1	ENSMUSG00000002489	427.974	-1.33382	0.165114	-8.07816	6.57526e-16	8.83519e-15	21844	Tiam1	T cell lymphoma invasion and metastasis 1 [Source:MGI Symbol;Acc:MGI:103306]
S100a1	ENSMUSG00000044080	554.507	1.41865	0.175629	8.07754	6.60848e-16	8.87419e-15	20193	S100a1	S100 calcium binding protein A1 [Source:MGI Symbol;Acc:MGI:1338917]
Egf	ENSMUSG00000028017	192.201	2.67691	0.33148	8.07564	6.71233e-16	9.00792e-15	13645	Egf	epidermal growth factor [Source:MGI Symbol;Acc:MGI:95290]
Atp13a5	ENSMUSG00000048939	21.4741	3.99696	0.4951	8.07304	6.85691e-16	9.1961e-15	268878	Atp13a5	ATPase type 13A5 [Source:MGI Symbol;Acc:MGI:2444068]
Cul4a	ENSMUSG00000031446	1132.64	0.620071	0.0768237	8.07136	6.95203e-16	9.31776e-15	99375	Cul4a	cullin 4A [Source:MGI Symbol;Acc:MGI:1914487]
Hba-a2	ENSMUSG00000069917	7591.11	3.57513	0.442972	8.07078	6.98529e-16	9.3564e-15	110257	Hba-a2	hemoglobin alpha, adult chain 2 [Source:MGI Symbol;Acc:MGI:96016]
Arf1	ENSMUSG00000048076	2828.17	-0.5809	0.0720434	-8.06319	7.43269e-16	9.94934e-15	11840	Arf1	ADP-ribosylation factor 1 [Source:MGI Symbol;Acc:MGI:99431]
Mtfr1	ENSMUSG00000027601	424.512	1.20088	0.148948	8.0624	7.48088e-16	1.00075e-14	67472	Mtfr1	mitochondrial fission regulator 1 [Source:MGI Symbol;Acc:MGI:1914722]
Lyz2	ENSMUSG00000069516	32889.1	-1.95192	0.242103	-8.06232	7.48584e-16	1.00078e-14	NA	Lyz2	lysozyme 2 [Source:MGI Symbol;Acc:MGI:96897]
Ak3	ENSMUSG00000024782	797.993	0.98805	0.12256	8.06176	7.52016e-16	1.00473e-14	56248	Ak3	adenylate kinase 3 [Source:MGI Symbol;Acc:MGI:1860835]
Arhgap1	ENSMUSG00000027247	678.315	-0.905624	0.112357	-8.06024	7.61453e-16	1.0167e-14	228359	Arhgap1	Rho GTPase activating protein 1 [Source:MGI Symbol;Acc:MGI:2445003]
Sobp	ENSMUSG00000038248	92.6225	1.94144	0.240921	8.05844	7.72728e-16	1.0311e-14	109205	Sobp	sine oculis binding protein [Source:MGI Symbol;Acc:MGI:1924427]
Tmcc2	ENSMUSG00000042066	1053.41	2.83052	0.351383	8.05539	7.92288e-16	1.05653e-14	68875	Tmcc2	transmembrane and coiled-coil domains 2 [Source:MGI Symbol;Acc:MGI:1916125]
Inmt	ENSMUSG00000003477	136.153	5.12425	0.636221	8.0542	8.00005e-16	1.06615e-14	21743	Inmt	indolethylamine N-methyltransferase [Source:MGI Symbol;Acc:MGI:102963]
Tmem45b	ENSMUSG00000041737	348.644	3.44701	0.428073	8.05239	8.11899e-16	1.08132e-14	235135	Tmem45b	transmembrane protein 45b [Source:MGI Symbol;Acc:MGI:2384574]
Ppp1r9a	ENSMUSG00000032827	132.311	1.77984	0.221061	8.05133	8.18959e-16	1.09004e-14	243725	Ppp1r9a	protein phosphatase 1, regulatory subunit 9A [Source:MGI Symbol;Acc:MGI:2442401]
Ap2b1	ENSMUSG00000035152	1526.55	-0.693261	0.0861122	-8.05067	8.23452e-16	1.09533e-14	71770	Ap2b1	adaptor-related protein complex 2, beta 1 subunit [Source:MGI Symbol;Acc:MGI:1919020]
Uros	ENSMUSG00000030979	301.47	1.56494	0.194403	8.04997	8.2811e-16	1.10083e-14	22276	Uros	uroporphyrinogen III synthase [Source:MGI Symbol;Acc:MGI:98917]
Hba-a1	ENSMUSG00000069919	18491.6	3.40862	0.423453	8.04957	8.30874e-16	1.10381e-14	15122	Hba-a1	hemoglobin alpha, adult chain 1 [Source:MGI Symbol;Acc:MGI:96015]
Tspan4	ENSMUSG00000025511	635.196	-1.60858	0.199861	-8.04849	8.38241e-16	1.1129e-14	64540	Tspan4	tetraspanin 4 [Source:MGI Symbol;Acc:MGI:1928097]
Snx20	ENSMUSG00000031662	193.205	-2.24322	0.278729	-8.04805	8.41205e-16	1.11613e-14	71607	Snx20	sorting nexin 20 [Source:MGI Symbol;Acc:MGI:1918857]
Lgals3bp	ENSMUSG00000033880	1577.98	-1.84822	0.229697	-8.04637	8.52886e-16	1.13092e-14	19039	Lgals3bp	lectin, galactoside-binding, soluble, 3 binding protein [Source:MGI Symbol;Acc:MGI:99554]
Ncf2	ENSMUSG00000026480	1103.21	-1.86616	0.232018	-8.04318	8.75361e-16	1.15999e-14	17970	Ncf2	neutrophil cytosolic factor 2 [Source:MGI Symbol;Acc:MGI:97284]
Dym	ENSMUSG00000035765	372.929	1.0501	0.130563	8.04288	8.775e-16	1.1621e-14	69190	Dym	dymeclin [Source:MGI Symbol;Acc:MGI:1918480]
Gp1ba	ENSMUSG00000050675	40.8755	4.83403	0.601306	8.03922	9.04146e-16	1.19663e-14	14723	Gp1ba	glycoprotein 1b, alpha polypeptide [Source:MGI Symbol;Acc:MGI:1333744]
Ranbp10	ENSMUSG00000037415	573.785	1.42778	0.177616	8.03855	9.09099e-16	1.20244e-14	74334	Ranbp10	RAN binding protein 10 [Source:MGI Symbol;Acc:MGI:1921584]
Adi1	ENSMUSG00000020629	157.815	1.32889	0.16533	8.03781	9.14551e-16	1.20889e-14	104923	Adi1	acireductone dioxygenase 1 [Source:MGI Symbol;Acc:MGI:2144929]
Mrps36	ENSMUSG00000061474	240.743	1.52065	0.189235	8.03582	9.29561e-16	1.22796e-14	66128	Mrps36	mitochondrial ribosomal protein S36 [Source:MGI Symbol;Acc:MGI:1913378]
Kpnb1	ENSMUSG00000001440	2648.5	-0.953188	0.118696	-8.0305	9.70745e-16	1.28157e-14	16211	Kpnb1	karyopherin (importin) beta 1 [Source:MGI Symbol;Acc:MGI:107532]
Irf7	ENSMUSG00000025498	913.848	-3.02433	0.376799	-8.02639	1.00384e-15	1.32443e-14	54123	Irf7	interferon regulatory factor 7 [Source:MGI Symbol;Acc:MGI:1859212]
Usp18	ENSMUSG00000030107	238.063	-2.82079	0.351511	-8.02474	1.01745e-15	1.34155e-14	24110	Usp18	ubiquitin specific peptidase 18 [Source:MGI Symbol;Acc:MGI:1344364]
Ksr1	ENSMUSG00000018334	546.826	1.72417	0.214889	8.02355	1.02732e-15	1.35371e-14	16706	Ksr1	kinase suppressor of ras 1 [Source:MGI Symbol;Acc:MGI:105051]
Adam12	ENSMUSG00000054555	1244.62	-2.01104	0.250715	-8.02122	1.04697e-15	1.37875e-14	11489	Adam12	a disintegrin and metallopeptidase domain 12 (meltrin alpha) [Source:MGI Symbol;Acc:MGI:105378]
Rpn2	ENSMUSG00000027642	2497.32	-0.727501	0.090722	-8.01902	1.06596e-15	1.40288e-14	20014	Rpn2	ribophorin II [Source:MGI Symbol;Acc:MGI:98085]
Bin3	ENSMUSG00000022089	307.298	-1.33992	0.167239	-8.01202	1.12843e-15	1.48417e-14	57784	Bin3	bridging integrator 3 [Source:MGI Symbol;Acc:MGI:1929883]
Man1c1	ENSMUSG00000037306	401.054	-1.39456	0.174086	-8.01072	1.14037e-15	1.49894e-14	230815	Man1c1	mannosidase, alpha, class 1C, member 1 [Source:MGI Symbol;Acc:MGI:2446214]
Gnptab	ENSMUSG00000035311	791.573	-1.1706	0.146146	-8.00981	1.1489e-15	1.50922e-14	432486	Gnptab	N-acetylglucosamine-1-phosphate transferase, alpha and beta subunits [Source:MGI Symbol;Acc:MGI:3643902]
Sipa1l2	ENSMUSG00000001995	390.207	-1.04177	0.130147	-8.00453	1.19925e-15	1.57438e-14	244668	Sipa1l2	signal-induced proliferation-associated 1 like 2 [Source:MGI Symbol;Acc:MGI:2676970]
Prep	ENSMUSG00000019849	387.899	-0.984662	0.12305	-8.00216	1.22252e-15	1.60393e-14	NA	Prep	prolyl endopeptidase [Source:MGI Symbol;Acc:MGI:1270863]
Dock10	ENSMUSG00000038608	1181.5	-1.45837	0.182274	-8.00099	1.23426e-15	1.61833e-14	210293	Dock10	dedicator of cytokinesis 10 [Source:MGI Symbol;Acc:MGI:2146320]
Ptprm	ENSMUSG00000033278	488.198	1.37771	0.172219	7.99975	1.24669e-15	1.63362e-14	19274	Ptprm	protein tyrosine phosphatase, receptor type, M [Source:MGI Symbol;Acc:MGI:102694]
Slc1a5	ENSMUSG00000001918	1278.43	1.49664	0.187124	7.99808	1.26371e-15	1.65488e-14	20514	Slc1a5	solute carrier family 1 (neutral amino acid transporter), member 5 [Source:MGI Symbol;Acc:MGI:105305]
Cox6b1	ENSMUSG00000036751	2552.56	1.31329	0.164209	7.99767	1.26799e-15	1.65946e-14	NA	Cox6b1	cytochrome c oxidase, subunit 6B1 [Source:MGI Symbol;Acc:MGI:107460]
Gpd2	ENSMUSG00000026827	835.051	1.75169	0.219135	7.99364	1.31011e-15	1.71353e-14	14571	Gpd2	glycerol phosphate dehydrogenase 2, mitochondrial [Source:MGI Symbol;Acc:MGI:99778]
Slc25a29	ENSMUSG00000021265	29.8501	3.20996	0.401573	7.99347	1.31193e-15	1.71484e-14	214663	Slc25a29	solute carrier family 25 (mitochondrial carrier, palmitoylcarnitine transporter), member 29 [Source:MGI Symbol;Acc:MGI:2444911]
Cox7c	ENSMUSG00000017778	2191.91	1.45747	0.182403	7.99043	1.34472e-15	1.75662e-14	NA	Cox7c	cytochrome c oxidase subunit 7C [Source:MGI Symbol;Acc:MGI:103226]
Col25a1	ENSMUSG00000058897	51.3182	3.51451	0.440174	7.98437	1.41242e-15	1.84391e-14	77018	Col25a1	collagen, type XXV, alpha 1 [Source:MGI Symbol;Acc:MGI:1924268]
Dmd	ENSMUSG00000045103	1817.09	2.13455	0.267428	7.98179	1.44225e-15	1.88169e-14	13405	Dmd	dystrophin, muscular dystrophy [Source:MGI Symbol;Acc:MGI:94909]
Atp5pb	ENSMUSG00000000563	2990.1	1.26187	0.158102	7.98138	1.44704e-15	1.88677e-14	11950	Atp5pb	ATP synthase peripheral stalk-membrane subunit b [Source:MGI Symbol;Acc:MGI:1100495]
Rab12	ENSMUSG00000023460	584.056	1.09745	0.137504	7.9812	1.44918e-15	1.8884e-14	19328	Rab12	RAB12, member RAS oncogene family [Source:MGI Symbol;Acc:MGI:894284]
Ppp1r14c	ENSMUSG00000040653	167.76	2.38796	0.299297	7.97857	1.48033e-15	1.92781e-14	76142	Ppp1r14c	protein phosphatase 1, regulatory inhibitor subunit 14C [Source:MGI Symbol;Acc:MGI:1923392]
Myo1c	ENSMUSG00000017774	2088.2	-0.774227	0.0970637	-7.97649	1.50556e-15	1.95945e-14	NA	Myo1c	myosin IC [Source:MGI Symbol;Acc:MGI:106612]
Cd59a	ENSMUSG00000032679	333.368	1.4534	0.182226	7.97582	1.51375e-15	1.9689e-14	12509	Cd59a	CD59a antigen [Source:MGI Symbol;Acc:MGI:109177]
Ptrh1	ENSMUSG00000053746	43.1836	-2.4843	0.311579	-7.97326	1.54536e-15	2.00878e-14	329384	Ptrh1	peptidyl-tRNA hydrolase 1 homolog [Source:MGI Symbol;Acc:MGI:1913779]
Tbxas1	ENSMUSG00000029925	542.06	-1.96342	0.246285	-7.97214	1.55946e-15	2.02586e-14	21391	Tbxas1	thromboxane A synthase 1, platelet [Source:MGI Symbol;Acc:MGI:98497]
Akap6	ENSMUSG00000061603	581.936	1.90448	0.238966	7.96965	1.59131e-15	2.06596e-14	238161	Akap6	A kinase (PRKA) anchor protein 6 [Source:MGI Symbol;Acc:MGI:3050566]
Tnip3	ENSMUSG00000044162	63.7664	-3.81801	0.479234	-7.9669	1.62703e-15	2.11104e-14	414084	Tnip3	TNFAIP3 interacting protein 3 [Source:MGI Symbol;Acc:MGI:3041165]
Ugdh	ENSMUSG00000029201	558.781	-1.40715	0.176704	-7.96332	1.6748e-15	2.17168e-14	22235	Ugdh	UDP-glucose dehydrogenase [Source:MGI Symbol;Acc:MGI:1306785]
Scara5	ENSMUSG00000022032	382.863	2.19328	0.275437	7.96289	1.68069e-15	2.17799e-14	71145	Scara5	scavenger receptor class A, member 5 [Source:MGI Symbol;Acc:MGI:1918395]
Bcl2a1d	ENSMUSG00000099974	71.8109	-3.29079	0.413275	-7.96269	1.68333e-15	2.18007e-14	12047	Bcl2a1d	B cell leukemia/lymphoma 2 related protein A1d [Source:MGI Symbol;Acc:MGI:1278325]
Unc93b1	ENSMUSG00000036908	1514.6	-1.66865	0.209607	-7.96084	1.70877e-15	2.21166e-14	54445	Unc93b1	unc-93 homolog B1, TLR signaling regulator [Source:MGI Symbol;Acc:MGI:1859307]
Extl1	ENSMUSG00000028838	119.853	2.00053	0.251487	7.95482	1.79386e-15	2.32038e-14	56219	Extl1	exostosin-like glycosyltransferase 1 [Source:MGI Symbol;Acc:MGI:1888742]
H2az2	ENSMUSG00000041126	346.283	1.49794	0.188339	7.95345	1.81391e-15	2.34487e-14	77605	H2az2	H2A.Z histone variant 2 [Source:MGI Symbol;Acc:MGI:1924855]
Epha4	ENSMUSG00000026235	124.715	2.10889	0.265203	7.95198	1.83558e-15	2.36998e-14	13838	Epha4	Eph receptor A4 [Source:MGI Symbol;Acc:MGI:98277]
Tnrc6b	ENSMUSG00000047888	1293.53	1.14303	0.14374	7.95205	1.83455e-15	2.36998e-14	213988	Tnrc6b	trinucleotide repeat containing 6b [Source:MGI Symbol;Acc:MGI:2443730]
Tspan8	ENSMUSG00000034127	295.247	2.58996	0.325707	7.95178	1.83844e-15	2.37223e-14	216350	Tspan8	tetraspanin 8 [Source:MGI Symbol;Acc:MGI:2384918]
Fbxo3	ENSMUSG00000027180	941.978	1.04029	0.130832	7.95135	1.84494e-15	2.37916e-14	57443	Fbxo3	F-box protein 3 [Source:MGI Symbol;Acc:MGI:1929084]
Vwa7	ENSMUSG00000007030	56.263	2.69872	0.339429	7.95076	1.8537e-15	2.389e-14	27762	Vwa7	von Willebrand factor A domain containing 7 [Source:MGI Symbol;Acc:MGI:1306798]
Pde4a	ENSMUSG00000032177	135.877	1.84921	0.232641	7.94875	1.88396e-15	2.42651e-14	18577	Pde4a	phosphodiesterase 4A, cAMP specific [Source:MGI Symbol;Acc:MGI:99558]
Pde7a	ENSMUSG00000069094	484.854	1.41841	0.178483	7.94703	1.91036e-15	2.45902e-14	18583	Pde7a	phosphodiesterase 7A [Source:MGI Symbol;Acc:MGI:1202402]
Taco1	ENSMUSG00000001983	138.047	1.74746	0.219919	7.94595	1.927e-15	2.47893e-14	NA	Taco1	translational activator of mitochondrially encoded cytochrome c oxidase I [Source:MGI Symbol;Acc:MGI:1917457]
Klhl12	ENSMUSG00000026455	322.019	1.16773	0.146973	7.94519	1.93891e-15	2.49273e-14	240756	Klhl12	kelch-like 12 [Source:MGI Symbol;Acc:MGI:2385619]
Jpt1	ENSMUSG00000020737	911.195	-0.968629	0.121927	-7.94436	1.95197e-15	2.50799e-14	15374	Jpt1	Jupiter microtubule associated homolog 1 [Source:MGI Symbol;Acc:MGI:1096361]
A730089K16Rik	ENSMUSG00000103529	34.863	5.64456	0.710813	7.94099	2.00577e-15	2.57555e-14	NA	A730089K16Rik	RIKEN cDNA A730089K16 gene [Source:MGI Symbol;Acc:MGI:2443970]
Med11	ENSMUSG00000018923	164.018	-1.55226	0.195498	-7.94007	2.02073e-15	2.59319e-14	66172	Med11	mediator complex subunit 11 [Source:MGI Symbol;Acc:MGI:1913422]
Spg7	ENSMUSG00000000738	493.725	0.905434	0.114048	7.93903	2.03768e-15	2.61335e-14	NA	Spg7	SPG7, paraplegin matrix AAA peptidase subunit [Source:MGI Symbol;Acc:MGI:2385906]
Tfdp2	ENSMUSG00000032411	869.733	2.29653	0.289347	7.93694	2.07222e-15	2.65604e-14	211586	Tfdp2	transcription factor Dp 2 [Source:MGI Symbol;Acc:MGI:107167]
Atp5e	ENSMUSG00000016252	2571.82	1.68762	0.212757	7.93216	2.15367e-15	2.75876e-14	67126	Atp5e	ATP synthase, H+ transporting, mitochondrial F1 complex, epsilon subunit [Source:MGI Symbol;Acc:MGI:1855697]
Nup93	ENSMUSG00000032939	300.168	-1.24538	0.15706	-7.92928	2.20414e-15	2.8217e-14	71805	Nup93	nucleoporin 93 [Source:MGI Symbol;Acc:MGI:1919055]
Slc28a2	ENSMUSG00000027219	406.69	-1.62766	0.205275	-7.92915	2.2065e-15	2.82301e-14	269346	Slc28a2	solute carrier family 28 (sodium-coupled nucleoside transporter), member 2 [Source:MGI Symbol;Acc:MGI:1913105]
Atf3	ENSMUSG00000026628	382.682	-2.83761	0.357953	-7.92731	2.23936e-15	2.86331e-14	11910	Atf3	activating transcription factor 3 [Source:MGI Symbol;Acc:MGI:109384]
Plod1	ENSMUSG00000019055	1281.87	-1.07742	0.135922	-7.92672	2.25003e-15	2.87522e-14	18822	Plod1	procollagen-lysine, 2-oxoglutarate 5-dioxygenase 1 [Source:MGI Symbol;Acc:MGI:99907]
Nhlrc3	ENSMUSG00000042997	283.282	-1.09754	0.138465	-7.9265	2.25408e-15	2.87865e-14	NA	Nhlrc3	NHL repeat containing 3 [Source:MGI Symbol;Acc:MGI:2444520]
Mettl22	ENSMUSG00000039345	312.327	1.86307	0.235052	7.92619	2.25966e-15	2.88403e-14	239706	Mettl22	methyltransferase like 22 [Source:MGI Symbol;Acc:MGI:2384301]
Hgf	ENSMUSG00000028864	172.2	-2.11975	0.267506	-7.9241	2.29797e-15	2.93116e-14	NA	Hgf	hepatocyte growth factor [Source:MGI Symbol;Acc:MGI:96079]
Akap1	ENSMUSG00000018428	530.041	1.90925	0.240981	7.92283	2.32165e-15	2.95958e-14	11640	Akap1	A kinase (PRKA) anchor protein 1 [Source:MGI Symbol;Acc:MGI:104729]
Svip	ENSMUSG00000074093	176.489	2.26561	0.285987	7.92208	2.33564e-15	2.97562e-14	75744	Svip	small VCP/p97-interacting protein [Source:MGI Symbol;Acc:MGI:1922994]
Cited4	ENSMUSG00000070803	26.6555	4.78561	0.604406	7.91787	2.4162e-15	3.07639e-14	56222	Cited4	Cbp/p300-interacting transactivator, with Glu/Asp-rich carboxy-terminal domain, 4 [Source:MGI Symbol;Acc:MGI:1861694]
Nrgn	ENSMUSG00000053310	35.2882	3.84994	0.48627	7.91728	2.42758e-15	3.08902e-14	NA	Nrgn	neurogranin [Source:MGI Symbol;Acc:MGI:1927184]
Sft2d1	ENSMUSG00000073468	228.353	-1.30238	0.164529	-7.91583	2.456e-15	3.12331e-14	106489	Sft2d1	SFT2 domain containing 1 [Source:MGI Symbol;Acc:MGI:1918689]
Klra2	ENSMUSG00000030187	115.444	-2.44825	0.309358	-7.91398	2.49287e-15	3.16829e-14	16633	Klra2	killer cell lectin-like receptor, subfamily A, member 2 [Source:MGI Symbol;Acc:MGI:101906]
Nfe2l1	ENSMUSG00000038615	2746.08	1.30821	0.165332	7.91264	2.51991e-15	3.20073e-14	18023	Nfe2l1	nuclear factor, erythroid derived 2,-like 1 [Source:MGI Symbol;Acc:MGI:99421]
Fabp3-ps1	ENSMUSG00000056366	105.277	3.43166	0.433833	7.91009	2.57211e-15	3.26507e-14	NA	Fabp3-ps1	fatty acid binding protein 3, muscle and heart, pseudogene 1 [Source:MGI Symbol;Acc:MGI:101929]
Urod	ENSMUSG00000028684	682.296	1.60524	0.202963	7.90905	2.59365e-15	3.29015e-14	22275	Urod	uroporphyrinogen decarboxylase [Source:MGI Symbol;Acc:MGI:98916]
Golga4	ENSMUSG00000038708	2520.69	1.3773	0.174144	7.90898	2.59499e-15	3.29015e-14	54214	Golga4	golgi autoantigen, golgin subfamily a, 4 [Source:MGI Symbol;Acc:MGI:1859646]
Tep1	ENSMUSG00000006281	758.319	-1.06796	0.135045	-7.90819	2.61148e-15	3.30908e-14	21745	Tep1	telomerase associated protein 1 [Source:MGI Symbol;Acc:MGI:109573]
Ier3	ENSMUSG00000003541	233.734	-2.3583	0.298224	-7.90781	2.6196e-15	3.31738e-14	15937	Ier3	immediate early response 3 [Source:MGI Symbol;Acc:MGI:104814]
Tm6sf1	ENSMUSG00000038623	464.77	-1.24589	0.157557	-7.90754	2.62524e-15	3.32252e-14	107769	Tm6sf1	transmembrane 6 superfamily member 1 [Source:MGI Symbol;Acc:MGI:1933209]
Ndufv3	ENSMUSG00000024038	1012.98	1.56236	0.197599	7.90673	2.64233e-15	3.34215e-14	78330	Ndufv3	NADH:ubiquinone oxidoreductase core subunit V3 [Source:MGI Symbol;Acc:MGI:1890894]
Anxa7	ENSMUSG00000021814	1290.12	-0.682972	0.0863921	-7.90549	2.66888e-15	3.37371e-14	11750	Anxa7	annexin A7 [Source:MGI Symbol;Acc:MGI:88031]
Clec4a2	ENSMUSG00000030148	446.904	-2.1392	0.270666	-7.90345	2.71292e-15	3.42733e-14	26888	Clec4a2	C-type lectin domain family 4, member a2 [Source:MGI Symbol;Acc:MGI:1349412]
Hck	ENSMUSG00000003283	602.304	-2.21876	0.280807	-7.90136	2.7587e-15	3.48308e-14	15162	Hck	hemopoietic cell kinase [Source:MGI Symbol;Acc:MGI:96052]
Ankrd9	ENSMUSG00000037904	223.733	3.43797	0.435422	7.89571	2.88663e-15	3.64243e-14	74251	Ankrd9	ankyrin repeat domain 9 [Source:MGI Symbol;Acc:MGI:1921501]
Gpx7	ENSMUSG00000028597	281.616	-1.28079	0.162235	-7.89465	2.91141e-15	3.6715e-14	NA	Gpx7	glutathione peroxidase 7 [Source:MGI Symbol;Acc:MGI:1914555]
Mapk1ip1	ENSMUSG00000041775	105.144	1.71857	0.217692	7.89447	2.91544e-15	3.67439e-14	69546	Mapk1ip1	mitogen-activated protein kinase 1 interacting protein 1 [Source:MGI Symbol;Acc:MGI:1916796]
Abracl	ENSMUSG00000078453	423.191	-1.86537	0.236307	-7.89383	2.93043e-15	3.69108e-14	73112	Abracl	ABRA C-terminal like [Source:MGI Symbol;Acc:MGI:1920362]
Ntrk3	ENSMUSG00000059146	55.1153	3.76544	0.477189	7.89088	3.0007e-15	3.77562e-14	414121	Ntrk3	neurotrophic tyrosine kinase, receptor, type 3 [Source:MGI Symbol;Acc:MGI:97385]
Ntrk3-1	ENSMUSG00000059146	55.1153	3.76544	0.477189	7.89088	3.0007e-15	3.77562e-14	18213	Ntrk3	neurotrophic tyrosine kinase, receptor, type 3 [Source:MGI Symbol;Acc:MGI:97385]
Znf41-ps	ENSMUSG00000084350	64.1076	-3.0858	0.39106	-7.89086	3.00112e-15	3.77562e-14	NA	Znf41-ps	ZNF41, pseudogene [Source:MGI Symbol;Acc:MGI:1917255]
Mbd2	ENSMUSG00000024513	732.272	-0.569513	0.0721874	-7.88937	3.03721e-15	3.81875e-14	17191	Mbd2	methyl-CpG binding domain protein 2 [Source:MGI Symbol;Acc:MGI:1333813]
Dnaja3	ENSMUSG00000004069	623.581	1.2123	0.153678	7.88858	3.05656e-15	3.8408e-14	83945	Dnaja3	DnaJ heat shock protein family (Hsp40) member A3 [Source:MGI Symbol;Acc:MGI:1933786]
Coro2a	ENSMUSG00000028337	201.493	-2.142	0.27162	-7.88601	3.11999e-15	3.91817e-14	107684	Coro2a	coronin, actin binding protein 2A [Source:MGI Symbol;Acc:MGI:1345966]
Aldh3b1	ENSMUSG00000024885	354.235	-1.85227	0.234998	-7.88208	3.21974e-15	4.04103e-14	67689	Aldh3b1	aldehyde dehydrogenase 3 family, member B1 [Source:MGI Symbol;Acc:MGI:1914939]
Pi4k2a	ENSMUSG00000025178	376.479	-1.12013	0.142136	-7.88067	3.2563e-15	4.08449e-14	84095	Pi4k2a	phosphatidylinositol 4-kinase type 2 alpha [Source:MGI Symbol;Acc:MGI:1934031]
Hspa12a	ENSMUSG00000025092	221.76	1.32679	0.168437	7.87711	3.35031e-15	4.19992e-14	73442	Hspa12a	heat shock protein 12A [Source:MGI Symbol;Acc:MGI:1920692]
Slc25a16	ENSMUSG00000071253	236.898	1.00638	0.127763	7.87696	3.35433e-15	4.20247e-14	73132	Slc25a16	solute carrier family 25 (mitochondrial carrier, Graves disease autoantigen), member 16 [Source:MGI Symbol;Acc:MGI:1920382]
Cyp2j5	ENSMUSG00000052520	14.5461	34.6046	4.39322	7.87681	3.35832e-15	4.20497e-14	13109	Cyp2j5	cytochrome P450, family 2, subfamily j, polypeptide 5 [Source:MGI Symbol;Acc:MGI:1270149]
Elk3	ENSMUSG00000008398	589.778	-1.10177	0.139947	-7.8728	3.46793e-15	4.33963e-14	13713	Elk3	ELK3, member of ETS oncogene family [Source:MGI Symbol;Acc:MGI:101762]
Xk	ENSMUSG00000015342	115.062	2.13233	0.270925	7.87056	3.53045e-15	4.41526e-14	22439	Xk	X-linked Kx blood group [Source:MGI Symbol;Acc:MGI:103569]
Atp5h	ENSMUSG00000034566	2015.91	1.14475	0.145461	7.86976	3.55319e-15	4.44107e-14	71679	Atp5h	ATP synthase, H+ transporting, mitochondrial F0 complex, subunit D [Source:MGI Symbol;Acc:MGI:1918929]
Aoc3	ENSMUSG00000019326	574.997	1.84587	0.234629	7.86719	3.62699e-15	4.53063e-14	11754	Aoc3	amine oxidase, copper containing 3 [Source:MGI Symbol;Acc:MGI:1306797]
Flna	ENSMUSG00000031328	14740.1	-1.08237	0.137582	-7.86705	3.63099e-15	4.53294e-14	192176	Flna	filamin, alpha [Source:MGI Symbol;Acc:MGI:95556]
Pank1	ENSMUSG00000033610	133.004	2.72191	0.345995	7.8669	3.63543e-15	4.5358e-14	75735	Pank1	pantothenate kinase 1 [Source:MGI Symbol;Acc:MGI:1922985]
Chid1	ENSMUSG00000025512	426.769	-0.827262	0.105183	-7.865	3.69088e-15	4.60227e-14	68038	Chid1	chitinase domain containing 1 [Source:MGI Symbol;Acc:MGI:1915288]
Bcl2a1b	ENSMUSG00000089929	27.0277	-3.51458	0.446985	-7.86287	3.75437e-15	4.67867e-14	12045	Bcl2a1b	B cell leukemia/lymphoma 2 related protein A1b [Source:MGI Symbol;Acc:MGI:1278326]
Gphn	ENSMUSG00000047454	303.205	1.09465	0.139244	7.86139	3.79888e-15	4.73136e-14	268566	Gphn	gephyrin [Source:MGI Symbol;Acc:MGI:109602]
Prdx1	ENSMUSG00000028691	3917.59	-1.10734	0.140875	-7.86048	3.82659e-15	4.76306e-14	NA	Prdx1	peroxiredoxin 1 [Source:MGI Symbol;Acc:MGI:99523]
Uqcrb	ENSMUSG00000021520	1782.64	1.52128	0.193594	7.85808	3.90079e-15	4.85256e-14	67530	Uqcrb	ubiquinol-cytochrome c reductase binding protein [Source:MGI Symbol;Acc:MGI:1914780]
Fam117a	ENSMUSG00000038893	408.944	2.42781	0.308989	7.85728	3.92576e-15	4.88074e-14	215512	Fam117a	family with sequence similarity 117, member A [Source:MGI Symbol;Acc:MGI:2144564]
Slc41a1	ENSMUSG00000013275	456.385	1.3716	0.174572	7.85692	3.93685e-15	4.89166e-14	98396	Slc41a1	solute carrier family 41, member 1 [Source:MGI Symbol;Acc:MGI:2444823]
Tbk1	ENSMUSG00000020115	473.915	-0.929986	0.118411	-7.85387	4.03389e-15	5.00929e-14	56480	Tbk1	TANK-binding kinase 1 [Source:MGI Symbol;Acc:MGI:1929658]
Shisa4	ENSMUSG00000041889	471.613	2.20419	0.280662	7.85356	4.04386e-15	5.01872e-14	77552	Shisa4	shisa family member 4 [Source:MGI Symbol;Acc:MGI:1924802]
4833439L19Rik	ENSMUSG00000025871	976.71	1.18489	0.150944	7.84984	4.16554e-15	5.16669e-14	97820	4833439L19Rik	RIKEN cDNA 4833439L19 gene [Source:MGI Symbol;Acc:MGI:1921162]
Plk2	ENSMUSG00000021701	475.711	-1.58953	0.202496	-7.84969	4.17074e-15	5.1701e-14	20620	Plk2	polo like kinase 2 [Source:MGI Symbol;Acc:MGI:1099790]
Tprgl	ENSMUSG00000029030	765.794	0.8264	0.105281	7.84948	4.17768e-15	5.17567e-14	67808	Tprgl	transformation related protein 63 regulated like [Source:MGI Symbol;Acc:MGI:1915058]
Itm2a	ENSMUSG00000031239	1647.08	1.94157	0.247428	7.84701	4.26077e-15	5.27551e-14	16431	Itm2a	integral membrane protein 2A [Source:MGI Symbol;Acc:MGI:107706]
B230118H07Rik	ENSMUSG00000027165	245.698	1.60133	0.204117	7.84515	4.32434e-15	5.35109e-14	68170	B230118H07Rik	RIKEN cDNA B230118H07 gene [Source:MGI Symbol;Acc:MGI:1915420]
Fmc1	ENSMUSG00000019689	157.398	2.68607	0.342608	7.84006	4.50314e-15	5.56908e-14	66117	Fmc1	formation of mitochondrial complex V assembly factor 1 [Source:MGI Symbol;Acc:MGI:1913367]
Dmkn	ENSMUSG00000060962	55.6317	-3.3226	0.424028	-7.83579	4.65892e-15	5.75836e-14	73712	Dmkn	dermokine [Source:MGI Symbol;Acc:MGI:1920962]
Zfp956	ENSMUSG00000045466	74.3803	1.85054	0.236211	7.83428	4.71535e-15	5.8247e-14	NA	Zfp956	zinc finger protein 956 [Source:MGI Symbol;Acc:MGI:2141515]
Cerk	ENSMUSG00000035891	790.067	-1.50631	0.192298	-7.8332	4.75621e-15	5.87174e-14	223753	Cerk	ceramide kinase [Source:MGI Symbol;Acc:MGI:2386052]
Eea1	ENSMUSG00000036499	871.827	-0.74141	0.0946636	-7.83205	4.79973e-15	5.922e-14	216238	Eea1	early endosome antigen 1 [Source:MGI Symbol;Acc:MGI:2442192]
Ddx41	ENSMUSG00000021494	349.412	-0.963981	0.123145	-7.82802	4.95606e-15	6.11132e-14	72935	Ddx41	DEAD (Asp-Glu-Ala-Asp) box polypeptide 41 [Source:MGI Symbol;Acc:MGI:1920185]
Leprot	ENSMUSG00000035212	768.964	-0.863986	0.110399	-7.82603	5.03535e-15	6.20546e-14	230514	Leprot	leptin receptor overlapping transcript [Source:MGI Symbol;Acc:MGI:2687005]
Il21r	ENSMUSG00000030745	119.031	-1.94763	0.248913	-7.82452	5.09616e-15	6.27675e-14	60504	Il21r	interleukin 21 receptor [Source:MGI Symbol;Acc:MGI:1890475]
Camk2g	ENSMUSG00000021820	764.643	1.26632	0.161876	7.8228	5.16597e-15	6.35902e-14	12325	Camk2g	calcium/calmodulin-dependent protein kinase II gamma [Source:MGI Symbol;Acc:MGI:88259]
Lamp1	ENSMUSG00000031447	6169.84	-0.799444	0.102224	-7.82049	5.26184e-15	6.47326e-14	16783	Lamp1	lysosomal-associated membrane protein 1 [Source:MGI Symbol;Acc:MGI:96745]
Traf1	ENSMUSG00000026875	153.656	-1.64385	0.210255	-7.81839	5.35034e-15	6.5783e-14	22029	Traf1	TNF receptor-associated factor 1 [Source:MGI Symbol;Acc:MGI:101836]
Akt2	ENSMUSG00000004056	1607.58	1.01928	0.130383	7.81756	5.38564e-15	6.61785e-14	11652	Akt2	thymoma viral proto-oncogene 2 [Source:MGI Symbol;Acc:MGI:104874]
Cacna1g	ENSMUSG00000020866	201.745	2.55236	0.326502	7.81729	5.39728e-15	6.6283e-14	12291	Cacna1g	calcium channel, voltage-dependent, T type, alpha 1G subunit [Source:MGI Symbol;Acc:MGI:1201678]
Kctd12	ENSMUSG00000098557	1325.17	-0.945518	0.120954	-7.81719	5.40137e-15	6.62947e-14	239217	Kctd12	potassium channel tetramerisation domain containing 12 [Source:MGI Symbol;Acc:MGI:2145823]
Elovl6	ENSMUSG00000041220	575.521	3.17675	0.406397	7.81685	5.41619e-15	6.6438e-14	170439	Elovl6	ELOVL family member 6, elongation of long chain fatty acids (yeast) [Source:MGI Symbol;Acc:MGI:2156528]
Klhl34	ENSMUSG00000047485	83.9512	3.10585	0.397339	7.81661	5.4263e-15	6.65233e-14	NA	Klhl34	kelch-like 34 [Source:MGI Symbol;Acc:MGI:2685234]
Psmb8	ENSMUSG00000024338	605.219	-1.37967	0.176508	-7.81644	5.43384e-15	6.65772e-14	NA	Psmb8	proteasome (prosome, macropain) subunit, beta type 8 (large multifunctional peptidase 7) [Source:MGI Symbol;Acc:MGI:1346527]
Mllt6	ENSMUSG00000038437	710.565	1.12976	0.14455	7.81571	5.4653e-15	6.69237e-14	246198	Mllt6	myeloid/lymphoid or mixed-lineage leukemia; translocated to, 6 [Source:MGI Symbol;Acc:MGI:1935145]
Marcks	ENSMUSG00000069662	1589.76	-1.2703	0.162647	-7.81019	5.71006e-15	6.98804e-14	17118	Marcks	myristoylated alanine rich protein kinase C substrate [Source:MGI Symbol;Acc:MGI:96907]
Axin2	ENSMUSG00000000142	83.6393	2.11092	0.270281	7.81008	5.71521e-15	6.99029e-14	12006	Axin2	axin 2 [Source:MGI Symbol;Acc:MGI:1270862]
Cacnb4	ENSMUSG00000017412	15.2382	3.22047	0.412372	7.80962	5.73616e-15	7.0078e-14	12298	Cacnb4	calcium channel, voltage-dependent, beta 4 subunit [Source:MGI Symbol;Acc:MGI:103301]
Ttll7	ENSMUSG00000036745	480.525	1.9136	0.24503	7.80965	5.73452e-15	7.0078e-14	70892	Ttll7	tubulin tyrosine ligase-like family, member 7 [Source:MGI Symbol;Acc:MGI:1918142]
Gpam	ENSMUSG00000024978	1279.42	1.80777	0.231483	7.80953	5.74038e-15	7.0089e-14	14732	Gpam	glycerol-3-phosphate acyltransferase, mitochondrial [Source:MGI Symbol;Acc:MGI:109162]
Myo1e	ENSMUSG00000032220	846.944	-1.5201	0.194657	-7.80913	5.75862e-15	7.02711e-14	71602	Myo1e	myosin IE [Source:MGI Symbol;Acc:MGI:106621]
Rcsd1	ENSMUSG00000040723	836.306	1.31508	0.168419	7.80837	5.79302e-15	7.06501e-14	226594	Rcsd1	RCSD domain containing 1 [Source:MGI Symbol;Acc:MGI:2676394]
Upp1	ENSMUSG00000020407	107.899	-3.43027	0.439319	-7.80817	5.80247e-15	7.07246e-14	22271	Upp1	uridine phosphorylase 1 [Source:MGI Symbol;Acc:MGI:1097668]
Cdc42ep3	ENSMUSG00000036533	352.516	1.20322	0.154174	7.80427	5.98446e-15	7.29007e-14	260409	Cdc42ep3	CDC42 effector protein (Rho GTPase binding) 3 [Source:MGI Symbol;Acc:MGI:2384718]
Tmsb4x	ENSMUSG00000049775	15022.9	-1.49057	0.191026	-7.80294	6.04813e-15	7.36338e-14	19241	Tmsb4x	thymosin, beta 4, X chromosome [Source:MGI Symbol;Acc:MGI:99510]
Ssr3	ENSMUSG00000027828	3273.33	-0.912261	0.116935	-7.80145	6.11985e-15	7.44641e-14	67437	Ssr3	signal sequence receptor, gamma [Source:MGI Symbol;Acc:MGI:1914687]
Eaf1	ENSMUSG00000021890	464.643	-0.896326	0.114921	-7.7995	6.21548e-15	7.55406e-14	NA	Eaf1	ELL associated factor 1 [Source:MGI Symbol;Acc:MGI:1921677]
Atp5md	ENSMUSG00000071528	1431.82	1.28845	0.165195	7.79954	6.21338e-15	7.55406e-14	66477	Atp5md	ATP synthase membrane subunit DAPIT [Source:MGI Symbol;Acc:MGI:1891435]
Tmod3	ENSMUSG00000058587	1189.71	-0.827371	0.106121	-7.7965	6.36501e-15	7.72974e-14	50875	Tmod3	tropomodulin 3 [Source:MGI Symbol;Acc:MGI:1355315]
Sirpb1a	ENSMUSG00000095788	42.7486	-3.32799	0.42686	-7.79645	6.36735e-15	7.72974e-14	320832	Sirpb1a	signal-regulatory protein beta 1A [Source:MGI Symbol;Acc:MGI:2444824]
Fam131a	ENSMUSG00000050821	138.388	2.67804	0.343587	7.79435	6.4742e-15	7.85494e-14	78408	Fam131a	family with sequence similarity 131, member A [Source:MGI Symbol;Acc:MGI:1925658]
Nfe2l2	ENSMUSG00000015839	1003.96	-0.735235	0.0943364	-7.79375	6.50472e-15	7.88744e-14	18024	Nfe2l2	nuclear factor, erythroid derived 2, like 2 [Source:MGI Symbol;Acc:MGI:108420]
Cyb5d2	ENSMUSG00000057778	161.652	1.41448	0.181529	7.79201	6.5954e-15	7.99281e-14	192986	Cyb5d2	cytochrome b5 domain containing 2 [Source:MGI Symbol;Acc:MGI:2684848]
8030462N17Rik	ENSMUSG00000047466	317.229	0.8525	0.10942	7.79105	6.64532e-15	8.04869e-14	212163	8030462N17Rik	RIKEN cDNA 8030462N17 gene [Source:MGI Symbol;Acc:MGI:2444951]
Scrn2	ENSMUSG00000020877	66.6148	1.70406	0.218813	7.78775	6.82121e-15	8.25699e-14	217140	Scrn2	secernin 2 [Source:MGI Symbol;Acc:MGI:1343092]
Map4	ENSMUSG00000032479	3230.38	1.15531	0.148351	7.78767	6.8256e-15	8.25757e-14	17758	Map4	microtubule-associated protein 4 [Source:MGI Symbol;Acc:MGI:97178]
Osgepl1	ENSMUSG00000026096	120.807	1.37617	0.176798	7.78385	7.03519e-15	8.50625e-14	72085	Osgepl1	O-sialoglycoprotein endopeptidase-like 1 [Source:MGI Symbol;Acc:MGI:1919335]
H13	ENSMUSG00000019188	966.605	-0.911936	0.1172	-7.78104	7.19321e-15	8.69235e-14	14950	H13	histocompatibility 13 [Source:MGI Symbol;Acc:MGI:95886]
Arhgap30	ENSMUSG00000048865	978.099	-1.76816	0.227258	-7.7804	7.22962e-15	8.73135e-14	226652	Arhgap30	Rho GTPase activating protein 30 [Source:MGI Symbol;Acc:MGI:2684948]
Gpt2	ENSMUSG00000031700	603.352	1.40204	0.180216	7.77976	7.26645e-15	8.77081e-14	NA	Gpt2	glutamic pyruvate transaminase (alanine aminotransferase) 2 [Source:MGI Symbol;Acc:MGI:1915391]
Tnfaip8	ENSMUSG00000062210	517.636	-1.58257	0.203489	-7.77719	7.41507e-15	8.94509e-14	106869	Tnfaip8	tumor necrosis factor, alpha-induced protein 8 [Source:MGI Symbol;Acc:MGI:2147191]
Pacsin3	ENSMUSG00000027257	766.148	1.85016	0.238094	7.77072	7.80393e-15	9.40881e-14	80708	Pacsin3	protein kinase C and casein kinase substrate in neurons 3 [Source:MGI Symbol;Acc:MGI:1891410]
Asb11	ENSMUSG00000031382	626.735	2.36589	0.304502	7.76972	7.86597e-15	9.4782e-14	68854	Asb11	ankyrin repeat and SOCS box-containing 11 [Source:MGI Symbol;Acc:MGI:1916104]
Prkcd	ENSMUSG00000021948	921.595	-1.5698	0.202051	-7.76932	7.89066e-15	9.50253e-14	18753	Prkcd	protein kinase C, delta [Source:MGI Symbol;Acc:MGI:97598]
A530064D06Rik	ENSMUSG00000043939	87.3946	-2.91421	0.375159	-7.76793	7.97788e-15	9.60209e-14	NA	A530064D06Rik	RIKEN cDNA A530064D06 gene [Source:MGI Symbol;Acc:MGI:2443476]
Rab29	ENSMUSG00000026433	194.038	-1.44454	0.186094	-7.76244	8.33124e-15	1.00217e-13	226422	Rab29	RAB29, member RAS oncogene family [Source:MGI Symbol;Acc:MGI:2385107]
Dhrs11	ENSMUSG00000034449	265.196	2.42897	0.313015	7.75992	8.49813e-15	1.02166e-13	NA	Dhrs11	dehydrogenase/reductase (SDR family) member 11 [Source:MGI Symbol;Acc:MGI:2652816]
Kcnb1	ENSMUSG00000050556	129.671	2.09225	0.269936	7.7509	9.12405e-15	1.09629e-13	16500	Kcnb1	potassium voltage gated channel, Shab-related subfamily, member 1 [Source:MGI Symbol;Acc:MGI:96666]
Ifih1	ENSMUSG00000026896	549.333	-1.53074	0.19753	-7.7494	9.23301e-15	1.10875e-13	71586	Ifih1	interferon induced with helicase C domain 1 [Source:MGI Symbol;Acc:MGI:1918836]
Slc16a1	ENSMUSG00000032902	1164.83	1.12317	0.144975	7.74731	9.38612e-15	1.12649e-13	20501	Slc16a1	solute carrier family 16 (monocarboxylic acid transporters), member 1 [Source:MGI Symbol;Acc:MGI:106013]
Atf6	ENSMUSG00000026663	953.929	-0.670199	0.0865202	-7.74616	9.4712e-15	1.13606e-13	226641	Atf6	activating transcription factor 6 [Source:MGI Symbol;Acc:MGI:1926157]
Cyp2u1	ENSMUSG00000027983	69.4149	2.25307	0.290938	7.74416	9.62176e-15	1.15346e-13	NA	Cyp2u1	cytochrome P450, family 2, subfamily u, polypeptide 1 [Source:MGI Symbol;Acc:MGI:1918769]
Ywhaz	ENSMUSG00000022285	1895.01	-1.07096	0.138317	-7.74277	9.72715e-15	1.16544e-13	22631	Ywhaz	tyrosine 3-monooxygenase/tryptophan 5-monooxygenase activation protein, zeta polypeptide [Source:MGI Symbol;Acc:MGI:109484]
Snx8	ENSMUSG00000029560	426.691	-1.49012	0.192471	-7.74206	9.78183e-15	1.17132e-13	231834	Snx8	sorting nexin 8 [Source:MGI Symbol;Acc:MGI:2443816]
Bcl10	ENSMUSG00000028191	367.079	-1.03797	0.134099	-7.74034	9.91527e-15	1.18663e-13	12042	Bcl10	B cell leukemia/lymphoma 10 [Source:MGI Symbol;Acc:MGI:1337994]
Tmc7	ENSMUSG00000042246	65.3291	2.1924	0.28336	7.73715	1.01669e-14	1.21606e-13	209760	Tmc7	transmembrane channel-like gene family 7 [Source:MGI Symbol;Acc:MGI:2443317]
Cdk14	ENSMUSG00000028926	515.361	-1.41202	0.182591	-7.73321	1.04867e-14	1.2536e-13	18647	Cdk14	cyclin-dependent kinase 14 [Source:MGI Symbol;Acc:MGI:894318]
ENSMUSG00000097353	ENSMUSG00000097353	119.006	2.69391	0.348511	7.72978	1.0773e-14	1.28709e-13	NA	ENSMUSG00000097353	NA
Usp8	ENSMUSG00000027363	722.27	-0.634876	0.0821436	-7.72886	1.08511e-14	1.29569e-13	84092	Usp8	ubiquitin specific peptidase 8 [Source:MGI Symbol;Acc:MGI:1934029]
Itgax	ENSMUSG00000030789	548.387	-2.32666	0.301079	-7.72775	1.09462e-14	1.30631e-13	16411	Itgax	integrin alpha X [Source:MGI Symbol;Acc:MGI:96609]
ENSMUSG00000097317	ENSMUSG00000097317	39.7009	3.25786	0.421636	7.72671	1.1036e-14	1.31628e-13	NA	ENSMUSG00000097317	NA
Pdp1	ENSMUSG00000049225	363.608	1.36552	0.176794	7.7238	1.12914e-14	1.34599e-13	381511	Pdp1	pyruvate dehyrogenase phosphatase catalytic subunit 1 [Source:MGI Symbol;Acc:MGI:2685870]
Chrne	ENSMUSG00000014609	30.917	5.29957	0.686203	7.72304	1.13585e-14	1.35322e-13	11448	Chrne	cholinergic receptor, nicotinic, epsilon polypeptide [Source:MGI Symbol;Acc:MGI:87894]
Cap2	ENSMUSG00000021373	905.586	1.81211	0.234751	7.71926	1.1701e-14	1.39324e-13	67252	Cap2	CAP, adenylate cyclase-associated protein, 2 (yeast) [Source:MGI Symbol;Acc:MGI:1914502]
Cyhr1	ENSMUSG00000053929	572.739	0.962144	0.124649	7.7188	1.1743e-14	1.39745e-13	54151	Cyhr1	cysteine and histidine rich 1 [Source:MGI Symbol;Acc:MGI:1859320]
Ccng1	ENSMUSG00000020326	3904.2	1.73043	0.224203	7.71815	1.18029e-14	1.40379e-13	12450	Ccng1	cyclin G1 [Source:MGI Symbol;Acc:MGI:102890]
Ppara	ENSMUSG00000022383	102.212	3.45998	0.448306	7.71791	1.18254e-14	1.40567e-13	19013	Ppara	peroxisome proliferator activated receptor alpha [Source:MGI Symbol;Acc:MGI:104740]
Rprd1b	ENSMUSG00000027651	328.72	0.830838	0.107668	7.71668	1.19397e-14	1.41846e-13	70470	Rprd1b	regulation of nuclear pre-mRNA domain containing 1B [Source:MGI Symbol;Acc:MGI:1917720]
Srr	ENSMUSG00000001323	170.268	1.18932	0.154157	7.71501	1.20974e-14	1.43639e-13	27364	Srr	serine racemase [Source:MGI Symbol;Acc:MGI:1351636]
Rab10	ENSMUSG00000020671	1426.32	0.859622	0.111428	7.71461	1.2135e-14	1.44005e-13	19325	Rab10	RAB10, member RAS oncogene family [Source:MGI Symbol;Acc:MGI:105066]
Fam57a	ENSMUSG00000069808	105.123	-1.86768	0.24212	-7.71387	1.22061e-14	1.44767e-13	116972	Fam57a	family with sequence similarity 57, member A [Source:MGI Symbol;Acc:MGI:2151840]
Pstpip1	ENSMUSG00000032322	490.207	-1.9479	0.252534	-7.71343	1.22482e-14	1.45185e-13	19200	Pstpip1	proline-serine-threonine phosphatase-interacting protein 1 [Source:MGI Symbol;Acc:MGI:1321396]
2310020H05Rik	ENSMUSG00000100410	37.149	2.68165	0.347768	7.71104	1.248e-14	1.47849e-13	69603	2310020H05Rik	RIKEN cDNA 2310020H05 gene [Source:MGI Symbol;Acc:MGI:1916853]
Fign	ENSMUSG00000075324	76.6846	2.00983	0.260677	7.71004	1.25781e-14	1.48928e-13	60344	Fign	fidgetin [Source:MGI Symbol;Acc:MGI:1890647]
Map3k20	ENSMUSG00000004085	2225.66	1.3479	0.174832	7.70968	1.26131e-14	1.49259e-13	65964	Map3k20	mitogen-activated protein kinase kinase kinase 20 [Source:MGI Symbol;Acc:MGI:2443258]
2310016D03Rik	ENSMUSG00000102098	16.7031	5.35559	0.694937	7.70658	1.29237e-14	1.52848e-13	69566	2310016D03Rik	RIKEN cDNA 2310016D03 gene [Source:MGI Symbol;Acc:MGI:1916816]
Gm5514	ENSMUSG00000045104	18.4475	4.99095	0.648305	7.69846	1.37717e-14	1.62787e-13	NA	Gm5514	predicted gene 5514 [Source:MGI Symbol;Acc:MGI:3645435]
Pik3r1	ENSMUSG00000041417	1903.51	1.01397	0.131719	7.69794	1.3828e-14	1.63358e-13	18708	Pik3r1	phosphoinositide-3-kinase regulatory subunit 1 [Source:MGI Symbol;Acc:MGI:97583]
Pla2g4e	ENSMUSG00000050211	60.0957	2.68729	0.349095	7.69787	1.38355e-14	1.63358e-13	329502	Pla2g4e	phospholipase A2, group IVE [Source:MGI Symbol;Acc:MGI:1919144]
Rap2c	ENSMUSG00000050029	498.666	-1.31335	0.170617	-7.69767	1.38573e-14	1.63524e-13	72065	Rap2c	RAP2C, member of RAS oncogene family [Source:MGI Symbol;Acc:MGI:1919315]
Gm37829	ENSMUSG00000104453	155.786	3.0255	0.393185	7.69485	1.41657e-14	1.67069e-13	NA	Gm37829	predicted gene, 37829 [Source:MGI Symbol;Acc:MGI:5611057]
Rlim	ENSMUSG00000056537	1496.16	-1.01396	0.131802	-7.69304	1.43684e-14	1.69366e-13	19820	Rlim	ring finger protein, LIM domain interacting [Source:MGI Symbol;Acc:MGI:1342291]
Slc9a2	ENSMUSG00000026062	159.088	2.90307	0.377425	7.6918	1.45084e-14	1.70921e-13	226999	Slc9a2	solute carrier family 9 (sodium/hydrogen exchanger), member 2 [Source:MGI Symbol;Acc:MGI:105075]
Tnk2	ENSMUSG00000022791	342.773	1.56525	0.203528	7.69058	1.46472e-14	1.7246e-13	51789	Tnk2	tyrosine kinase, non-receptor, 2 [Source:MGI Symbol;Acc:MGI:1858308]
Gp9	ENSMUSG00000030054	95.5023	3.06121	0.398079	7.68997	1.47173e-14	1.73189e-13	54368	Gp9	glycoprotein 9 (platelet) [Source:MGI Symbol;Acc:MGI:1860137]
Ybey	ENSMUSG00000033126	79.1054	1.69889	0.220949	7.68906	1.48217e-14	1.74321e-13	216119	Ybey	ybeY metallopeptidase [Source:MGI Symbol;Acc:MGI:2656825]
N4bp1	ENSMUSG00000031652	603.76	-1.10793	0.144097	-7.6888	1.48517e-14	1.74576e-13	80750	N4bp1	NEDD4 binding protein 1 [Source:MGI Symbol;Acc:MGI:2136825]
A530016L24Rik	ENSMUSG00000043122	129.888	3.60377	0.469011	7.68375	1.54492e-14	1.81498e-13	319942	A530016L24Rik	RIKEN cDNA A530016L24 gene [Source:MGI Symbol;Acc:MGI:2443020]
Prune1	ENSMUSG00000015711	386.258	1.16837	0.152076	7.68279	1.55658e-14	1.82766e-13	229589	Prune1	prune exopolyphosphatase [Source:MGI Symbol;Acc:MGI:1925152]
Etv6	ENSMUSG00000030199	458.232	-1.25069	0.162805	-7.68211	1.56495e-14	1.83647e-13	14011	Etv6	ets variant 6 [Source:MGI Symbol;Acc:MGI:109336]
Cnnm2	ENSMUSG00000064105	130.006	1.22307	0.159218	7.68173	1.56951e-14	1.8408e-13	94219	Cnnm2	cyclin M2 [Source:MGI Symbol;Acc:MGI:2151054]
Slco1b2	ENSMUSG00000030236	55.7854	24.2003	3.15053	7.68135	1.57426e-14	1.84535e-13	28253	Slco1b2	solute carrier organic anion transporter family, member 1b2 [Source:MGI Symbol;Acc:MGI:1351899]
Npr3	ENSMUSG00000022206	193.536	2.51396	0.327294	7.68106	1.57777e-14	1.84844e-13	18162	Npr3	natriuretic peptide receptor 3 [Source:MGI Symbol;Acc:MGI:97373]
Stat2	ENSMUSG00000040033	493.539	-2.04419	0.26616	-7.68031	1.58702e-14	1.85824e-13	20847	Stat2	signal transducer and activator of transcription 2 [Source:MGI Symbol;Acc:MGI:103039]
Pou6f1	ENSMUSG00000009739	142.954	1.50116	0.195478	7.67941	1.59817e-14	1.87026e-13	19009	Pou6f1	POU domain, class 6, transcription factor 1 [Source:MGI Symbol;Acc:MGI:102935]
9530068E07Rik	ENSMUSG00000036275	1278.03	-0.609481	0.0793786	-7.67815	1.614e-14	1.88774e-13	213673	9530068E07Rik	RIKEN cDNA 9530068E07 gene [Source:MGI Symbol;Acc:MGI:2654705]
Tmem167	ENSMUSG00000012422	825.454	-0.988572	0.128766	-7.67726	1.62522e-14	1.89981e-13	NA	Tmem167	transmembrane protein 167 [Source:MGI Symbol;Acc:MGI:1913324]
Naip2	ENSMUSG00000078945	380.359	-1.93186	0.251723	-7.67454	1.66012e-14	1.93954e-13	17948	Naip2	NLR family, apoptosis inhibitory protein 2 [Source:MGI Symbol;Acc:MGI:1298226]
Entpd2	ENSMUSG00000015085	78.993	1.99905	0.260484	7.67438	1.66227e-14	1.94097e-13	12496	Entpd2	ectonucleoside triphosphate diphosphohydrolase 2 [Source:MGI Symbol;Acc:MGI:1096863]
Fgr	ENSMUSG00000028874	564.544	-2.36016	0.307646	-7.67166	1.69785e-14	1.98142e-13	14191	Fgr	FGR proto-oncogene, Src family tyrosine kinase [Source:MGI Symbol;Acc:MGI:95527]
Sept9	ENSMUSG00000059248	1419.5	-1.13784	0.148353	-7.66982	1.72242e-14	2.00899e-13	53860	Sept9	septin 9 [Source:MGI Symbol;Acc:MGI:1858222]
Sorbs1	ENSMUSG00000025006	547.006	1.87726	0.244763	7.6697	1.72405e-14	2.00977e-13	20411	Sorbs1	sorbin and SH3 domain containing 1 [Source:MGI Symbol;Acc:MGI:700014]
Klhl21	ENSMUSG00000073700	528.665	1.83997	0.239963	7.66771	1.75094e-14	2.04e-13	242785	Klhl21	kelch-like 21 [Source:MGI Symbol;Acc:MGI:1919288]
Ccnd1	ENSMUSG00000070348	571.367	-1.60781	0.209833	-7.66235	1.82554e-14	2.12574e-13	12443	Ccnd1	cyclin D1 [Source:MGI Symbol;Acc:MGI:88313]
Ank3	ENSMUSG00000069601	726.897	1.5627	0.204017	7.65966	1.86426e-14	2.16962e-13	11735	Ank3	ankyrin 3, epithelial [Source:MGI Symbol;Acc:MGI:88026]
Krt80	ENSMUSG00000037185	82.1187	-2.51244	0.328119	-7.65709	1.90195e-14	2.21228e-13	74127	Krt80	keratin 80 [Source:MGI Symbol;Acc:MGI:1921377]
Nudt13	ENSMUSG00000021809	157.151	1.38162	0.180449	7.65653	1.91022e-14	2.22067e-13	67725	Nudt13	nudix (nucleoside diphosphate linked moiety X)-type motif 13 [Source:MGI Symbol;Acc:MGI:1914975]
Myh11	ENSMUSG00000018830	585.289	1.75557	0.229297	7.65632	1.91339e-14	2.22314e-13	17880	Myh11	myosin, heavy polypeptide 11, smooth muscle [Source:MGI Symbol;Acc:MGI:102643]
Mavs	ENSMUSG00000037523	382.83	1.49578	0.195368	7.65622	1.9148e-14	2.22355e-13	228607	Mavs	mitochondrial antiviral signaling protein [Source:MGI Symbol;Acc:MGI:2444773]
Ifitm1	ENSMUSG00000025491	193.186	-3.39216	0.443198	-7.65382	1.95096e-14	2.26429e-13	68713	Ifitm1	interferon induced transmembrane protein 1 [Source:MGI Symbol;Acc:MGI:1915963]
Klf9	ENSMUSG00000033863	801.37	1.76103	0.230113	7.65292	1.96473e-14	2.27902e-13	16601	Klf9	Kruppel-like factor 9 [Source:MGI Symbol;Acc:MGI:1333856]
Mcee	ENSMUSG00000033429	216.081	1.39324	0.182086	7.65157	1.98534e-14	2.30167e-13	73724	Mcee	methylmalonyl CoA epimerase [Source:MGI Symbol;Acc:MGI:1920974]
Frrs1	ENSMUSG00000033386	295.267	-1.91621	0.250499	-7.64959	2.01626e-14	2.33623e-13	20321	Frrs1	ferric-chelate reductase 1 [Source:MGI Symbol;Acc:MGI:108076]
Trip10	ENSMUSG00000019487	556.818	1.33159	0.174082	7.6492	2.02226e-14	2.3419e-13	106628	Trip10	thyroid hormone receptor interactor 10 [Source:MGI Symbol;Acc:MGI:2146901]
Tom1l1	ENSMUSG00000020541	131.316	1.59033	0.208069	7.64326	2.11785e-14	2.45125e-13	71943	Tom1l1	target of myb1-like 1 (chicken) [Source:MGI Symbol;Acc:MGI:1919193]
Zfp984	ENSMUSG00000078495	154.265	-1.78641	0.233964	-7.63539	2.25143e-14	2.60444e-13	100041677	Zfp984	zinc finger protein 984 [Source:MGI Symbol;Acc:MGI:3651978]
Spi1	ENSMUSG00000002111	583.452	-2.04688	0.26823	-7.63107	2.32808e-14	2.69163e-13	20375	Spi1	spleen focus forming virus (SFFV) proviral integration oncogene [Source:MGI Symbol;Acc:MGI:98282]
Crip1	ENSMUSG00000006360	3615.08	-1.61054	0.211055	-7.63091	2.33094e-14	2.69346e-13	12925	Crip1	cysteine-rich protein 1 (intestinal) [Source:MGI Symbol;Acc:MGI:88501]
Spidr	ENSMUSG00000041974	226.112	-1.24277	0.162925	-7.62785	2.38702e-14	2.75675e-13	224008	Spidr	scaffolding protein involved in DNA repair [Source:MGI Symbol;Acc:MGI:1924834]
Oplah	ENSMUSG00000022562	379.664	2.06316	0.270497	7.62728	2.39766e-14	2.76753e-13	75475	Oplah	5-oxoprolinase (ATP-hydrolysing) [Source:MGI Symbol;Acc:MGI:1922725]
Snd1	ENSMUSG00000001424	1676.78	-0.80612	0.105743	-7.62338	2.47121e-14	2.85087e-13	56463	Snd1	staphylococcal nuclease and tudor domain containing 1 [Source:MGI Symbol;Acc:MGI:1929266]
Cluh	ENSMUSG00000020741	1280.41	1.24531	0.163365	7.62292	2.48009e-14	2.85912e-13	74148	Cluh	clustered mitochondria (cluA/CLU1) homolog [Source:MGI Symbol;Acc:MGI:1921398]
Atp6v1c1	ENSMUSG00000022295	803.835	-1.26409	0.16583	-7.62279	2.48242e-14	2.85912e-13	66335	Atp6v1c1	ATPase, H+ transporting, lysosomal V1 subunit C1 [Source:MGI Symbol;Acc:MGI:1913585]
Trim54	ENSMUSG00000062077	548.584	2.34198	0.307234	7.6228	2.48231e-14	2.85912e-13	58522	Trim54	tripartite motif-containing 54 [Source:MGI Symbol;Acc:MGI:1889623]
Alg9	ENSMUSG00000032059	261.944	-0.879211	0.115347	-7.62233	2.4914e-14	2.8679e-13	102580	Alg9	asparagine-linked glycosylation 9 (alpha 1,2 mannosyltransferase) [Source:MGI Symbol;Acc:MGI:1924753]
Atcayos	ENSMUSG00000085779	197.013	2.54628	0.334187	7.61933	2.55002e-14	2.93377e-13	NA	Atcayos	ataxia, cerebellar, Cayman type, opposite strand [Source:MGI Symbol;Acc:MGI:1916928]
Myadm	ENSMUSG00000068566	1259.47	-1.27184	0.166972	-7.61708	2.5947e-14	2.98355e-13	50918	Myadm	myeloid-associated differentiation marker [Source:MGI Symbol;Acc:MGI:1355332]
Chpt1	ENSMUSG00000060002	1028.24	1.90429	0.250057	7.61543	2.62822e-14	3.02045e-13	212862	Chpt1	choline phosphotransferase 1 [Source:MGI Symbol;Acc:MGI:2384841]
Aldh5a1	ENSMUSG00000035936	71.7792	1.96903	0.258566	7.61518	2.63331e-14	3.02465e-13	214579	Aldh5a1	aldhehyde dehydrogenase family 5, subfamily A1 [Source:MGI Symbol;Acc:MGI:2441982]
Rdh7	ENSMUSG00000040134	28.0383	22.7517	2.98911	7.61154	2.70849e-14	3.10931e-13	54150	Rdh7	retinol dehydrogenase 7 [Source:MGI Symbol;Acc:MGI:1860517]
Zer1	ENSMUSG00000039686	279.414	1.3879	0.182408	7.60875	2.76753e-14	3.17536e-13	227693	Zer1	zyg-11 related, cell cycle regulator [Source:MGI Symbol;Acc:MGI:2442511]
Dynll2	ENSMUSG00000020483	319.081	1.62087	0.213061	7.60752	2.79407e-14	3.20408e-13	68097	Dynll2	dynein light chain LC8-type 2 [Source:MGI Symbol;Acc:MGI:1915347]
Zfhx4	ENSMUSG00000025255	625.474	1.51572	0.199263	7.60664	2.81316e-14	3.22422e-13	80892	Zfhx4	zinc finger homeodomain 4 [Source:MGI Symbol;Acc:MGI:2137668]
Snrpn	ENSMUSG00000102252	26.121	3.35297	0.440813	7.60634	2.81972e-14	3.22999e-13	20646	Snrpn	small nuclear ribonucleoprotein N [Source:MGI Symbol;Acc:MGI:98347]
Kbtbd13	ENSMUSG00000054978	100.819	2.64617	0.347907	7.60596	2.82787e-14	3.23757e-13	74492	Kbtbd13	kelch repeat and BTB (POZ) domain containing 13 [Source:MGI Symbol;Acc:MGI:1921742]
Ggh	ENSMUSG00000073987	331.122	-1.1584	0.152317	-7.60522	2.84417e-14	3.25447e-13	14590	Ggh	gamma-glutamyl hydrolase [Source:MGI Symbol;Acc:MGI:1329035]
Col5a2	ENSMUSG00000026042	17872.8	-1.5685	0.206262	-7.60439	2.86259e-14	3.272e-13	12832	Col5a2	collagen, type V, alpha 2 [Source:MGI Symbol;Acc:MGI:88458]
Snx18	ENSMUSG00000042364	821.006	-0.847059	0.111391	-7.60439	2.86241e-14	3.272e-13	170625	Snx18	sorting nexin 18 [Source:MGI Symbol;Acc:MGI:2137642]
Shisa2	ENSMUSG00000044461	297.795	2.23443	0.293937	7.60173	2.92189e-14	3.33797e-13	219134	Shisa2	shisa family member 2 [Source:MGI Symbol;Acc:MGI:2444716]
Eno1	ENSMUSG00000063524	3966.42	-1.5308	0.201465	-7.59833	2.99988e-14	3.42522e-13	13806	Eno1	enolase 1, alpha non-neuron [Source:MGI Symbol;Acc:MGI:95393]
Pip4k2a	ENSMUSG00000026737	554.769	-0.93234	0.122744	-7.59579	3.05909e-14	3.49094e-13	18718	Pip4k2a	phosphatidylinositol-5-phosphate 4-kinase, type II, alpha [Source:MGI Symbol;Acc:MGI:1298206]
Anxa1	ENSMUSG00000024659	4845.47	-1.79956	0.236997	-7.59318	3.12147e-14	3.5602e-13	NA	Anxa1	annexin A1 [Source:MGI Symbol;Acc:MGI:96819]
Srpk3	ENSMUSG00000002007	185.121	2.00387	0.263954	7.59175	3.15619e-14	3.59785e-13	56504	Srpk3	serine/arginine-rich protein specific kinase 3 [Source:MGI Symbol;Acc:MGI:1891338]
Tnfrsf10b	ENSMUSG00000022074	62.8935	-2.0729	0.27314	-7.58916	3.21998e-14	3.66859e-13	21933	Tnfrsf10b	tumor necrosis factor receptor superfamily, member 10b [Source:MGI Symbol;Acc:MGI:1341090]
Trim30c	ENSMUSG00000078616	37.5936	-3.83538	0.505477	-7.58764	3.25782e-14	3.7097e-13	434219	Trim30c	tripartite motif-containing 30C [Source:MGI Symbol;Acc:MGI:4821257]
Mcoln2	ENSMUSG00000011008	107.974	-2.25175	0.296855	-7.58534	3.31626e-14	3.77422e-13	68279	Mcoln2	mucolipin 2 [Source:MGI Symbol;Acc:MGI:1915529]
Suclg2	ENSMUSG00000061838	441.167	1.01606	0.134054	7.57949	3.46916e-14	3.9458e-13	20917	Suclg2	succinate-Coenzyme A ligase, GDP-forming, beta subunit [Source:MGI Symbol;Acc:MGI:1306824]
Ifit3	ENSMUSG00000074896	481.863	-2.72155	0.359071	-7.57943	3.47077e-14	3.9458e-13	15959	Ifit3	interferon-induced protein with tetratricopeptide repeats 3 [Source:MGI Symbol;Acc:MGI:1101055]
Arrb2	ENSMUSG00000060216	711.847	-1.63475	0.215755	-7.57689	3.53936e-14	4.02162e-13	216869	Arrb2	arrestin, beta 2 [Source:MGI Symbol;Acc:MGI:99474]
Tmem168	ENSMUSG00000029569	537.189	-0.904544	0.11939	-7.57639	3.5531e-14	4.03506e-13	101118	Tmem168	transmembrane protein 168 [Source:MGI Symbol;Acc:MGI:1921794]
Ube2z	ENSMUSG00000014349	684.73	-0.697818	0.0921332	-7.57401	3.61868e-14	4.10733e-13	268470	Ube2z	ubiquitin-conjugating enzyme E2Z [Source:MGI Symbol;Acc:MGI:1343160]
Kcnab2	ENSMUSG00000028931	421.749	-1.94361	0.256687	-7.57191	3.67767e-14	4.17204e-13	16498	Kcnab2	potassium voltage-gated channel, shaker-related subfamily, beta member 2 [Source:MGI Symbol;Acc:MGI:109239]
Alpk1	ENSMUSG00000028028	177.794	-1.46258	0.193227	-7.56922	3.75463e-14	4.25706e-13	71481	Alpk1	alpha-kinase 1 [Source:MGI Symbol;Acc:MGI:1918731]
Clip1	ENSMUSG00000049550	1859.97	1.1844	0.156518	7.56722	3.81286e-14	4.32077e-13	56430	Clip1	CAP-GLY domain containing linker protein 1 [Source:MGI Symbol;Acc:MGI:1928401]
Exoc1	ENSMUSG00000036435	462.245	-0.888552	0.117469	-7.56413	3.90478e-14	4.42255e-13	69940	Exoc1	exocyst complex component 1 [Source:MGI Symbol;Acc:MGI:2445020]
Igsf1	ENSMUSG00000031111	16.0945	3.77891	0.499596	7.56393	3.91069e-14	4.42688e-13	209268	Igsf1	immunoglobulin superfamily, member 1 [Source:MGI Symbol;Acc:MGI:2147913]
Prcp	ENSMUSG00000061119	784.624	-0.928707	0.122802	-7.56266	3.94901e-14	4.46786e-13	72461	Prcp	prolylcarboxypeptidase (angiotensinase C) [Source:MGI Symbol;Acc:MGI:1919711]
Gas7	ENSMUSG00000033066	1491.21	-1.71754	0.227184	-7.56016	4.02581e-14	4.55231e-13	14457	Gas7	growth arrest specific 7 [Source:MGI Symbol;Acc:MGI:1202388]
Cct3	ENSMUSG00000001416	1564.81	-0.917342	0.121411	-7.55565	4.16778e-14	4.71033e-13	12462	Cct3	chaperonin containing Tcp1, subunit 3 (gamma) [Source:MGI Symbol;Acc:MGI:104708]
Ikbip	ENSMUSG00000019975	506.856	-1.1384	0.150757	-7.55126	4.31069e-14	4.86923e-13	67454	Ikbip	IKBKB interacting protein [Source:MGI Symbol;Acc:MGI:1914704]
Clic5	ENSMUSG00000023959	830.379	1.80001	0.238567	7.54509	4.51963e-14	5.10252e-13	224796	Clic5	chloride intracellular channel 5 [Source:MGI Symbol;Acc:MGI:1917912]
Srm	ENSMUSG00000006442	311.49	-1.46893	0.19478	-7.54151	4.64557e-14	5.2419e-13	20810	Srm	spermidine synthase [Source:MGI Symbol;Acc:MGI:102690]
Ube2o	ENSMUSG00000020802	718.889	1.5848	0.210183	7.54009	4.69655e-14	5.2966e-13	217342	Ube2o	ubiquitin-conjugating enzyme E2O [Source:MGI Symbol;Acc:MGI:2444266]
Higd1b	ENSMUSG00000020928	33.9986	2.28341	0.302844	7.53991	4.70299e-14	5.30103e-13	75689	Higd1b	HIG1 domain family, member 1B [Source:MGI Symbol;Acc:MGI:1922939]
Glrx	ENSMUSG00000021591	318.031	-1.6046	0.212835	-7.53919	4.72908e-14	5.32759e-13	93692	Glrx	glutaredoxin [Source:MGI Symbol;Acc:MGI:2135625]
AI506816	ENSMUSG00000105987	661.828	-1.10498	0.14657	-7.53897	4.73699e-14	5.33366e-13	NA	AI506816	expressed sequence AI506816 [Source:MGI Symbol;Acc:MGI:2140929]
Slc43a1	ENSMUSG00000027075	471.43	2.15788	0.286286	7.53752	4.79006e-14	5.39055e-13	72401	Slc43a1	solute carrier family 43, member 1 [Source:MGI Symbol;Acc:MGI:1931352]
Mdm2	ENSMUSG00000020184	750.148	-0.750873	0.0996244	-7.53704	4.80766e-14	5.40747e-13	17246	Mdm2	transformed mouse 3T3 cell double minute 2 [Source:MGI Symbol;Acc:MGI:96952]
Lsmem2	ENSMUSG00000103409	49.3678	2.85835	0.379244	7.53697	4.81031e-14	5.40756e-13	434436	Lsmem2	leucine-rich single-pass membrane protein 2 [Source:MGI Symbol;Acc:MGI:3612240]
Fam210b	ENSMUSG00000027495	151.126	1.90131	0.252285	7.53637	4.8324e-14	5.42663e-13	67017	Fam210b	family with sequence similarity 210, member B [Source:MGI Symbol;Acc:MGI:1914267]
Filip1	ENSMUSG00000034898	442.615	1.82691	0.242413	7.53637	4.83241e-14	5.42663e-13	70598	Filip1	filamin A interacting protein 1 [Source:MGI Symbol;Acc:MGI:1917848]
Plpp2	ENSMUSG00000052151	78.4133	-2.07758	0.275717	-7.53522	4.87523e-14	5.47181e-13	50784	Plpp2	phospholipid phosphatase 2 [Source:MGI Symbol;Acc:MGI:1354945]
Gm5860	ENSMUSG00000085022	19.1702	4.06001	0.538865	7.53437	4.90681e-14	5.50433e-13	NA	Gm5860	predicted gene 5860 [Source:MGI Symbol;Acc:MGI:3646172]
Mical3	ENSMUSG00000051586	743.047	1.52065	0.201985	7.52854	5.13127e-14	5.75307e-13	194401	Mical3	microtubule associated monooxygenase, calponin and LIM domain containing 3 [Source:MGI Symbol;Acc:MGI:2442733]
Ndufa3	ENSMUSG00000035674	1167.86	1.45955	0.194009	7.52309	5.34982e-14	5.99492e-13	66091	Ndufa3	NADH:ubiquinone oxidoreductase subunit A3 [Source:MGI Symbol;Acc:MGI:1913341]
Cflar	ENSMUSG00000026031	1273.32	-0.682419	0.0907159	-7.5226	5.36983e-14	6.01415e-13	12633	Cflar	CASP8 and FADD-like apoptosis regulator [Source:MGI Symbol;Acc:MGI:1336166]
Uqcc1	ENSMUSG00000005882	518.714	1.25845	0.167338	7.52036	5.46248e-14	6.11468e-13	56046	Uqcc1	ubiquinol-cytochrome c reductase complex assembly factor 1 [Source:MGI Symbol;Acc:MGI:1929472]
Tmem56	ENSMUSG00000028132	249.119	2.202	0.292843	7.51939	5.50309e-14	6.15688e-13	99887	Tmem56	transmembrane protein 56 [Source:MGI Symbol;Acc:MGI:1923195]
Vipas39	ENSMUSG00000021038	428.443	-1.11886	0.148821	-7.51814	5.55593e-14	6.2127e-13	104799	Vipas39	VPS33B interacting protein, apical-basolateral polarity regulator, spe-39 homolog [Source:MGI Symbol;Acc:MGI:2144805]
Rdh14	ENSMUSG00000020621	178.226	1.55957	0.207597	7.51246	5.80277e-14	6.48529e-13	105014	Rdh14	retinol dehydrogenase 14 (all-trans and 9-cis) [Source:MGI Symbol;Acc:MGI:1920402]
Pfn2	ENSMUSG00000027805	406.053	2.08917	0.278113	7.51195	5.82534e-14	6.50706e-13	NA	Pfn2	profilin 2 [Source:MGI Symbol;Acc:MGI:97550]
Wipf3	ENSMUSG00000086040	61.1132	2.77443	0.369346	7.51173	5.83498e-14	6.51439e-13	330319	Wipf3	WAS/WASL interacting protein family, member 3 [Source:MGI Symbol;Acc:MGI:3044681]
Rin1	ENSMUSG00000024883	65.3037	-1.97313	0.262708	-7.51075	5.87897e-14	6.56003e-13	225870	Rin1	Ras and Rab interactor 1 [Source:MGI Symbol;Acc:MGI:2385695]
Pld5	ENSMUSG00000055214	14.2029	4.28637	0.570804	7.50937	5.94148e-14	6.62509e-13	319455	Pld5	phospholipase D family, member 5 [Source:MGI Symbol;Acc:MGI:2442056]
Foxo6os	ENSMUSG00000084929	21.3967	5.19049	0.691206	7.50932	5.94354e-14	6.62509e-13	402730	Foxo6os	forkhead box O6, opposite strand [Source:MGI Symbol;Acc:MGI:3028036]
Dera	ENSMUSG00000030225	224.107	-1.23402	0.164353	-7.50837	5.98659e-14	6.66955e-13	232449	Dera	deoxyribose-phosphate aldolase (putative) [Source:MGI Symbol;Acc:MGI:1913762]
Tpbgl	ENSMUSG00000096606	129.128	2.70119	0.359796	7.50756	6.02392e-14	6.70761e-13	100503386	Tpbgl	trophoblast glycoprotein-like [Source:MGI Symbol;Acc:MGI:3646425]
Ghr	ENSMUSG00000055737	1217.77	1.42551	0.189891	7.50697	6.0511e-14	6.73432e-13	14600	Ghr	growth hormone receptor [Source:MGI Symbol;Acc:MGI:95708]
Prdx3	ENSMUSG00000024997	1142.89	1.23505	0.164533	7.50643	6.0763e-14	6.75524e-13	11757	Prdx3	peroxiredoxin 3 [Source:MGI Symbol;Acc:MGI:88034]
Selenon	ENSMUSG00000050989	482.559	-1.15614	0.15402	-7.50643	6.07626e-14	6.75524e-13	74777	Selenon	selenoprotein N [Source:MGI Symbol;Acc:MGI:2151208]
Ankrd35	ENSMUSG00000038354	40.765	2.82024	0.375753	7.50557	6.11627e-14	6.79611e-13	213121	Ankrd35	ankyrin repeat domain 35 [Source:MGI Symbol;Acc:MGI:2442590]
Mmp14	ENSMUSG00000000957	2347.65	-1.49463	0.199166	-7.50444	6.1694e-14	6.85053e-13	NA	Mmp14	matrix metallopeptidase 14 (membrane-inserted) [Source:MGI Symbol;Acc:MGI:101900]
Ptprg	ENSMUSG00000021745	540.124	1.21402	0.161775	7.50439	6.17174e-14	6.85053e-13	19270	Ptprg	protein tyrosine phosphatase, receptor type, G [Source:MGI Symbol;Acc:MGI:97814]
Ptprz1	ENSMUSG00000068748	173.478	2.71722	0.362189	7.50223	6.27419e-14	6.9606e-13	19283	Ptprz1	protein tyrosine phosphatase, receptor type Z, polypeptide 1 [Source:MGI Symbol;Acc:MGI:97816]
Btrc	ENSMUSG00000025217	268.497	1.14707	0.15292	7.50115	6.32603e-14	7.01443e-13	12234	Btrc	beta-transducin repeat containing protein [Source:MGI Symbol;Acc:MGI:1338871]
Park7	ENSMUSG00000028964	1511.28	1.47145	0.196174	7.50071	6.34753e-14	7.03457e-13	57320	Park7	Parkinson disease (autosomal recessive, early onset) 7 [Source:MGI Symbol;Acc:MGI:2135637]
Inka2	ENSMUSG00000048458	95.7844	1.7802	0.23736	7.5	6.38179e-14	7.06883e-13	109050	Inka2	inka box actin regulator 2 [Source:MGI Symbol;Acc:MGI:1923497]
Rnf4	ENSMUSG00000029110	1038.98	-0.742247	0.0989853	-7.49856	6.45252e-14	7.14342e-13	19822	Rnf4	ring finger protein 4 [Source:MGI Symbol;Acc:MGI:1201691]
Slc25a27	ENSMUSG00000023912	50.0144	2.66577	0.355552	7.49753	6.50305e-14	7.1956e-13	74011	Slc25a27	solute carrier family 25, member 27 [Source:MGI Symbol;Acc:MGI:1921261]
A4galt	ENSMUSG00000047878	218.249	-1.34265	0.179183	-7.49321	6.72117e-14	7.43305e-13	239559	A4galt	alpha 1,4-galactosyltransferase [Source:MGI Symbol;Acc:MGI:3512453]
S1pr2	ENSMUSG00000043895	314.031	-1.92155	0.256557	-7.48976	6.9002e-14	7.62705e-13	14739	S1pr2	sphingosine-1-phosphate receptor 2 [Source:MGI Symbol;Acc:MGI:99569]
Washc5	ENSMUSG00000022350	714.454	-0.901138	0.120331	-7.48885	6.94778e-14	7.67161e-13	223593	Washc5	WASH complex subunit 5 [Source:MGI Symbol;Acc:MGI:2146110]
Slc25a34	ENSMUSG00000040740	116.509	3.33964	0.445944	7.48891	6.94476e-14	7.67161e-13	384071	Slc25a34	solute carrier family 25, member 34 [Source:MGI Symbol;Acc:MGI:2686215]
Celsr2	ENSMUSG00000068740	57.9587	2.87507	0.383966	7.48783	7.00205e-14	7.7275e-13	53883	Celsr2	cadherin, EGF LAG seven-pass G-type receptor 2 [Source:MGI Symbol;Acc:MGI:1858235]
Agpat2	ENSMUSG00000026922	548.14	2.32717	0.31089	7.48549	7.12807e-14	7.86247e-13	67512	Agpat2	1-acylglycerol-3-phosphate O-acyltransferase 2 (lysophosphatidic acid acyltransferase, beta) [Source:MGI Symbol;Acc:MGI:1914762]
Lmod1	ENSMUSG00000048096	111.324	2.24675	0.300165	7.48507	7.15114e-14	7.88379e-13	93689	Lmod1	leiomodin 1 (smooth muscle) [Source:MGI Symbol;Acc:MGI:2135671]
Evc	ENSMUSG00000029122	260.579	1.29398	0.172915	7.48333	7.24641e-14	7.98466e-13	59056	Evc	EvC ciliary complex subunit 1 [Source:MGI Symbol;Acc:MGI:1890596]
Sema3c	ENSMUSG00000028780	728.647	1.78284	0.238251	7.48306	7.26138e-14	7.99698e-13	20348	Sema3c	sema domain, immunoglobulin domain (Ig), short basic domain, secreted, (semaphorin) 3C [Source:MGI Symbol;Acc:MGI:107557]
Wfdc1	ENSMUSG00000023336	216.242	1.93295	0.258401	7.48045	7.40678e-14	8.15286e-13	NA	Wfdc1	WAP four-disulfide core domain 1 [Source:MGI Symbol;Acc:MGI:1915116]
Skil	ENSMUSG00000027660	1021.9	-1.25827	0.168214	-7.48018	7.42198e-14	8.16534e-13	20482	Skil	SKI-like [Source:MGI Symbol;Acc:MGI:106203]
Ptx3	ENSMUSG00000027832	110.293	-2.83213	0.378711	-7.47834	7.52648e-14	8.27599e-13	19288	Ptx3	pentraxin related gene [Source:MGI Symbol;Acc:MGI:104641]
Fam114a1	ENSMUSG00000029185	803.447	-1.13451	0.151729	-7.4772	7.5925e-14	8.34425e-13	68303	Fam114a1	family with sequence similarity 114, member A1 [Source:MGI Symbol;Acc:MGI:1915553]
Cdk4	ENSMUSG00000006728	1014.39	-1.00108	0.13389	-7.4769	7.60956e-14	8.35864e-13	12567	Cdk4	cyclin-dependent kinase 4 [Source:MGI Symbol;Acc:MGI:88357]
Dock2	ENSMUSG00000020143	1507.11	-1.61113	0.215519	-7.47559	7.68599e-14	8.43821e-13	94176	Dock2	dedicator of cyto-kinesis 2 [Source:MGI Symbol;Acc:MGI:2149010]
Ddost	ENSMUSG00000028757	1487.34	-0.921042	0.123219	-7.47481	7.73133e-14	8.48357e-13	13200	Ddost	dolichyl-di-phosphooligosaccharide-protein glycotransferase [Source:MGI Symbol;Acc:MGI:1194508]
Sgk3	ENSMUSG00000025915	568.047	-1.15099	0.154065	-7.47081	7.97004e-14	8.73644e-13	170755	Sgk3	serum/glucocorticoid regulated kinase 3 [Source:MGI Symbol;Acc:MGI:2182368]
Socs7	ENSMUSG00000038485	444.954	1.02991	0.137857	7.47083	7.96914e-14	8.73644e-13	192157	Socs7	suppressor of cytokine signaling 7 [Source:MGI Symbol;Acc:MGI:2651588]
Amigo2	ENSMUSG00000048218	59.6887	2.05491	0.275089	7.47	8.0196e-14	8.78621e-13	105827	Amigo2	adhesion molecule with Ig like domain 2 [Source:MGI Symbol;Acc:MGI:2145995]
Exd2	ENSMUSG00000032705	240.232	1.21669	0.162927	7.46773	8.15923e-14	8.93454e-13	97827	Exd2	exonuclease 3'-5' domain containing 2 [Source:MGI Symbol;Acc:MGI:1922485]
Zfand2a	ENSMUSG00000053581	316.807	-1.31102	0.175575	-7.46701	8.20358e-14	8.97846e-13	100494	Zfand2a	zinc finger, AN1-type domain 2A [Source:MGI Symbol;Acc:MGI:2140729]
Ppic	ENSMUSG00000024538	1029.45	-0.936419	0.125456	-7.46411	8.38647e-14	9.17387e-13	19038	Ppic	peptidylprolyl isomerase C [Source:MGI Symbol;Acc:MGI:97751]
Armcx2	ENSMUSG00000033436	394.527	-1.70409	0.228312	-7.46384	8.40337e-14	9.1876e-13	67416	Armcx2	armadillo repeat containing, X-linked 2 [Source:MGI Symbol;Acc:MGI:1914666]
Gpr65	ENSMUSG00000021886	174.351	-2.22935	0.298842	-7.45998	8.6538e-14	9.4565e-13	14744	Gpr65	G-protein coupled receptor 65 [Source:MGI Symbol;Acc:MGI:108031]
Man2b1	ENSMUSG00000005142	2133.22	-1.20819	0.162039	-7.45618	8.90651e-14	9.72762e-13	17159	Man2b1	mannosidase 2, alpha B1 [Source:MGI Symbol;Acc:MGI:107286]
Fahd1	ENSMUSG00000045316	128.938	1.68904	0.226535	7.45595	8.92193e-14	9.73943e-13	68636	Fahd1	fumarylacetoacetate hydrolase domain containing 1 [Source:MGI Symbol;Acc:MGI:1915886]
Trem1	ENSMUSG00000042265	166.931	-3.10893	0.417097	-7.45372	9.07459e-14	9.90095e-13	58217	Trem1	triggering receptor expressed on myeloid cells 1 [Source:MGI Symbol;Acc:MGI:1930005]
Gm29773	ENSMUSG00000110547	117.518	2.74211	0.367891	7.45361	9.08231e-14	9.90427e-13	NA	Gm29773	predicted gene, 29773 [Source:MGI Symbol;Acc:MGI:5588932]
Bmp2k	ENSMUSG00000034663	882.325	-0.95693	0.128398	-7.45283	9.1356e-14	9.95724e-13	140780	Bmp2k	BMP2 inducible kinase [Source:MGI Symbol;Acc:MGI:2155456]
Zfp992	ENSMUSG00000070605	71.4798	-2.63415	0.353482	-7.45203	9.19172e-14	1.00132e-12	NA	Zfp992	zinc finger protein 992 [Source:MGI Symbol;Acc:MGI:3700963]
Crim1	ENSMUSG00000024074	551.065	1.39021	0.186576	7.45118	9.2512e-14	1.00728e-12	50766	Crim1	cysteine rich transmembrane BMP regulator 1 (chordin like) [Source:MGI Symbol;Acc:MGI:1354756]
Glt8d2	ENSMUSG00000020251	85.5798	2.19188	0.294199	7.45034	9.31021e-14	1.01319e-12	74782	Glt8d2	glycosyltransferase 8 domain containing 2 [Source:MGI Symbol;Acc:MGI:1922032]
Bbs9	ENSMUSG00000035919	186.724	1.01864	0.136752	7.44885	9.41575e-14	1.02414e-12	319845	Bbs9	Bardet-Biedl syndrome 9 (human) [Source:MGI Symbol;Acc:MGI:2442833]
Agps	ENSMUSG00000042410	1065.33	-0.974527	0.130886	-7.44564	9.64735e-14	1.0488e-12	228061	Agps	alkylglycerone phosphate synthase [Source:MGI Symbol;Acc:MGI:2443065]
Gimap3	ENSMUSG00000039264	91.2275	2.58607	0.347498	7.44197	9.9194e-14	1.07782e-12	83408	Gimap3	GTPase, IMAP family member 3 [Source:MGI Symbol;Acc:MGI:1932723]
Tpp1	ENSMUSG00000030894	808.183	-0.874316	0.11754	-7.43843	1.01889e-13	1.10597e-12	12751	Tpp1	tripeptidyl peptidase I [Source:MGI Symbol;Acc:MGI:1336194]
H2-DMb1	ENSMUSG00000079547	276.617	-1.36858	0.183987	-7.43849	1.01842e-13	1.10597e-12	14999	H2-DMb1	histocompatibility 2, class II, locus Mb1 [Source:MGI Symbol;Acc:MGI:95922]
Scimp	ENSMUSG00000057135	28.2525	-3.53364	0.475074	-7.43808	1.02159e-13	1.10832e-12	327957	Scimp	SLP adaptor and CSK interacting membrane protein [Source:MGI Symbol;Acc:MGI:3610314]
Cox5b	ENSMUSG00000061518	1677.29	1.61411	0.217051	7.43654	1.03355e-13	1.12072e-12	NA	Cox5b	cytochrome c oxidase subunit 5B [Source:MGI Symbol;Acc:MGI:88475]
Cers1	ENSMUSG00000087408	22.788	3.06918	0.412755	7.43584	1.03904e-13	1.12609e-12	93898	Cers1	ceramide synthase 1 [Source:MGI Symbol;Acc:MGI:2136690]
Cers1-1	ENSMUSG00000087408	22.788	3.06918	0.412755	7.43584	1.03904e-13	1.12609e-12	14559	Cers1	ceramide synthase 1 [Source:MGI Symbol;Acc:MGI:2136690]
Cyp20a1	ENSMUSG00000049439	347.682	-0.988525	0.133019	-7.43147	1.07398e-13	1.16337e-12	77951	Cyp20a1	cytochrome P450, family 20, subfamily a, polypeptide 1 [Source:MGI Symbol;Acc:MGI:1925201]
Aida	ENSMUSG00000042901	632.778	-1.00248	0.134907	-7.43089	1.07872e-13	1.16791e-12	NA	Aida	axin interactor, dorsalization associated [Source:MGI Symbol;Acc:MGI:1919737]
Acbd3	ENSMUSG00000026499	514.763	-1.10672	0.149035	-7.42591	1.12006e-13	1.21204e-12	170760	Acbd3	acyl-Coenzyme A binding domain containing 3 [Source:MGI Symbol;Acc:MGI:2181074]
1110002E22Rik	ENSMUSG00000090066	764.311	1.79178	0.241308	7.42527	1.12551e-13	1.21731e-12	102634333	1110002E22Rik	RIKEN cDNA 1110002E22 gene [Source:MGI Symbol;Acc:MGI:1915066]
Cpxm2	ENSMUSG00000030862	487.425	1.80948	0.243716	7.42453	1.13177e-13	1.22346e-12	55987	Cpxm2	carboxypeptidase X 2 (M14 family) [Source:MGI Symbol;Acc:MGI:1926006]
P4ha3	ENSMUSG00000051048	166.094	-2.2675	0.30554	-7.42127	1.16e-13	1.25334e-12	320452	P4ha3	procollagen-proline, 2-oxoglutarate 4-dioxygenase (proline 4-hydroxylase), alpha polypeptide III [Source:MGI Symbol;Acc:MGI:2444049]
Sun2	ENSMUSG00000042524	1782.72	1.34252	0.180923	7.42038	1.16784e-13	1.26116e-12	223697	Sun2	Sad1 and UNC84 domain containing 2 [Source:MGI Symbol;Acc:MGI:2443011]
Slc6a9	ENSMUSG00000028542	204.161	2.0377	0.274616	7.4202	1.16941e-13	1.26221e-12	14664	Slc6a9	solute carrier family 6 (neurotransmitter transporter, glycine), member 9 [Source:MGI Symbol;Acc:MGI:95760]
Atg4d	ENSMUSG00000002820	256.684	1.32713	0.178885	7.41892	1.18075e-13	1.2738e-12	235040	Atg4d	autophagy related 4D, cysteine peptidase [Source:MGI Symbol;Acc:MGI:2444308]
Gcnt2	ENSMUSG00000021360	364.171	-1.37057	0.184744	-7.41877	1.1821e-13	1.2746e-12	14538	Gcnt2	glucosaminyl (N-acetyl) transferase 2, I-branching enzyme [Source:MGI Symbol;Acc:MGI:1100870]
Cyp4a10	ENSMUSG00000066072	13.2231	31.7544	4.28037	7.41862	1.18347e-13	1.27543e-12	13117	Cyp4a10	cytochrome P450, family 4, subfamily a, polypeptide 10 [Source:MGI Symbol;Acc:MGI:88611]
Lrrc17	ENSMUSG00000039883	717.069	-2.12637	0.28694	-7.41052	1.25808e-13	1.35514e-12	74511	Lrrc17	leucine rich repeat containing 17 [Source:MGI Symbol;Acc:MGI:1921761]
Erlin1	ENSMUSG00000025198	264.718	-1.34265	0.181185	-7.41041	1.25908e-13	1.3554e-12	226144	Erlin1	ER lipid raft associated 1 [Source:MGI Symbol;Acc:MGI:2387613]
Ormdl3	ENSMUSG00000038150	606.476	1.173	0.158291	7.41036	1.2596e-13	1.3554e-12	66612	Ormdl3	ORM1-like 3 (S. cerevisiae) [Source:MGI Symbol;Acc:MGI:1913862]
Pxmp4	ENSMUSG00000000876	197.12	1.60604	0.216741	7.40993	1.26363e-13	1.35905e-12	59038	Pxmp4	peroxisomal membrane protein 4 [Source:MGI Symbol;Acc:MGI:1891701]
Nphp1	ENSMUSG00000027378	159.066	1.09669	0.14802	7.40905	1.27206e-13	1.36742e-12	53885	Nphp1	nephronophthisis 1 (juvenile) homolog (human) [Source:MGI Symbol;Acc:MGI:1858233]
Tnnc1	ENSMUSG00000091898	737.082	2.25287	0.304089	7.40859	1.27645e-13	1.37143e-12	21924	Tnnc1	troponin C, cardiac/slow skeletal [Source:MGI Symbol;Acc:MGI:98779]
Cnpy3	ENSMUSG00000023973	419.973	-1.16095	0.156753	-7.40625	1.29918e-13	1.39515e-12	72029	Cnpy3	canopy FGF signaling regulator 3 [Source:MGI Symbol;Acc:MGI:1919279]
Zfp263	ENSMUSG00000022529	392.539	-0.88526	0.119553	-7.40473	1.31417e-13	1.41053e-12	74120	Zfp263	zinc finger protein 263 [Source:MGI Symbol;Acc:MGI:1921370]
Mfsd4b1	ENSMUSG00000038522	27.8438	3.53381	0.477416	7.40195	1.34201e-13	1.43968e-12	215929	Mfsd4b1	major facilitator superfamily domain containing 4B1 [Source:MGI Symbol;Acc:MGI:2143575]
Gas2l3	ENSMUSG00000074802	300.653	-1.28983	0.174304	-7.39985	1.36336e-13	1.46184e-12	237436	Gas2l3	growth arrest-specific 2 like 3 [Source:MGI Symbol;Acc:MGI:1918780]
Mfap3	ENSMUSG00000020522	452.541	-0.849589	0.11482	-7.39929	1.36911e-13	1.46726e-12	216760	Mfap3	microfibrillar-associated protein 3 [Source:MGI Symbol;Acc:MGI:1924068]
Dlg1	ENSMUSG00000022770	820.898	0.704989	0.0952905	7.39831	1.37924e-13	1.47737e-12	13383	Dlg1	discs large MAGUK scaffold protein 1 [Source:MGI Symbol;Acc:MGI:107231]
Rpl3	ENSMUSG00000060036	5681.83	-1.07691	0.145583	-7.39725	1.39033e-13	1.48849e-12	27367	Rpl3	ribosomal protein L3 [Source:MGI Symbol;Acc:MGI:1351605]
Lmtk2	ENSMUSG00000038970	439.757	1.1894	0.160878	7.3932	1.43334e-13	1.53376e-12	231876	Lmtk2	lemur tyrosine kinase 2 [Source:MGI Symbol;Acc:MGI:3036247]
Eya1	ENSMUSG00000025932	105.355	1.95598	0.264675	7.39011	1.46709e-13	1.56908e-12	14048	Eya1	EYA transcriptional coactivator and phosphatase 1 [Source:MGI Symbol;Acc:MGI:109344]
Bcl7a	ENSMUSG00000029438	187.213	1.97237	0.266995	7.3873	1.49838e-13	1.60174e-12	NA	Bcl7a	B cell CLL/lymphoma 7A [Source:MGI Symbol;Acc:MGI:1924295]
Tfe3	ENSMUSG00000000134	358.044	-1.17227	0.158696	-7.3869	1.50295e-13	1.6058e-12	209446	Tfe3	transcription factor E3 [Source:MGI Symbol;Acc:MGI:98511]
Tnpo1	ENSMUSG00000009470	1902.59	-0.897691	0.121539	-7.38602	1.51289e-13	1.61558e-12	238799	Tnpo1	transportin 1 [Source:MGI Symbol;Acc:MGI:2681523]
Dtx3l	ENSMUSG00000049502	573.645	-1.28962	0.174604	-7.38596	1.51362e-13	1.61558e-12	209200	Dtx3l	deltex 3-like, E3 ubiquitin ligase [Source:MGI Symbol;Acc:MGI:2656973]
Cyp4f18	ENSMUSG00000003484	282.966	-2.05032	0.277642	-7.38477	1.52713e-13	1.62917e-12	72054	Cyp4f18	cytochrome P450, family 4, subfamily f, polypeptide 18 [Source:MGI Symbol;Acc:MGI:1919304]
Gnaz	ENSMUSG00000040009	74.0974	2.88034	0.390076	7.38404	1.53555e-13	1.63732e-12	14687	Gnaz	guanine nucleotide binding protein, alpha z subunit [Source:MGI Symbol;Acc:MGI:95780]
Agtr1a	ENSMUSG00000049115	78.0971	1.79574	0.24329	7.38105	1.57041e-13	1.67366e-12	11607	Agtr1a	angiotensin II receptor, type 1a [Source:MGI Symbol;Acc:MGI:87964]
Tead1	ENSMUSG00000055320	893.204	1.65684	0.224554	7.37838	1.60222e-13	1.70669e-12	21676	Tead1	TEA domain family member 1 [Source:MGI Symbol;Acc:MGI:101876]
Dtna	ENSMUSG00000024302	423.173	1.59449	0.216167	7.3762	1.62875e-13	1.73407e-12	13527	Dtna	dystrobrevin alpha [Source:MGI Symbol;Acc:MGI:106039]
Vwf	ENSMUSG00000001930	1139.03	1.42183	0.192858	7.3724	1.67579e-13	1.78326e-12	22371	Vwf	Von Willebrand factor [Source:MGI Symbol;Acc:MGI:98941]
Mfsd6	ENSMUSG00000041439	306.425	-0.960696	0.130335	-7.37098	1.6938e-13	1.80152e-12	98682	Mfsd6	major facilitator superfamily domain containing 6 [Source:MGI Symbol;Acc:MGI:1922925]
Prpf19	ENSMUSG00000024735	854.559	0.956455	0.129765	7.37066	1.69785e-13	1.80492e-12	28000	Prpf19	pre-mRNA processing factor 19 [Source:MGI Symbol;Acc:MGI:106247]
Rnf139	ENSMUSG00000037075	547.786	0.877779	0.119097	7.37032	1.70225e-13	1.80868e-12	75841	Rnf139	ring finger protein 139 [Source:MGI Symbol;Acc:MGI:1923091]
Pdhx	ENSMUSG00000010914	389.319	1.337	0.181424	7.36947	1.71313e-13	1.81932e-12	27402	Pdhx	pyruvate dehydrogenase complex, component X [Source:MGI Symbol;Acc:MGI:1351627]
Nt5c	ENSMUSG00000020736	211.729	-1.32872	0.180303	-7.36938	1.71419e-13	1.81954e-12	50773	Nt5c	5',3'-nucleotidase, cytosolic [Source:MGI Symbol;Acc:MGI:1354954]
Nod2	ENSMUSG00000055994	62.7732	-1.90401	0.258619	-7.3622	1.80899e-13	1.9192e-12	257632	Nod2	nucleotide-binding oligomerization domain containing 2 [Source:MGI Symbol;Acc:MGI:2429397]
Tmem252	ENSMUSG00000048572	57.0473	-3.13667	0.426068	-7.3619	1.81314e-13	1.92264e-12	NA	Tmem252	transmembrane protein 252 [Source:MGI Symbol;Acc:MGI:3583948]
[truncated: 20,021 more rows]
